# Supplementary material for: Stop codon readthrough alters the activity of a POU/Oct transcription factor during Drosophila development
Source: BMC Biol. 2021 Sep 3;19:185. doi: 10.1186/s12915-021-01106-0 (PMC8417969; doi:10.1186/s12915-021-01106-0)
Supplement: Supplementary file 5 — Additional file 5. Processed lists of all genes expressed in either genotype, in body and BRGCs, respectively. F-values, P-values and FDR were derived using the Exact test within the EdgeR package. [file 12915_2021_1106_MOESM5_ESM.xlsx]

## Sheet: BRGC
ID	entrez	name	symbol	logFC	logCPM	F	PValue	FDR	mean wt	mean dfr	Switched ON in mutant	Switched OFF in mutant
FBgn0039316	43056	uncharacterized protein	CG11893	8.59301	4.19767	1853.74	2.10496e-261	2.04834e-257	1.04242	8.76046	0	0
FBgn0052581	318098	uncharacterized protein	CG32581	12.7209	4.15682	2761.4	3.24444e-239	1.57858e-235	0	8.7206	1	0
FBgn0035638	38653	Tektin C	Tektin-C	-9.85764	5.48234	1220.85	9.51368e-202	3.08592e-198	10.0215	1.01238	0	0
FBgn0034352	37125	uncharacterized protein	CG17669	8.4636	4.21214	1016.63	1.74173e-170	4.23719e-167	1.10575	8.76278	0	0
FBgn0267160	NA	ncRNA	CR45600	5.1089	5.39111	1021.74	2.18493e-164	4.25232e-161	4.83214	9.90441	0	0
FBgn0034221	36962	uncharacterized protein	CG10764	2.90563	5.03334	1315.69	4.46089e-133	7.23482e-130	6.52478	9.41768	0	0
FBgn0035512	38510	Cuticular protein 64Ac	Cpr64Ac	12.1503	3.58754	1182.23	1.1176e-131	1.55363e-128	0	8.14175	1	0
FBgn0001258	45880	Ecdysone-inducible gene L3	ImpL3	3.43278	6.64742	649.643	3.70628e-122	4.50823e-119	7.63762	11.0842	0	0
FBgn0035999	39097	uncharacterized protein	CG3552	2.90821	5.33629	667.489	1.50743e-97	1.62987e-94	6.81726	9.71608	0	0
FBgn0264987	NA	ncRNA	CR44138	7.70147	3.15352	761.795	5.05199e-91	4.91609e-88	0.947783	7.69878	0	0
FBgn0025676	38088	CKII-alpha subunit interactor-3	CkIIalpha-i3	-2.16014	5.02955	734.142	4.60855e-85	4.07689e-82	9.30136	7.14476	0	0
FBgn0265533	NA	pseudo	CR44383	8.39976	2.93708	278.802	6.8296e-80	5.53824e-77	0.471414	7.48689	0	0
FBgn0037386	40727	uncharacterized protein	CG1208	8.22307	5.46514	400.527	1.08328e-79	8.10876e-77	2.01471	9.9749	0	0
FBgn0058469	NA	ncRNA	CR40469	4.7482	6.24634	358.12	2.96634e-72	2.06181e-69	6.00236	10.7254	0	0
FBgn0036652	39863	uncharacterized protein	CG13032	-7.4884	2.50659	219.448	1.89304e-68	1.22808e-65	7.04123	0.58403	0	0
FBgn0040251	53502	Ugt86Di	Ugt86Di	-2.46926	5.44073	382.503	6.8387e-64	4.15921e-61	9.7571	7.293	0	0
FBgn0013688	NA	12S ribosomal RNA	mt:srRNA	8.28792	9.58123	276.104	3.42794e-60	1.96219e-57	5.8468	13.966	0	0
FBgn0027836	37080	Dgp-1	Dgp-1	1.75761	6.90317	386.886	1.38711e-59	7.49888e-57	9.33752	11.0897	0	0
FBgn0270926	NA	Asparagine synthetase	AsnS	1.52598	6.40241	435.003	3.07309e-56	1.57391e-53	9.01231	10.537	0	0
FBgn0033980	36664	Cyp6a20	Cyp6a20	5.15285	3.35324	258.821	2.28962e-53	1.11402e-50	2.82763	7.86087	0	0
FBgn0030040	31779	uncharacterized protein	CG15347	3.98954	4.76166	243.684	2.94556e-48	1.36492e-45	5.24449	9.19783	0	0
FBgn0259167	318020	uncharacterized protein	CG42272	-2.1311	3.82107	466.574	1.37235e-47	6.07015e-45	8.08009	5.96841	0	0
FBgn0034005	36693	Integrin alphaPS4 subunit	ItgaPS4	6.00803	4.95466	248.952	8.10689e-47	3.42992e-44	3.51692	9.44252	0	0
FBgn0035623	38636	methuselah-like 2	mthl2	2.54356	5.47116	231.615	5.12116e-45	2.07642e-42	7.23808	9.80626	0	0
FBgn0261261	40704	pollux	plx	-1.43497	6.1987	328.238	2.63138e-44	1.02424e-41	10.3062	8.87519	0	0
FBgn0031432	33438	Cyp309a1	Cyp309a1	6.37753	2.51095	116.321	6.83059e-44	2.55648e-41	1.07938	7.05445	0	0
FBgn0032008	34129	uncharacterized protein	CG14277	4.62914	2.93092	262.108	1.06621e-43	3.84269e-41	2.92742	7.41777	0	0
FBgn0040602	50075	uncharacterized protein	CG14545	3.28185	2.72789	435.649	3.50847e-42	1.21932e-39	3.94955	7.14884	0	0
FBgn0014135	42356	branchless	bnl	2.34116	4.57726	247.868	7.97968e-42	2.6776e-39	6.54805	8.86652	0	0
FBgn0013710	NA	tRNA	mt:tRNA:Tyr-GTA	8.80185	2.50537	230.445	4.64071e-41	1.50529e-38	0.305926	6.99216	0	0
FBgn0041337	33439	Cyp309a2	Cyp309a2	6.58742	2.31674	257.668	1.54581e-40	4.85236e-38	1.00875	6.83303	0	0
FBgn0266253	NA	ncRNA	CR44948	7.40327	1.96428	136.63	7.23894e-39	2.20132e-36	0.489989	6.4949	0	0
FBgn0035975	39062	Peptidoglycan recognition protein LA	PGRP-LA	1.86122	4.38305	247.756	1.06882e-37	3.15172e-35	6.73705	8.59404	0	0
FBgn0039006	42682	Cyp6d4	Cyp6d4	1.31516	5.29849	324.652	4.32222e-37	1.23704e-34	8.0634	9.37631	0	0
FBgn0037934	41408	uncharacterized protein	CG6830	6.60015	3.70508	178.249	3.27044e-36	9.09275e-34	1.8188	8.18086	0	0
FBgn0029710	31383	uncharacterized protein	CG3568	1.64054	4.70157	228.952	6.36701e-35	1.72104e-32	7.22367	8.86365	0	0
FBgn0039323	43063	uncharacterized protein	CG10559	2.83496	3.17733	229.243	8.93103e-35	2.34886e-32	4.73504	7.54721	0	0
FBgn0031888	33994	PDGF- and VEGF-related factor 2	Pvf2	1.53894	4.452	252.224	1.06165e-34	2.71867e-32	7.0542	8.58967	0	0
FBgn0036648	39854	uncharacterized protein	CG4098	2.79684	2.81811	306.627	1.13415e-34	2.82985e-32	4.43956	7.18847	0	0
FBgn0010395	35368	Integrin betanu subunit	Itgbn	3.93746	3.07979	195.692	1.44974e-34	3.52685e-32	3.66036	7.52518	0	0
FBgn0030332	32128	uncharacterized protein	CG9360	3.03634	3.10779	214.268	2.73336e-34	6.4874e-32	4.48498	7.50174	0	0
FBgn0027111	38047	midkine and pleiotrophin 1	miple1	1.6823	8.36737	180.216	7.28166e-33	1.68709e-30	10.8535	12.5308	0	0
FBgn0040099	53542	lectin-28C	lectin-28C	3.28964	6.29817	150.822	2.49556e-32	5.64751e-30	7.38164	10.687	0	0
FBgn0053462	2768841	uncharacterized protein	CG33462	3.7269	3.15796	162.994	3.83538e-32	8.48229e-30	3.89014	7.61323	0	0
FBgn0267533	NA	ncRNA	CR45873	3.02719	3.34185	193.081	4.63408e-31	1.00209e-28	4.7425	7.70824	0	0
FBgn0036083	39194	Ionotropic receptor 67b	Ir67b	9.67518	1.13856	256.841	8.13426e-31	1.72075e-28	0	5.66099	1	0
FBgn0036000	39098	uncharacterized protein	CG3434	1.29306	6.22535	186.476	1.7365e-29	3.59529e-27	9.00268	10.292	0	0
FBgn0052368	317997	uncharacterized protein	CG32368	4.3432	1.79399	162.689	2.27149e-29	4.60497e-27	2.19526	6.28725	0	0
FBgn0039043	42721	uncharacterized protein	CG17121	1.21927	4.40306	301.411	2.53381e-29	5.03193e-27	7.2386	8.45311	0	0
FBgn0038243	41766	uncharacterized protein	CG8066	2.26568	3.65827	166.211	7.92902e-29	1.54315e-26	5.67154	7.94808	0	0
FBgn0263499	NA	ncRNA	CR43488	-9.20028	0.74601	246.456	9.63994e-29	1.83934e-26	5.21476	0	0	1
FBgn0265651	NA	ncRNA	CR44458	7.81274	1.5277	120.523	2.71998e-28	5.09003e-26	0.242614	6.01655	0	0
FBgn0034413	37192	uncharacterized protein	CG15115	6.47376	2.2753	73.2692	1.21441e-27	2.22971e-25	0.850259	6.79798	0	0
FBgn0037853	41317	uncharacterized protein	CG14696	1.41972	5.32926	171.561	2.59127e-27	4.66956e-25	8.01477	9.42993	0	0
FBgn0029708	31380	uncharacterized protein	CG3556	1.76398	6.78833	133.45	6.26447e-27	1.10836e-24	9.19656	10.9749	0	0
FBgn0035206	38150	uncharacterized protein	CG9186	1.40601	6.53847	145.59	1.39874e-26	2.43055e-24	9.2266	10.6384	0	0
FBgn0033809	36458	uncharacterized protein	CG4630	2.46214	2.66721	221.481	2.32983e-26	3.97747e-24	4.56699	6.9908	0	0
FBgn0033756	36385	uncharacterized protein	CG17760	2.09919	3.32314	190.657	3.09307e-26	5.18943e-24	5.5011	7.57931	0	0
FBgn0052055	39188	uncharacterized protein	CG32055	-2.94469	3.73528	139.934	4.28103e-26	7.0608e-24	8.06074	5.19412	0	0
FBgn0262620	NA	ncRNA	CR43144	2.82481	4.08292	129.526	1.41594e-25	2.29642e-23	5.64603	8.39568	0	0
FBgn0025814	44110	Microsomal glutathione S-transferase-like	Mgstl	1.18027	4.64594	211.887	1.52511e-25	2.43292e-23	7.50476	8.68372	0	0
FBgn0031470	33483	uncharacterized protein	CG18557	4.405	1.58456	152.482	2.3126e-25	3.62966e-23	1.99395	6.06944	0	0
FBgn0003710	38504	temperature-induced paralytic E	tipE	-1.45139	5.05042	146.295	3.91226e-25	6.04289e-23	9.16461	7.69899	0	0
FBgn0032382	34598	Maltase B2	Mal-B2	2.29403	3.48098	151.258	5.89121e-25	8.93533e-23	5.48414	7.76263	0	0
FBgn0028699	38589	Rh50	Rh50	1.35832	4.39707	170.758	5.96852e-25	8.93533e-23	7.12718	8.48552	0	0
FBgn0035976	39063	Peptidoglycan recognition protein LC	PGRP-LC	1.29223	5.30076	153.793	5.58786e-24	8.2387e-22	8.08011	9.36535	0	0
FBgn0085276	5740480	uncharacterized protein	CG34247	3.34164	1.78348	187.496	1.95512e-23	2.83959e-21	3.0106	6.20212	0	0
FBgn0037548	40957	uncharacterized protein	CG7900	-1.46938	4.45922	148.157	2.70467e-23	3.87046e-21	8.56375	7.11175	0	0
FBgn0034566	37374	uncharacterized protein	CG9313	4.52535	1.77168	167.572	2.17436e-22	3.06648e-20	2.08612	6.1973	0	0
FBgn0267585	NA	ncRNA	CR45923	5.13656	1.25726	132.921	2.6373e-22	3.66623e-20	1.22379	5.74299	0	0
FBgn0262532	NA	pseudo	CR43086	-2.97104	2.31127	136.796	3.72402e-22	5.104e-20	6.67959	3.74372	0	0
FBgn0267635	NA	ncRNA	CR45973	2.89487	2.76552	142.716	4.58877e-22	6.20185e-20	4.29851	7.11293	0	0
FBgn0038020	41502	Glutathione S transferase D9	GstD9	-1.70635	5.67237	112.022	5.06428e-22	6.75075e-20	9.8194	8.14588	0	0
FBgn0264308	34738	uncharacterized protein	CG43778	1.87463	5.68491	107.733	6.22212e-22	8.18209e-20	8.02918	9.86355	0	0
FBgn0032869	35321	uncharacterized protein	CG17470	7.31351	0.341435	115.102	6.75688e-22	8.76683e-20	0.159909	4.86534	0	0
FBgn0086673	35013	uncharacterized protein	CG13272	1.51869	4.13601	122.969	3.66026e-21	4.68658e-19	6.7378	8.26955	0	0
FBgn0034761	37599	uncharacterized protein	CG4250	1.7933	5.59364	101.289	8.0958e-21	1.02312e-18	7.97287	9.78112	0	0
FBgn0032506	34742	uncharacterized protein	CG9395	1.54526	5.42095	107.574	1.63388e-20	2.03836e-18	8.01186	9.54253	0	0
FBgn0013697	NA	tRNA	mt:tRNA:Lys-CTT	4.74225	2.7559	100.239	1.94885e-20	2.40054e-18	2.57839	7.17875	0	0
FBgn0003886	41183	alpha-Tubulin at 85E	alphaTub85E	2.27025	5.15754	94.8675	1.9785e-20	2.40659e-18	7.18164	9.38901	0	0
FBgn0036556	39748	uncharacterized protein	CG5830	1.67638	8.14016	97.222	2.24031e-20	2.68716e-18	10.6253	12.2875	0	0
FBgn0264745	NA	pseudo	CR44003	1.34272	3.54427	203.118	2.26439e-20	2.68716e-18	6.29737	7.63048	0	0
FBgn0035452	38434	uncharacterized protein	CG10359	1.19286	6.72684	108.481	3.59438e-20	4.21409e-18	9.57026	10.7612	0	0
FBgn0001150	31227	giant	gt	5.27051	0.820779	134.389	4.34753e-20	5.03641e-18	0.962002	5.28517	0	0
FBgn0053225	2768860	uncharacterized protein	CG33225	2.73615	4.00473	95.3913	6.80355e-20	7.78887e-18	5.58435	8.33966	0	0
FBgn0039430	43196	uncharacterized protein	CG5455	1.21296	4.68843	127.884	7.08581e-20	8.01768e-18	7.52101	8.73174	0	0
FBgn0063494	37111	Glutathione S transferase E6	GstE6	2.26023	4.03669	98.1597	1.11683e-19	1.24918e-17	6.04529	8.2989	0	0
FBgn0028544	34812	uncharacterized protein	CG16884	4.19295	0.505226	165.216	2.51612e-19	2.78231e-17	1.36798	4.97475	0	0
FBgn0052110	317858	uncharacterized protein	CG32110	-3.14546	1.24463	175.66	3.47119e-19	3.79529e-17	5.61065	2.66965	0	0
FBgn0035170	38101	defective proboscis extension response 20	dpr20	1.33673	4.9004	105.829	3.65806e-19	3.95518e-17	7.63343	8.98311	0	0
FBgn0028956	36961	methuselah-like 3	mthl3	1.03469	6.98259	101.233	2.09421e-18	2.23943e-16	9.9334	10.971	0	0
FBgn0036942	40204	uncharacterized protein	CG7328	2.01963	2.631	147.606	2.91681e-18	3.08516e-16	4.88779	6.87358	0	0
FBgn0028425	34624	JhI-21	JhI-21	0.802745	7.21417	120.46	5.63568e-18	5.89686e-16	10.3223	11.1243	0	0
FBgn0031972	34090	WW domain containing oxidoreductase	Wwox	-0.876683	5.1589	159.251	6.04751e-18	6.26046e-16	9.09509	8.22103	0	0
FBgn0051207	326125	uncharacterized protein	CG31207	7.07419	0.816972	93.8093	6.3191e-18	6.47275e-16	0.301242	5.23466	0	0
FBgn0035167	38098	Gustatory receptor 61a	Gr61a	1.60314	3.28729	137.261	9.46297e-18	9.5921e-16	5.85171	7.43559	0	0
FBgn0028514	34941	uncharacterized protein	CG4793	1.62924	5.13514	86.9528	1.16943e-17	1.17317e-15	7.65	9.27745	0	0
FBgn0013679	19893558	mitochondrial NADH-ubiquinone oxidoreductase chain 1	mt:ND1	2.74847	10.2157	75.4476	1.64441e-17	1.63283e-15	11.7886	14.4927	0	0
FBgn0036007	39106	pathetic	path	1.18756	9.50322	95.1469	1.81282e-17	1.78187e-15	12.3463	13.5383	0	0
FBgn0033574	36163	Serpin 47C	Spn47C	1.5458	4.35256	90.0955	2.09023e-17	2.034e-15	6.93312	8.48066	0	0
FBgn0013681	19893542	mitochondrial NADH-ubiquinone oxidoreductase chain 3	mt:ND3	3.13226	8.65713	72.9721	3.05825e-17	2.94652e-15	9.88593	12.9413	0	0
FBgn0051997	319064	uncharacterized protein	CG31997	1.27749	6.4227	85.338	3.52426e-17	3.36221e-15	9.19735	10.4827	0	0
FBgn0000533	41858	easter	ea	2.47682	2.6061	94.346	3.69926e-17	3.4949e-15	4.43171	6.93389	0	0
FBgn0051352	261629	Uncoordinated 115a	Unc-115a	-0.884315	6.41507	109.129	3.92304e-17	3.67068e-15	10.3526	9.46919	0	0
FBgn0013672	19893539	mitochondrial ATPase subunit 6	mt:ATPase6	2.98042	10.9411	73.071	4.21242e-17	3.90391e-15	12.3253	15.2043	0	0
FBgn0052163	317891	uncharacterized protein	CG32163	1.12442	3.80209	157.223	4.82573e-17	4.43011e-15	6.70535	7.82176	0	0
FBgn0267278	NA	ncRNA	CR45714	-4.60221	0.838031	92.4098	1.14873e-16	1.0447e-14	5.22385	1.26494	0	0
FBgn0032538	34811	uncharacterized protein	CG16885	2.76109	1.22152	123.056	1.56009e-16	1.40567e-14	2.96195	5.58714	0	0
FBgn0002945	44843	naked cuticle	nkd	-1.0447	7.9371	87.7574	1.74484e-16	1.55771e-14	11.9213	10.8853	0	0
FBgn0261925	10178946	uncharacterized protein	CG42792	6.24982	1.35883	57.3237	1.76769e-16	1.56376e-14	0.61127	5.80864	0	0
FBgn0032422	34647	atilla	atilla	2.14334	3.57525	85.9583	2.49802e-16	2.18993e-14	5.70041	7.80314	0	0
FBgn0267006	NA	ncRNA	CR45450	-7.78729	-0.529047	123.578	2.71438e-16	2.35836e-14	3.85989	0	0	1
FBgn0015872	36236	drip	Drip	2.30846	4.35401	74.7388	2.75333e-16	2.37103e-14	6.28698	8.62757	0	0
FBgn0050022	36233	uncharacterized protein	CG30022	0.97203	4.82817	117.558	2.85501e-16	2.43703e-14	7.82878	8.79495	0	0
FBgn0032116	34258	Multicopper oxidase-1	Mco1	3.08991	1.55103	108.872	2.91085e-16	2.46309e-14	3.00118	5.93157	0	0
FBgn0001257	38513	Ecdysone-inducible gene L2	ImpL2	1.20241	8.08898	80.3723	3.12362e-16	2.62034e-14	10.9143	12.1299	0	0
FBgn0259896	34816	Nimrod C1	NimC1	2.01958	5.01777	73.7647	3.6129e-16	3.00489e-14	7.20001	9.23943	0	0
FBgn0039319	43059	uncharacterized protein	CG13659	3.20801	2.01725	83.8955	4.02556e-16	3.31891e-14	3.24371	6.4303	0	0
FBgn0052203	317912	Serpin 75F	Spn75F	6.80392	-0.121017	87.5919	4.05869e-16	3.31891e-14	0.141334	4.33034	0	0
FBgn0035708	38741	axundead	CG8398	1.65214	3.45797	102.651	4.46887e-16	3.62388e-14	5.97742	7.60759	0	0
FBgn0013690	NA	tRNA	mt:tRNA:Cys-GCA	6.82172	1.01255	74.8366	1.03495e-15	8.32322e-14	0.348078	5.33546	0	0
FBgn0033875	36532	uncharacterized protein	CG6357	1.14124	8.50173	79.778	1.45724e-15	1.16233e-13	11.3754	12.5208	0	0
FBgn0000370	47767	cryptocephal	crc	0.848517	10.3377	110.449	1.51788e-15	1.19737e-13	13.4158	14.2657	0	0
FBgn0013680	19893529	mitochondrial NADH-ubiquinone oxidoreductase chain 2	mt:ND2	2.0691	6.14102	67.7429	1.52578e-15	1.19737e-13	8.30404	10.3377	0	0
FBgn0036332	39474	uncharacterized protein	CG11261	1.06927	4.00739	123.189	1.589e-15	1.23701e-13	6.94658	8.00535	0	0
FBgn0041183	34937	Thioester-containing protein 1	Tep1	3.09057	5.76553	67.1637	2.66814e-15	2.06061e-13	6.95067	10.1038	0	0
FBgn0030894	32791	Multivesicular body subunit 12	Mvb12	-0.801575	5.50578	120.831	2.73153e-15	2.09295e-13	9.41524	8.61512	0	0
FBgn0030680	32517	uncharacterized protein	CG8944	-0.801311	6.0104	107.587	3.02751e-15	2.30162e-13	9.91854	9.11984	0	0
FBgn0039809	43661	uncharacterized protein	CG15547	-2.31321	2.48657	92.4338	3.35539e-15	2.53111e-13	6.75867	4.4702	0	0
FBgn0264822	NA	ncRNA	CR44030	1.72489	3.40477	92.0138	3.86855e-15	2.89576e-13	5.86733	7.56574	0	0
FBgn0038290	41820	uncharacterized protein	CG6912	4.1545	5.01932	74.9757	4.46267e-15	3.31498e-13	5.06774	9.48287	0	0
FBgn0038088	41579	uncharacterized protein	CG10126	1.12804	5.08133	81.6183	8.09383e-15	5.96675e-13	7.96517	9.09806	0	0
FBgn0038261	41790	uncharacterized protein	CG14856	3.01841	0.863028	93.2164	8.53361e-15	6.24365e-13	2.41429	5.25242	0	0
FBgn0050339	246549	uncharacterized protein	CG30339	4.24926	0.903369	61.261	1.92436e-14	1.39746e-12	1.48799	5.36009	0	0
FBgn0030593	32419	uncharacterized protein	CG9512	3.26961	1.75499	79.9715	2.18596e-14	1.57567e-12	2.9942	6.10286	0	0
FBgn0260942	42657	james bond	bond	1.07185	4.31817	92.2211	2.28637e-14	1.63593e-12	7.25353	8.31267	0	0
FBgn0087011	5740294	uncharacterized protein	CG41520	1.76605	3.77362	73.195	2.39419e-14	1.70058e-12	6.18093	7.94627	0	0
FBgn0039356	43100	uncharacterized protein	CG5039	1.46732	3.13519	112.29	2.95747e-14	2.07044e-12	5.80374	7.24461	0	0
FBgn0039030	42708	uncharacterized protein	CG6660	-6.52135	2.62196	68.3364	2.94925e-14	2.07044e-12	6.99572	0.938622	0	0
FBgn0004885	42944	tolkin	tok	-0.693031	7.76138	95.8196	3.28017e-14	2.27995e-12	11.6323	10.9368	0	0
FBgn0035770	38818	pastrel	pst	2.02665	4.46365	64.1936	3.91502e-14	2.70192e-12	6.60792	8.71004	0	0
FBgn0267005	NA	ncRNA	CR45449	-4.39841	-0.13462	57.6463	4.37811e-14	3.00024e-12	4.26075	0.755423	0	0
FBgn0033792	36437	uncharacterized protein	CG13325	2.74297	0.935305	107.583	4.66211e-14	3.17252e-12	2.73023	5.27933	0	0
FBgn0053458	2768846	uncharacterized protein	CG33458	3.27435	2.65063	70.695	7.44964e-14	5.0342e-12	3.87289	6.93978	0	0
FBgn0085273	5740216	uncharacterized protein	CG34244	2.45932	2.89402	73.4825	8.35066e-14	5.57171e-12	4.76817	7.16269	0	0
FBgn0052088	326196	sisters unbound	sunn	2.91962	1.19284	91.6085	8.35957e-14	5.57171e-12	2.81903	5.55391	0	0
FBgn0051122	42221	uncharacterized protein	CG31122	-0.630023	6.76102	109.01	8.83309e-14	5.8423e-12	10.6073	9.97717	0	0
FBgn0266629	NA	ncRNA	CR45136	7.57859	-0.827091	97.6981	8.88563e-14	5.8423e-12	0	3.645	1	0
FBgn0013684	19893549	mitochondrial NADH-ubiquinone oxidoreductase chain 5	mt:ND5	2.23604	9.57557	57.8947	1.01334e-13	6.61797e-12	11.6168	13.7558	0	0
FBgn0265715	NA	ncRNA	CR44522	5.46125	-0.731527	53.7199	1.0361e-13	6.72155e-12	0.20206	3.74945	0	0
FBgn0010452	39491	tartan	trn	-0.651512	7.92146	99.6752	1.30705e-13	8.42311e-12	11.7754	11.1248	0	0
FBgn0029648	31289	uncharacterized protein	CG3603	-1.0903	4.13907	84.625	1.49252e-13	9.55508e-12	8.14003	7.05332	0	0
FBgn0036502	39672	uncharacterized protein	CG7841	1.0818	4.16206	86.1713	1.57921e-13	1.0044e-11	7.08917	8.16004	0	0
FBgn0051370	43060	uncharacterized protein	CG31370	2.11262	2.39586	79.6641	1.83263e-13	1.15801e-11	4.54349	6.66153	0	0
FBgn0262901	NA	ncRNA	CR43256	3.50085	0.279977	74.6903	1.91384e-13	1.20152e-11	1.62114	4.69698	0	0
FBgn0263219	2769008	Down syndrome cell adhesion molecule 4	Dscam4	-1.07408	7.73454	63.8575	2.12265e-13	1.32407e-11	11.7332	10.6486	0	0
FBgn0266807	NA	ncRNA	CR45269	3.95667	0.556117	41.3235	2.21012e-13	1.36985e-11	1.36122	5.00601	0	0
FBgn0031117	33047	Glutathione S transferase T3	GstT3	1.26013	3.86153	84.2715	2.26794e-13	1.39679e-11	6.67045	7.90694	0	0
FBgn0037661	41092	Adenosine deaminase	Ada	-1.30777	3.18532	110.109	2.29194e-13	1.4027e-11	7.25229	5.95643	0	0
FBgn0041180	35248	Thioester-containing protein 4	Tep4	1.3379	9.83971	62.6392	2.58002e-13	1.56914e-11	12.5573	13.9174	0	0
FBgn0042106	59145	uncharacterized protein	CG18754	3.25893	0.958492	62.6699	3.09142e-13	1.86848e-11	2.27179	5.36564	0	0
FBgn0033708	36331	uncharacterized protein	CG8850	4.28605	2.78198	59.832	3.26386e-13	1.96053e-11	2.84368	7.15674	0	0
FBgn0033051	35528	Ser/Thr-rich caspase	Strica	1.13382	4.14879	79.2685	3.75646e-13	2.24259e-11	7.03964	8.15974	0	0
FBgn0050090	246448	uncharacterized protein	CG30090	2.21355	3.74512	60.6486	3.81767e-13	2.26523e-11	5.73955	8.01125	0	0
FBgn0013675	19893535	mitochondrial Cytochrome c oxidase subunit II	mt:CoII	2.26634	11.5168	54.7658	4.68601e-13	2.76361e-11	13.4984	15.7266	0	0
FBgn0031547	33576	Scavenger receptor class C, type IV	Sr-CIV	3.44883	2.28066	57.0278	5.19915e-13	3.04777e-11	3.18402	6.67428	0	0
FBgn0033504	36084	CAP	CAP	1.00832	5.90739	66.5715	6.57588e-13	3.83173e-11	8.8697	9.8862	0	0
FBgn0260720	NA	ncRNA	CR42547	0.894503	4.14421	102.122	8.30009e-13	4.80763e-11	7.19807	8.08519	0	0
FBgn0037811	41263	uncharacterized protein	CG12592	2.24343	1.88966	84.6715	8.55509e-13	4.92601e-11	3.9819	6.15653	0	0
FBgn0000411	39570	Dichaete	D	-0.934348	5.29611	73.8752	9.02219e-13	5.16441e-11	9.24955	8.31254	0	0
FBgn0038144	41645	uncharacterized protein	CG8870	3.30261	0.956447	79.8315	1.16124e-12	6.60821e-11	2.30381	5.29539	0	0
FBgn0039897	43780	CG1674	CG1674	1.0954	4.94211	67.0136	1.21131e-12	6.85307e-11	7.85162	8.9432	0	0
FBgn0052364	317996	tumorous testis	tut	-3.97603	0.81029	41.3679	1.35656e-12	7.63044e-11	5.1915	1.47078	0	0
FBgn0034219	36960	methuselah-like 4	mthl4	0.808166	5.50655	82.2081	1.61706e-12	9.04348e-11	8.61427	9.41354	0	0
FBgn0038601	42201	uncharacterized protein	CG18600	-0.767379	5.85263	81.1322	1.63081e-12	9.06821e-11	9.74727	8.98255	0	0
FBgn0031629	33678	C-type lectin 27kD	Clect27	2.06359	3.29275	62.0339	1.75919e-12	9.7265e-11	5.4591	7.51185	0	0
FBgn0259219	36473	uncharacterized protein	CG42319	2.31509	2.18103	69.0429	2.57147e-12	1.40579e-10	4.15945	6.47447	0	0
FBgn0040299	53515	Myosin 28B1	Myo28B1	3.40894	1.5584	53.0179	2.56323e-12	1.40579e-10	2.60272	5.96007	0	0
FBgn0267667	NA	ncRNA	CR46005	-4.64211	-0.740988	51.0715	3.79875e-12	2.06512e-10	3.62308	0.390629	0	0
FBgn0031835	33923	uncharacterized protein	CG11319	1.85971	4.95797	52.8356	3.86846e-12	2.09133e-10	7.28945	9.11149	0	0
FBgn0031097	33022	obstructor-A	obst-A	0.713162	7.0818	69.5704	4.26452e-12	2.29271e-10	10.2428	10.959	0	0
FBgn0013689	NA	tRNA	mt:tRNA:Ala-TGC	3.45038	1.24479	52.1888	4.38551e-12	2.3448e-10	2.29594	5.63608	0	0
FBgn0037850	41314	uncharacterized protein	CG14695	2.73032	1.44532	72.5018	4.89345e-12	2.60209e-10	3.16978	5.75872	0	0
FBgn0037477	40856	uncharacterized protein	CG14610	6.21408	0.822048	60.3238	4.98565e-12	2.63671e-10	0.524573	5.05119	0	0
FBgn0033827	36478	uncharacterized protein	CG17047	3.81409	1.23386	50.1448	5.21631e-12	2.74378e-10	2.02669	5.67378	0	0
FBgn0010015	43670	Calcineurin A1	CanA1	2.39312	1.89821	65.1107	5.67494e-12	2.96897e-10	3.82408	6.19707	0	0
FBgn0039620	43420	waterproof	wat	1.29556	4.18414	61.1133	5.96215e-12	3.10255e-10	6.9558	8.23659	0	0
FBgn0265525	NA	ncRNA	CR44375	3.27828	0.466385	50.332	6.3851e-12	3.30497e-10	1.80541	4.8716	0	0
FBgn0040259	53510	Ugt86Da	Ugt86Da	0.676296	5.8479	86.6571	8.61148e-12	4.43377e-10	9.03737	9.70972	0	0
FBgn0030795	32671	pickpocket 28	ppk28	-1.3993	2.96587	83.1251	1.08987e-11	5.58185e-10	7.05151	5.66644	0	0
FBgn0040104	53543	lectin-24A	lectin-24A	8.2311	-0.197708	57.6001	1.24561e-11	6.34611e-10	0	4.05643	1	0
FBgn0038299	41829	Serpin 88Eb	Spn88Eb	3.95082	2.78235	53.9546	1.25351e-11	6.3531e-10	3.09155	7.23679	0	0
FBgn0051105	318593	pickpocket 22	ppk22	2.90241	1.38004	61.8697	1.40023e-11	7.0599e-10	2.95273	5.72985	0	0
FBgn0283427	NA	Fatty acid synthase 1	FASN1	-1.04393	8.22396	54.2876	1.41512e-11	7.09823e-10	12.2052	11.1637	0	0
FBgn0026077	40745	gasp	Gasp	0.958395	7.71628	54.8718	1.4236e-11	7.10412e-10	10.7215	11.6657	0	0
FBgn0029523	NA	pseudo	CR18275	0.957332	4.02698	78.5654	1.51556e-11	7.52446e-10	7.03766	7.98686	0	0
FBgn0039028	42705	uncharacterized protein	CG13840	3.77335	2.17385	54.6812	1.85199e-11	9.14806e-10	2.94422	6.46539	0	0
FBgn0035207	38151	HECT and RLD domain containing E3 ubiquitin ligase 4	Sherpa	0.598689	7.80107	78.1898	1.90598e-11	9.36721e-10	11.0362	11.6341	0	0
FBgn0261113	42267	Xrp1	Xrp1	0.796961	8.94785	64.902	2.05297e-11	1.00389e-09	12.0549	12.8552	0	0
FBgn0051076	318582	uncharacterized protein	CG31076	1.22972	3.43612	78.0123	2.07647e-11	1.01031e-09	6.26751	7.47762	0	0
FBgn0037391	40733	uncharacterized protein	CG2017	0.895799	6.07571	58.0171	2.50612e-11	1.21329e-09	9.11225	10.0181	0	0
FBgn0002778	39625	minidiscs	mnd	0.59112	6.93124	77.6885	2.71412e-11	1.30748e-09	10.1705	10.7618	0	0
FBgn0033926	36595	Activity-regulated cytoskeleton associated protein 1	Arc1	1.33705	6.30309	49.0465	2.84196e-11	1.36232e-09	9.02866	10.3597	0	0
FBgn0053460	3885588	uncharacterized protein	CG33460	1.4804	5.39606	49.0114	3.54124e-11	1.68921e-09	7.98639	9.51148	0	0
FBgn0030482	32297	uncharacterized protein	CG1673	1.16256	4.65612	55.3119	3.88303e-11	1.83834e-09	7.51941	8.66717	0	0
FBgn0031678	326172	uncharacterized protein	CG31918	1.16543	6.67474	49.487	3.89166e-11	1.83834e-09	9.50581	10.7082	0	0
FBgn0263607	317887	lethal (3) 72Dp	l(3)72Dp	0.979696	3.68293	84.8691	4.03504e-11	1.89686e-09	6.68069	7.65318	0	0
FBgn0038639	42243	uncharacterized protein	CG7705	-0.605962	5.64375	98.4537	4.31203e-11	2.01733e-09	9.47992	8.87536	0	0
FBgn0050054	246420	uncharacterized protein	CG30054	2.13225	2.22616	62.5495	5.62916e-11	2.62093e-09	4.36576	6.47633	0	0
FBgn0038405	41964	uncharacterized protein	CG8927	1.48324	2.93829	73.8187	5.81989e-11	2.69683e-09	5.59553	7.04412	0	0
FBgn0039525	43311	uncharacterized protein	CG5646	1.95914	1.98563	67.337	7.39734e-11	3.41154e-09	4.27567	6.21346	0	0
FBgn0264887	NA	ncRNA	CR44078	-2.98331	0.119433	76.92	7.86751e-11	3.61126e-09	4.43061	1.82545	0	0
FBgn0041710	41595	yellow-f	yellow-f	1.52435	4.59685	47.848	7.95522e-11	3.63438e-09	7.17371	8.70703	0	0
FBgn0029955	31679	uncharacterized protein	CG15478	-1.10421	4.39753	54.6769	8.14257e-11	3.70259e-09	8.40319	7.2872	0	0
FBgn0054057	3885645	uncharacterized protein	CG34057	2.08479	2.09532	62.9053	8.68524e-11	3.93098e-09	4.27773	6.33784	0	0
FBgn0030556	32379	mRNA-capping-enzyme	mRNA-cap	-0.615457	6.47969	71.684	9.79416e-11	4.41236e-09	10.3188	9.70368	0	0
FBgn0039972	49895	uncharacterized protein	CG17018	2.40573	2.23459	55.0243	1.00879e-10	4.52374e-09	4.12214	6.53644	0	0
FBgn0033978	36661	Cyp6a23	Cyp6a23	2.27835	4.26034	44.9933	1.14089e-10	5.09267e-09	6.19348	8.47909	0	0
FBgn0082929	NA	ncRNA	snoRNA:Me28S-G2703c	3.35671	0.326707	65.1218	1.16754e-10	5.18782e-09	1.76339	4.66162	0	0
FBgn0034075	36778	Aspartyl beta-hydroxylase	Asph	1.14221	3.49489	70.5656	1.19114e-10	5.26864e-09	6.38077	7.51336	0	0
FBgn0086680	38752	ventral veins lacking	vvl	0.682403	6.40263	63.5477	1.24277e-10	5.47211e-09	9.58765	10.2635	0	0
FBgn0053318	NA	pseudo	CR33318	5.0999	-0.956783	50.1392	1.27193e-10	5.57531e-09	0.305926	3.44326	0	0
FBgn0260440	318559	sanpodo	spdo	-0.93139	5.11174	55.1135	1.55074e-10	6.76694e-09	9.06467	8.1235	0	0
FBgn0036620	39817	uncharacterized protein	CG4842	2.75875	0.240683	76.415	1.60542e-10	6.97425e-09	2.13566	4.57702	0	0
FBgn0261989	36511	uncharacterized protein	CG42807	1.71007	4.55874	45.0596	1.64254e-10	7.10379e-09	6.97703	8.70231	0	0
FBgn0263608	39778	lethal (3) 72Dr	l(3)72Dr	3.279	-0.301775	64.7231	1.69917e-10	7.31621e-09	1.33419	4.07904	0	0
FBgn0262160	34701	uncharacterized protein	CG9932	0.684532	6.53506	60.2799	1.75866e-10	7.53898e-09	9.71553	10.3993	0	0
FBgn0266161	NA	ncRNA	CR44867	-6.46929	-0.263588	49.7513	1.86449e-10	7.95509e-09	4.01212	0.172748	0	0
FBgn0261613	NA	O/E-associated zinc finger protein	Oaz	-0.82158	5.57784	57.4967	1.87207e-10	7.95509e-09	9.49344	8.66484	0	0
FBgn0086253	326122	rumi	rumi	-0.646684	5.60861	75.1005	1.92556e-10	8.14679e-09	9.46053	8.81314	0	0
FBgn0038455	42031	uncharacterized protein	CG14907	1.24175	4.04532	52.2525	1.94334e-10	8.15114e-09	6.84561	8.08518	0	0
FBgn0053459	2768847	uncharacterized protein	CG33459	2.18337	3.93329	45.7699	1.94033e-10	8.15114e-09	5.88136	8.21006	0	0
FBgn0030237	32011	uncharacterized protein	CG15209	0.818605	6.89831	51.1138	1.96143e-10	8.19171e-09	9.98375	10.8143	0	0
FBgn0035805	38857	uncharacterized protein	CG7506	0.706807	4.73008	79.4276	1.98516e-10	8.25537e-09	7.90042	8.60442	0	0
FBgn0013674	19893533	mitochondrial Cytochrome c oxidase subunit I	mt:CoI	2.18044	13.3364	41.9465	2.17026e-10	8.98674e-09	15.3629	17.5272	0	0
FBgn0021776	42379	miranda	mira	-0.987127	6.2435	48.308	2.40779e-10	9.92806e-09	10.2032	9.22308	0	0
FBgn0051755	34331	Sister of Yb	SoYb	-1.38095	3.30693	59.5198	2.45789e-10	1.00919e-08	7.38497	6.00582	0	0
FBgn0033889	36550	uncharacterized protein	CG6701	0.94007	6.6105	48.2165	2.48185e-10	1.01474e-08	9.62435	10.5549	0	0
FBgn0039467	43243	uncharacterized protein	CG14253	1.57913	5.70323	42.3589	4.25941e-10	1.73424e-08	8.22155	9.82097	0	0
FBgn0085417	5740700	CG34388 gene product from transcript CG34388-RC	natalisin	-1.50376	3.02804	60.9099	4.72242e-10	1.91475e-08	7.11606	5.65532	0	0
FBgn0038516	42106	Pyrroline-5-carboxylate reductase-like 2	P5cr-2	1.77004	3.10728	52.7904	4.83922e-10	1.95396e-08	5.54172	7.25019	0	0
FBgn0031375	326152	earmuff	erm	-0.973718	4.71698	51.6768	5.12437e-10	2.06055e-08	8.67615	7.70489	0	0
FBgn0034093	36799	uncharacterized protein	CG15706	0.706436	5.72085	59.9535	5.23276e-10	2.09547e-08	8.88575	9.59582	0	0
FBgn0031663	33718	uncharacterized protein	CG8891	-0.871425	5.31283	53.1735	5.52638e-10	2.20399e-08	9.23645	8.37414	0	0
FBgn0266241	NA	ncRNA	CR44936	-4.59561	-0.749776	40.4963	5.55896e-10	2.20793e-08	3.57884	0.426732	0	0
FBgn0032535	34806	Ance-2	Ance-2	2.82817	1.0063	47.5752	5.66145e-10	2.23949e-08	2.6431	5.35864	0	0
FBgn0032598	35002	ChLD3	ChLD3	3.30548	0.252414	41.5751	6.74426e-10	2.65702e-08	1.63341	4.65447	0	0
FBgn0033205	35708	uncharacterized protein	CG2064	0.708444	5.04773	64.8494	6.92549e-10	2.71742e-08	8.2118	8.92462	0	0
FBgn0034870	37720	uncharacterized protein	CG13559	2.71689	2.08133	43.1091	7.14059e-10	2.79057e-08	3.5944	6.44305	0	0
FBgn0053494	2768686	uncharacterized protein	CG33494	1.55054	5.09413	41.8051	7.61451e-10	2.96387e-08	7.61358	9.23072	0	0
FBgn0086347	34445	Myosin 31DF	Myo31DF	0.741829	6.95091	48.5659	9.96334e-10	3.86268e-08	10.0881	10.8383	0	0
FBgn0033578	36167	Bardet-Biedl syndrome 4	BBS4	3.51475	-0.113989	54.9818	1.13871e-09	4.39715e-08	1.34245	4.2492	0	0
FBgn0259145	37614	uncharacterized protein	CG42260	-1.60547	5.06847	40.6025	1.17936e-09	4.51825e-08	9.19223	7.55617	0	0
FBgn0038034	NA	pseudo	Cyp9f3Psi	1.03239	3.76889	59.9334	1.17758e-09	4.51825e-08	6.73242	7.74348	0	0
FBgn0033348	35889	Spitting Image	Spt	0.714658	5.18146	59.8932	1.27331e-09	4.85903e-08	8.34102	9.0596	0	0
FBgn0263738	326128	transcriptional Adaptor 2a	Ada2a	0.651776	4.65683	79.5454	1.29803e-09	4.93402e-08	7.86191	8.51034	0	0
FBgn0035231	38180	Phosphocholine cytidylyltransferase 2	Pcyt2	1.26781	4.10619	46.3254	1.31333e-09	4.97278e-08	6.90619	8.1287	0	0
FBgn0030057	31805	Palmitoyl-protein thioesterase 1	Ppt1	0.751938	5.1257	57.6669	1.32501e-09	4.99755e-08	8.26505	9.01408	0	0
FBgn0264821	NA	ncRNA	CR44029	1.83807	4.42099	39.9577	1.35328e-09	5.08445e-08	6.75168	8.56462	0	0
FBgn0261628	10178864	uncharacterized protein	CG42711	2.03631	2.54725	48.9515	1.44722e-09	5.41648e-08	4.73856	6.76267	0	0
FBgn0037852	41316	Thiamine pyrophosphate carrier protein 1	Tpc1	0.653653	4.9093	70.9812	1.49213e-09	5.56317e-08	8.10918	8.76551	0	0
FBgn0266534	19835207	uncharacterized protein	CG45095	-3.56259	0.718688	42.7407	1.54665e-09	5.74443e-08	5.02765	1.78882	0	0
FBgn0040262	53513	Ugt36Ba	Ugt36Ba	3.87769	-0.179226	54.1764	1.64463e-09	6.08514e-08	1.07415	4.12761	0	0
FBgn0264343	14462714	uncharacterized protein	CG43799	4.53389	-0.493645	34.4024	1.69194e-09	6.23647e-08	0.521805	3.84112	0	0
FBgn0034707	37535	Mediator complex subunit 16	MED16	-0.71414	5.306	57.5489	1.71769e-09	6.30747e-08	9.18295	8.46476	0	0
FBgn0037845	41307	uncharacterized protein	CG14694	2.3887	0.575303	52.5751	1.87123e-09	6.84547e-08	2.6323	4.86818	0	0
FBgn0033628	36229	uncharacterized protein	CG13203	-2.32092	2.27941	45.8085	1.94593e-09	7.09208e-08	6.52527	4.20064	0	0
FBgn0035432	38407	Zinc transporter 63C	ZnT63C	0.616436	6.34633	56.6969	2.06283e-09	7.49006e-08	9.5679	10.1865	0	0
FBgn0040322	40033	Gram-negative bacteria binding protein 2	GNBP2	1.02847	3.67948	56.1446	2.08019e-09	7.49716e-08	6.63252	7.66504	0	0
FBgn0020385	41279	pugilist	pug	-0.947077	4.57387	48.1602	2.07997e-09	7.49716e-08	8.52481	7.57921	0	0
FBgn0032140	34289	uncharacterized protein	CG13117	1.43328	4.01171	43.0033	2.18999e-09	7.86375e-08	6.6679	8.09331	0	0
FBgn0265045	36753	Stretchin-Mlck	Strn-Mlck	0.646889	4.58776	77.5464	2.22091e-09	7.94545e-08	7.79562	8.43985	0	0
FBgn0033817	36467	Glutathione S transferase E14	GstE14	2.44034	1.26153	45.7827	2.57032e-09	9.16183e-08	3.17758	5.54818	0	0
FBgn0024321	41747	NK7.1	NK7.1	0.649824	5.8709	56.8063	2.85974e-09	1.01563e-07	9.07591	9.71948	0	0
FBgn0038099	41590	uncharacterized protein	CG7091	1.85636	2.34911	54.3265	3.04813e-09	1.0786e-07	4.73079	6.52251	0	0
FBgn0082930	NA	ncRNA	snoRNA:Me28S-G2703b	3.21183	-0.0457579	50.4593	3.15174e-09	1.11122e-07	1.55622	4.28877	0	0
FBgn0015924	33219	croquemort	crq	0.631134	7.11592	48.7575	3.58336e-09	1.25883e-07	10.3249	10.9624	0	0
FBgn0023178	43193	Pigment-dispersing factor	Pdf	-1.15037	4.15789	44.3842	4.01752e-09	1.40628e-07	8.15081	7.03195	0	0
FBgn0033033	35505	scarface	scaf	0.773478	6.41047	44.5984	4.20037e-09	1.46501e-07	9.52949	10.3051	0	0
FBgn0013676	19893540	mitochondrial Cytochrome c oxidase subunit III	mt:CoIII	2.0928	12.6907	35.7407	4.21866e-09	1.46613e-07	14.7436	16.8956	0	0
FBgn0267041	NA	ncRNA	CR45485	-2.4324	1.49967	45.3715	4.23653e-09	1.4671e-07	5.75588	3.36083	0	0
FBgn0051973	33158	Chitin deacetylase-like 5	Cda5	1.0977	4.02011	45.5012	4.30222e-09	1.48457e-07	6.91771	8.02364	0	0
FBgn0033389	35937	Rad51 recombinase D	Rad51D	2.11363	1.2262	51.081	4.47793e-09	1.53974e-07	3.42509	5.46399	0	0
FBgn0029507	35613	Tetraspanin 42Ed	Tsp42Ed	2.26586	2.25095	44.5199	4.97891e-09	1.70598e-07	4.24947	6.49999	0	0
FBgn0039916	43806	Eye-enriched kainate receptor	Ekar	0.975682	4.83416	43.0143	5.23056e-09	1.78591e-07	7.8132	8.80096	0	0
FBgn0261813	NA	ncRNA	CR42755	2.83222	-0.103032	55.9179	5.36777e-09	1.82636e-07	1.78751	4.21628	0	0
FBgn0085228	5740128	uncharacterized protein	CG34199	4.10212	-0.668804	37.2285	5.76045e-09	1.95314e-07	0.68847	3.7094	0	0
FBgn0003720	43656	tailless	tll	-0.964767	4.57275	44.776	5.97541e-09	2.01898e-07	8.52008	7.57209	0	0
FBgn0265634	NA	ncRNA	CR44441	3.55856	-0.291858	42.3875	6.06561e-09	2.03533e-07	1.1637	4.05824	0	0
FBgn0053092	32625	delta-1-Pyrroline-5-carboxylate dehydrogenase 2	P5CDh2	-3.55679	-0.693378	33.9369	6.04522e-09	2.03533e-07	3.61404	0.799584	0	0
FBgn0266227	NA	ncRNA	CR44922	-2.96598	3.23327	37.9332	7.29378e-09	2.43903e-07	7.61013	4.32472	0	0
FBgn0031894	34000	uncharacterized protein	CG4496	0.688837	4.54227	59.0487	8.65889e-09	2.8856e-07	7.72078	8.41046	0	0
FBgn0030592	32418	uncharacterized protein	CG9514	1.9447	0.885812	56.4322	8.70337e-09	2.89053e-07	3.26194	5.11071	0	0
FBgn0050098	246456	uncharacterized protein	CG30098	2.62085	3.17577	37.0813	1.09147e-08	3.61263e-07	4.77191	7.45851	0	0
FBgn0003996	NA	white	w	3.18377	0.579328	43.4964	1.09874e-08	3.62436e-07	2.05957	4.90435	0	0
FBgn0033819	36470	uncharacterized protein	CG4714	8.006	-0.387414	34.4306	1.12266e-08	3.69074e-07	0	3.6506	1	0
FBgn0032192	34355	uncharacterized protein	CG5731	0.742386	5.58023	46.364	1.13815e-08	3.72907e-07	8.72442	9.46211	0	0
FBgn0035577	38582	uncharacterized protein	CG13708	2.53964	0.688177	43.2704	1.2555e-08	4.09974e-07	2.6006	4.99729	0	0
FBgn0267185	NA	ncRNA	CR45625	-4.9179	-0.504172	29.3716	1.28025e-08	4.1666e-07	3.82271	0.353473	0	0
FBgn0037750	41198	WHAMM and JMY related	Whamy	3.7629	-0.417354	46.0621	1.34282e-08	4.35565e-07	0.997993	3.89194	0	0
FBgn0085786	NA	pseudo	CR41501	3.11959	-0.159259	46.3456	1.4069e-08	4.54835e-07	1.52942	4.18692	0	0
FBgn0053474	2768725	uncharacterized protein	CG33474	2.05788	0.857949	49.0454	1.65e-08	5.3166e-07	3.12278	5.10434	0	0
FBgn0008636	47894	homeobrain	hbn	-0.888718	3.97051	48.5015	1.73577e-08	5.5745e-07	7.90718	7.01269	0	0
FBgn0034756	37594	Cyp6d2	Cyp6d2	1.39895	2.79893	49.0377	1.76414e-08	5.647e-07	5.49748	6.88476	0	0
FBgn0264986	NA	ncRNA	CR44137	1.96512	1.28389	53.0446	1.85838e-08	5.92915e-07	3.62133	5.47992	0	0
FBgn0039207	42928	uncharacterized protein	CG5789	0.567819	6.61491	48.9789	1.89218e-08	6.01726e-07	9.86547	10.4357	0	0
FBgn0265295	NA	ncRNA	pncr014:3L	-2.1043	0.567257	51.8796	2.25407e-08	7.14473e-07	4.76771	2.80567	0	0
FBgn0035151	38080	uncharacterized protein	CG17129	1.08783	3.52769	46.2266	2.32294e-08	7.33913e-07	6.4345	7.53165	0	0
FBgn0033942	36613	Cuticular protein 51A	Cpr51A	1.15371	5.06841	35.7093	2.49368e-08	7.85308e-07	7.92695	9.06754	0	0
FBgn0260639	33501	gamma-Tubulin at 23C	gammaTub23C	-0.555932	7.12945	46.1672	2.77731e-08	8.71806e-07	10.9416	10.3898	0	0
FBgn0266719	43002	staccato	stac	0.632329	5.80488	47.8148	2.80733e-08	8.78396e-07	9.01845	9.64756	0	0
FBgn0267758	NA	ncRNA	CR46089	3.34283	-0.735333	35.7374	3.09042e-08	9.63873e-07	0.97257	3.61412	0	0
FBgn0264556	117346	Gustatory receptor 39a	Gr39a	2.96477	-0.108022	38.0554	3.15735e-08	9.81604e-07	1.61417	4.21158	0	0
FBgn0265416	32303	Neuropilin and tolloid-like	Neto	1.27128	3.01203	48.3654	3.45453e-08	1.07057e-06	5.81076	7.05337	0	0
FBgn0000447	41022	Dihydroorotate dehydrogenase	Dhod	-0.570163	6.55712	46.6739	3.50511e-08	1.0828e-06	10.3755	9.80822	0	0
FBgn0033945	36620	uncharacterized protein	CG12868	0.782905	3.58449	67.1972	3.90239e-08	1.20171e-06	6.70981	7.48809	0	0
FBgn0051146	40913	Neuroligin 1	Nlg1	1.80559	2.92268	38.4453	4.19041e-08	1.28634e-06	5.29439	7.07333	0	0
FBgn0052625	318128	uncharacterized protein	CG32625	2.10996	1.68779	39.3546	4.38161e-08	1.3408e-06	3.82909	5.9137	0	0
FBgn0033810	36459	uncharacterized protein	CG4646	-0.990146	4.07905	39.7965	4.47124e-08	1.36394e-06	8.04499	7.04529	0	0
FBgn0267073	NA	ncRNA	CR45517	2.40891	2.36209	35.9483	4.52952e-08	1.3774e-06	4.19134	6.61097	0	0
FBgn0029896	31612	uncharacterized protein	CG3168	0.682374	7.84105	38.2236	5.12434e-08	1.5486e-06	11.0233	11.6967	0	0
FBgn0038302	41832	uncharacterized protein	CG4210	0.96025	3.91264	42.3675	5.12387e-08	1.5486e-06	6.91123	7.86942	0	0
FBgn0028675	34350	Sulfonylurea receptor	Sur	1.10729	3.43283	44.3025	5.16962e-08	1.55745e-06	6.33308	7.4369	0	0
FBgn0264894	34732	uncharacterized protein	CG44085	0.821078	4.47151	40.767	5.77238e-08	1.73367e-06	7.55817	8.38522	0	0
FBgn0035293	38255	uncharacterized protein	CG5687	0.679719	5.97182	41.1122	6.17881e-08	1.85003e-06	9.15876	9.82558	0	0
FBgn0039644	43450	uncharacterized protein	CG11897	0.749069	4.44694	44.9396	6.20982e-08	1.85361e-06	7.58786	8.33138	0	0
FBgn0260006	318102	drop dead	drd	1.38804	1.88474	59.0718	6.49212e-08	1.93195e-06	4.62372	5.97756	0	0
FBgn0031914	34023	uncharacterized protein	CG5973	0.761019	4.33124	43.1317	6.82831e-08	2.0258e-06	7.45507	8.22797	0	0
FBgn0266777	NA	ncRNA	CR45242	-1.43178	3.38001	36.3847	7.12518e-08	2.10745e-06	7.47228	5.99751	0	0
FBgn0035317	38282	Outer segment 2	Oseg2	1.90802	0.95936	48.6996	7.22673e-08	2.13101e-06	3.3586	5.1623	0	0
FBgn0031999	34118	uncharacterized protein	CG8419	3.74673	-0.703041	27.6889	8.32349e-08	2.43964e-06	0.81159	3.61825	0	0
FBgn0037637	41059	Iron-sulfur cluster assembly enzyme	IscU	0.634573	5.59925	43.7378	8.30659e-08	2.43964e-06	8.80738	9.4453	0	0
FBgn0262952	19893551	mitochondrial NADH-ubiquinone oxidoreductase chain 4	mt:ND4	2.11284	9.32851	29.0349	8.70599e-08	2.54408e-06	11.4331	13.423	0	0
FBgn0264617	NA	ncRNA	CR43957	1.19992	2.42183	57.322	9.59568e-08	2.79567e-06	5.28133	6.46437	0	0
FBgn0263780	3355066	uncharacterized protein	CG17684	1.0591	5.23687	33.1972	9.8825e-08	2.87064e-06	8.16666	9.2047	0	0
FBgn0023511	31154	ER degradation enhancer, mannosidase alpha-like 1	Edem1	0.532374	6.05467	49.0055	9.92185e-08	2.8735e-06	9.32777	9.86146	0	0
FBgn0038095	41586	Cyp304a1	Cyp304a1	-3.06465	-0.512	50.7222	1.00822e-07	2.91129e-06	3.73839	1.30739	0	0
FBgn0261560	33569	thor	Thor	0.779436	6.399	34.59	1.03345e-07	2.97529e-06	9.51482	10.2896	0	0
FBgn0030406	32211	uncharacterized protein	CG1463	-0.538381	5.27593	57.5525	1.0396e-07	2.98416e-06	9.08492	8.5463	0	0
FBgn0028426	NA	Juvenile hormone-inducible protein 1	JhI-1	0.552633	5.41756	53.0209	1.05156e-07	3.00962e-06	8.67969	9.23226	0	0
FBgn0010041	48338	Glutathione S transferase D5	GstD5	2.82452	-0.195232	31.3185	1.08496e-07	3.0961e-06	1.62174	4.1179	0	0
FBgn0261584	10178792	uncharacterized protein	CG42694	0.899995	4.78851	35.2209	1.16154e-07	3.30495e-06	7.81238	8.72979	0	0
FBgn0050154	246487	uncharacterized protein	CG30154	1.29605	2.41793	49.187	1.18144e-07	3.35177e-06	5.19651	6.48955	0	0
FBgn0036929	40190	uncharacterized protein	CG7668	0.572031	6.59505	40.8709	1.19974e-07	3.3938e-06	9.84284	10.4155	0	0
FBgn0036896	40143	wallenda	wnd	0.479049	7.25809	46.2223	1.25911e-07	3.55143e-06	10.5643	11.0412	0	0
FBgn0036318	39460	WW domain binding protein 2	Wbp2	0.593423	6.2288	41.0239	1.32313e-07	3.7212e-06	9.46536	10.0553	0	0
FBgn0034657	37482	Lamin B receptor	LBR	-0.495155	6.94112	44.8974	1.41067e-07	3.95596e-06	10.7313	10.2365	0	0
FBgn0031643	33693	uncharacterized protein	CG3008	0.453727	6.42422	55.7606	1.49252e-07	4.17348e-06	9.74498	10.1992	0	0
FBgn0028406	34734	DNA fragmentation factor-related protein 4	Drep4	0.635071	5.12485	44.5398	1.57552e-07	4.39296e-06	8.33852	8.96673	0	0
FBgn0265913	NA	ncRNA	CR44702	4.87155	-1.19845	36.3469	1.67946e-07	4.65608e-06	0.256333	3.09067	0	0
FBgn0033153	35646	Growth arrest and DNA damage-inducible 45	Gadd45	0.949364	4.71791	33.9698	1.67849e-07	4.65608e-06	7.72452	8.65743	0	0
FBgn0034275	37025	uncharacterized protein	CG5002	-1.05707	3.56951	39.986	1.74235e-07	4.81671e-06	7.54521	6.5035	0	0
FBgn0267181	NA	ncRNA	CR45621	-1.01189	3.42796	43.1443	1.88164e-07	5.18703e-06	7.39635	6.39294	0	0
FBgn0035300	38264	uncharacterized protein	CG1139	-1.37756	2.00737	51.6619	1.92517e-07	5.27838e-06	6.08115	4.73214	0	0
FBgn0032638	35049	Serine protease homolog 93	SPH93	1.58538	2.42385	37.5681	1.92562e-07	5.27838e-06	4.94951	6.57146	0	0
FBgn0034654	37475	eukaryotic translation initiation factor 3 subunit k	eIF3k	-0.722578	7.14646	32.7052	2.01749e-07	5.51467e-06	11.0154	10.2992	0	0
FBgn0035208	38152	uncharacterized protein	CG9184	3.52594	0.335318	33.5726	2.03703e-07	5.55249e-06	1.60919	4.5995	0	0
FBgn0036126	39243	Inverted repeat binding protein 18 kDa	Irbp18	0.921981	4.69167	33.4	2.06716e-07	5.61886e-06	7.70043	8.63989	0	0
FBgn0266756	3346167	bitesize	btsz	0.573742	7.97187	37.7725	2.15573e-07	5.84328e-06	11.2181	11.7925	0	0
FBgn0036862	40102	Glycogen binding subunit 76A	Gbs-76A	0.970678	6.30291	30.2574	2.34642e-07	6.3425e-06	9.2949	10.2391	0	0
FBgn0263626	NA	ncRNA	CR43635	3.04866	-0.360108	38.9705	2.38119e-07	6.41865e-06	1.43444	3.9118	0	0
FBgn0003071	36060	Phosphofructokinase	Pfk	0.758343	7.66437	31.1026	2.6082e-07	7.01115e-06	10.779	11.5585	0	0
FBgn0053497	2768883	Sperm-specific dynein intermediate chain 2	Sdic2	-5.12016	-1.31017	32.1062	2.70889e-07	7.26175e-06	2.82723	0.172748	0	0
FBgn0038548	42142	uncharacterized protein	CG17806	0.607159	4.43542	48.7606	2.73409e-07	7.29665e-06	7.66235	8.27317	0	0
FBgn0261984	42358	Inositol-requiring enzyme-1	Ire1	0.453852	6.90957	46.5143	2.7369e-07	7.29665e-06	10.2289	10.6847	0	0
FBgn0031957	34075	TweedleE	TwdlE	1.16963	4.25311	30.7814	2.76885e-07	7.36165e-06	7.07459	8.27859	0	0
FBgn0039415	43178	uncharacterized protein	CG6142	0.87399	4.08171	36.294	2.9491e-07	7.81954e-06	7.13103	8.01186	0	0
FBgn0259173	38786	cornetto	corn	-0.483168	7.05776	41.6543	3.11341e-07	8.23277e-06	10.8429	10.3598	0	0
FBgn0053198	251430	presenilin enhancer	pen-2	0.673819	4.85102	40.2621	3.12969e-07	8.2534e-06	8.04087	8.70534	0	0
FBgn0030137	31898	uncharacterized protein	CG15317	0.703765	4.368	39.7773	3.45904e-07	9.07276e-06	7.53398	8.23829	0	0
FBgn0036750	39974	uncharacterized protein	CG6034	4.31061	-0.637709	29.7176	3.45305e-07	9.07276e-06	0.607279	3.52768	0	0
FBgn0259711	37469	uncharacterized protein	CG42365	0.93167	3.15926	48.8679	3.51192e-07	9.1867e-06	6.18678	7.11293	0	0
FBgn0259244	7354466	uncharacterized protein	CG42342	-0.640542	8.06967	33.8717	3.52828e-07	9.20474e-06	11.9122	11.2746	0	0
FBgn0264904	NA	ncRNA	CR44095	3.1219	-0.167473	25.4543	3.69745e-07	9.62029e-06	1.34102	4.1781	0	0
FBgn0030093	31846	Brahma associated protein 111kD	Bap111	-0.644064	6.68354	33.5045	3.74755e-07	9.72464e-06	10.5272	9.88549	0	0
FBgn0039170	42883	uncharacterized protein	CG13609	0.971652	3.0012	47.805	4.05979e-07	1.05069e-05	6.00165	6.97175	0	0
FBgn0032956	35420	Cullin 2	Cul2	0.698548	7.88217	31.4614	4.159e-07	1.07351e-05	11.0555	11.7378	0	0
FBgn0028424	36819	Juvenile hormone-inducible protein 26	JhI-26	1.89873	3.46471	28.8178	4.25759e-07	1.09605e-05	5.67267	7.63381	0	0
FBgn0267796	NA	Transmembrane channel-like	Tmc	-1.18199	2.39081	50.6087	4.31209e-07	1.10715e-05	6.41228	5.25154	0	0
FBgn0052068	326189	Acireductone dioxygenase 1	Adi1	0.856208	4.57621	32.9904	4.32981e-07	1.10877e-05	7.63984	8.49369	0	0
FBgn0259986	3346237	CG33545 gene product from transcript CG33545-RC	nab	-0.950037	5.52082	29.8434	4.55518e-07	1.16342e-05	9.45724	8.51935	0	0
FBgn0035312	38277	uncharacterized protein	CG15820	-2.77848	-0.107429	37.0353	4.56925e-07	1.16396e-05	4.10671	1.74089	0	0
FBgn0010424	39916	Troponin C at 73F	TpnC73F	1.04758	4.277	30.0722	4.68033e-07	1.18915e-05	7.18667	8.26587	0	0
FBgn0014342	40667	meiosis I arrest	mia	0.798471	3.82308	39.9702	4.78266e-07	1.21198e-05	6.92514	7.73072	0	0
FBgn0031881	33987	Mitochondrial Magnesium Exporter 1	MME1	0.829083	3.55209	45.5698	4.95275e-07	1.25182e-05	6.64535	7.46635	0	0
FBgn0033982	36667	Cyp317a1	Cyp317a1	-2.26332	-0.105744	46.2013	5.0259e-07	1.26702e-05	4.08017	2.09741	0	0
FBgn0037414	40761	Osiris 7	Osi7	2.51551	1.34179	30.2958	5.11717e-07	1.2867e-05	3.09763	5.66681	0	0
FBgn0053056	326246	uncharacterized protein	CG33056	0.658157	5.32999	35.9861	5.15345e-07	1.29248e-05	8.5199	9.18529	0	0
FBgn0250816	3355150	Argonaute 3	AGO3	1.65944	2.96485	32.3988	5.21661e-07	1.30496e-05	5.47237	7.04843	0	0
FBgn0034126	36838	jetboil	jtb	0.742394	4.1337	38.7379	5.31075e-07	1.32171e-05	7.27491	8.01793	0	0
FBgn0013305	36419	N-methyl-D-aspartate receptor-associated protein	Nmda1	0.475681	7.43778	38.9738	5.30482e-07	1.32171e-05	10.7435	11.2205	0	0
FBgn0036769	39995	Tetraspanin 74F	Tsp74F	0.624946	4.04001	53.2356	5.33099e-07	1.32336e-05	7.26233	7.88232	0	0
FBgn0028490	34577	uncharacterized protein	CG31705	0.607072	8.14612	33.4754	5.77819e-07	1.43073e-05	11.3678	11.9811	0	0
FBgn0036415	39573	uncharacterized protein	CG7768	3.10962	0.841126	30.6609	5.8892e-07	1.45451e-05	2.2483	5.06821	0	0
FBgn0003312	44858	shadow	sad	-0.991305	6.53615	27.5169	6.03825e-07	1.48755e-05	10.5113	9.47438	0	0
FBgn0058160	3354965	uncharacterized protein	CG40160	0.601306	7.54589	31.8919	6.23879e-07	1.53307e-05	10.773	11.3755	0	0
FBgn0260653	40150	serpentine	serp	0.582426	6.92786	33.1688	6.35431e-07	1.55753e-05	10.1706	10.7475	0	0
FBgn0034468	37264	Odorant-binding protein 56a	Obp56a	1.28149	3.78782	29.5009	6.43677e-07	1.57377e-05	6.53301	7.83203	0	0
FBgn0028468	42500	tetracycline resistance	rtet	0.615157	5.37289	37.3419	6.90814e-07	1.68479e-05	8.59434	9.20904	0	0
FBgn0259171	32233	Phosphodiesterase 9	Pde9	0.71696	5.61312	31.9019	7.34876e-07	1.78777e-05	8.76234	9.48908	0	0
FBgn0267035	NA	ncRNA	CR45479	0.984121	3.53514	36.7917	7.55121e-07	1.83244e-05	6.52669	7.48875	0	0
FBgn0267733	NA	ncRNA	CR46064	0.556468	5.40115	41.1741	7.82107e-07	1.8932e-05	8.66145	9.21429	0	0
FBgn0013686	NA	16S ribosomal RNA	mt:lrRNA	1.21913	15.1583	27.019	8.1816e-07	1.97556e-05	17.9396	19.1806	0	0
FBgn0266691	NA	ncRNA	CR45181	2.49726	0.00506264	27.7521	8.256e-07	1.98859e-05	1.94656	4.3071	0	0
FBgn0034512	37314	uncharacterized protein	CG18067	1.23887	5.25689	26.7003	8.37907e-07	2.01325e-05	8.01376	9.28992	0	0
FBgn0037822	41278	uncharacterized protein	CG14683	-0.498856	6.78351	36.8136	8.55343e-07	2.05008e-05	10.5746	10.0752	0	0
FBgn0013698	NA	tRNA	mt:tRNA:Leu-TAG	3.45787	-0.817047	35.7288	8.83047e-07	2.11128e-05	0.956578	3.4826	0	0
FBgn0036806	40037	Cyp12c1	Cyp12c1	-1.6159	2.17663	37.6627	8.87276e-07	2.1162e-05	6.2601	4.73686	0	0
FBgn0036009	39109	Odorant receptor 67a	Or67a	2.3964	-0.2101	34.9143	9.13625e-07	2.17371e-05	1.95596	4.06874	0	0
FBgn0035888	38954	uncharacterized protein	CG7120	0.782451	3.73417	41.0776	9.53109e-07	2.26212e-05	6.85863	7.62688	0	0
FBgn0037128	40422	uncharacterized protein	CG14572	1.83327	2.38729	30.0392	1.05263e-06	2.49225e-05	4.66678	6.58434	0	0
FBgn0034399	37175	uncharacterized protein	CG15083	0.649573	5.86064	32.1887	1.07977e-06	2.55031e-05	9.06216	9.70381	0	0
FBgn0011274	35045	Dorsal-related immunity factor	Dif	0.857885	5.07228	29.1013	1.08395e-06	2.55398e-05	8.12679	8.99063	0	0
FBgn0031549	33578	spindly	Spindly	-0.552667	6.28171	34.4399	1.09508e-06	2.57397e-05	10.0944	9.53888	0	0
FBgn0052476	318046	methuselah-like 14	mthl14	1.18781	2.16791	48.3867	1.12167e-06	2.63011e-05	5.04062	6.20452	0	0
FBgn0029849	31553	ER GDP-fucose transporter	Efr	0.671017	4.76794	34.6315	1.15349e-06	2.69822e-05	7.95263	8.62461	0	0
FBgn0266223	NA	ncRNA	CR44918	1.53791	1.7494	36.7382	1.18173e-06	2.75765e-05	4.36327	5.87262	0	0
FBgn0262624	38251	Tetraspan membrane protein in hair cell stereocilia	Tmhs	-0.536949	5.24782	41.3659	1.18505e-06	2.75879e-05	9.056	8.51652	0	0
FBgn0050187	246509	uncharacterized protein	CG30187	0.930157	4.42665	28.6959	1.20139e-06	2.79015e-05	7.42272	8.37795	0	0
FBgn0032032	34155	uncharacterized protein	CG17294	0.541067	5.02509	42.7357	1.20919e-06	2.80157e-05	8.29311	8.83438	0	0
FBgn0029158	40259	Lipoic acid synthase	Las	-0.668524	4.18018	39.3319	1.25329e-06	2.89684e-05	8.03129	7.37216	0	0
FBgn0000489	39733	Protein kinase, cAMP-dependent, catalytic subunit 3	Pka-C3	0.660431	4.68982	35.2294	1.2697e-06	2.92784e-05	7.88461	8.5405	0	0
FBgn0267296	NA	ncRNA	CR45732	-1.23379	2.48122	36.9753	1.33764e-06	3.0772e-05	6.5244	5.27988	0	0
FBgn0031307	33292	Major Facilitator Superfamily Transporter 3	MFS3	0.711698	7.34183	27.3349	1.35961e-06	3.12038e-05	10.4852	11.2187	0	0
FBgn0263773	44380	fledgling of Klp38B	fok	0.57619	6.49969	31.6823	1.37218e-06	3.1418e-05	9.73912	10.3241	0	0
FBgn0266619	NA	ncRNA	CR45126	2.42489	1.86895	28.6917	1.37738e-06	3.1463e-05	3.73179	6.05791	0	0
FBgn0001186	45875	Hexokinase A	Hex-A	0.665799	7.36384	28.1949	1.39043e-06	3.16869e-05	10.5569	11.2064	0	0
FBgn0051219	42344	uncharacterized protein	CG31219	3.39406	-0.0166902	27.1071	1.39533e-06	3.17241e-05	1.35939	4.20366	0	0
FBgn0050203	246514	uncharacterized protein	CG30203	0.967111	4.69237	27.4039	1.43448e-06	3.24627e-05	7.66128	8.65031	0	0
FBgn0036381	39530	uncharacterized protein	CG8745	-1.55076	4.07993	25.4548	1.43209e-06	3.24627e-05	8.1662	6.58041	0	0
FBgn0030058	31807	uncharacterized protein	CG11294	-0.782428	3.69893	40.5483	1.44163e-06	3.25488e-05	7.58866	6.82244	0	0
FBgn0037099	40392	uncharacterized protein	CG7173	-1.80278	1.78466	33.0245	1.45954e-06	3.2801e-05	5.9132	4.18096	0	0
FBgn0016675	35216	Galactose-specific C-type lectin	Lectin-galC1	-4.99206	-0.88622	23.6337	1.45889e-06	3.2801e-05	3.26267	0.26926	0	0
FBgn0040001	3355111	Fatty acid synthase 3	FASN3	-2.03162	3.71885	24.303	1.46351e-06	3.28143e-05	7.78364	5.8932	0	0
FBgn0002891	47186	mutagen-sensitive 205	mus205	0.541364	5.95482	35.3003	1.48333e-06	3.31822e-05	9.22069	9.76316	0	0
FBgn0261836	3771968	Muscle-specific protein 300 kDa	Msp300	0.783731	8.47587	27.2869	1.50597e-06	3.36115e-05	11.574	12.3752	0	0
FBgn0039051	42730	uncharacterized protein	CG17109	3.61458	1.44573	26.9551	1.5223e-06	3.38981e-05	2.11532	5.79088	0	0
FBgn0264267	NA	ncRNA	CR43767	6.04492	0.278933	27.1011	1.63666e-06	3.63615e-05	0.409574	4.23321	0	0
FBgn0036316	39458	uncharacterized protein	CG10960	0.606675	8.13133	29.984	1.65225e-06	3.6541e-05	11.3508	11.9667	0	0
FBgn0260997	8674042	uncharacterized protein	CG42598	2.87737	-0.842944	17.5868	1.65101e-06	3.6541e-05	1.11398	3.48912	0	0
FBgn0039131	42833	uncharacterized protein	CG12268	1.02275	4.43057	26.3998	1.71588e-06	3.78623e-05	7.34379	8.41589	0	0
FBgn0052227	40225	golden goal	gogo	-0.566468	7.22541	29.8985	1.75716e-06	3.86309e-05	11.0413	10.4736	0	0
FBgn0045823	39137	visgun	vsg	0.484015	9.04692	39.3155	1.75866e-06	3.86309e-05	12.3491	12.8335	0	0
FBgn0036995	40266	artichoke	atk	-1.41342	3.27491	27.6012	1.77249e-06	3.8847e-05	7.3671	5.87664	0	0
FBgn0051324	43177	uncharacterized protein	CG31324	1.06907	4.74901	26.0681	1.81305e-06	3.96467e-05	7.63288	8.74548	0	0
FBgn0033668	36276	expansion	exp	0.775059	3.61581	38.571	1.83e-06	3.99275e-05	6.73453	7.51626	0	0
FBgn0021738	43900	Circadianly Regulated Gene	Crg-1	1.93245	0.545366	32.8342	1.88138e-06	4.09568e-05	2.91535	4.74626	0	0
FBgn0031483	33502	uncharacterized protein	CG9641	0.51036	5.7528	37.5428	1.90659e-06	4.13208e-05	9.03671	9.55078	0	0
FBgn0004034	30980	yellow	y	1.8087	1.29635	33.9151	1.90551e-06	4.13208e-05	3.72681	5.44223	0	0
FBgn0032651	35066	Olig family	Oli	-0.545322	5.37644	37.1122	1.97097e-06	4.26212e-05	9.18792	8.63806	0	0
FBgn0052207	NA	pseudo	CR32207	0.818023	5.59576	27.0873	2.01108e-06	4.3392e-05	8.67785	9.49852	0	0
FBgn0050035	36248	Trehalose transporter 1-1	Tret1-1	1.40605	5.69695	23.7076	2.26658e-06	4.87967e-05	8.28995	9.78281	0	0
FBgn0265185	19836034	uncharacterized protein	CG44250	1.97467	1.81556	28.8828	2.29535e-06	4.93069e-05	4.04774	6.02046	0	0
FBgn0259977	35573	Tyrosine decarboxylase 1	Tdc1	1.52666	1.82962	33.6261	2.31593e-06	4.96394e-05	4.43724	5.95042	0	0
FBgn0036254	39382	uncharacterized protein	CG5645	0.43901	5.26215	55.6359	2.37626e-06	5.08207e-05	8.59297	9.03111	0	0
FBgn0004896	37631	forkhead domain 59A	fd59A	-0.748872	4.39146	30.0513	2.38585e-06	5.09138e-05	8.27948	7.51462	0	0
FBgn0083946	4379864	lost boys	lobo	1.68401	0.800668	33.6198	2.58648e-06	5.50745e-05	3.34226	4.96051	0	0
FBgn0042102	59141	uncharacterized protein	CG18745	2.6469	1.02085	25.5175	2.60366e-06	5.53192e-05	2.58285	5.3504	0	0
FBgn0028400	40876	Synaptotagmin 4	Syt4	0.566199	7.94868	28.8779	2.94974e-06	6.25358e-05	11.1962	11.7656	0	0
FBgn0053123	NA	CG33123 gene product from transcript CG33123-RB	LeuRS	0.409443	7.42946	37.3705	2.95855e-06	6.25862e-05	10.776	11.1836	0	0
FBgn0033928	36597	Arc2	Arc2	1.186	3.05986	30.9515	2.97348e-06	6.27656e-05	5.8969	7.07521	0	0
FBgn0003016	34850	outspread	osp	0.590985	7.14361	27.6376	3.0425e-06	6.40835e-05	10.3833	10.9607	0	0
FBgn0024150	40333	Adenylyl cyclase 78C	Ac78C	0.695679	5.47484	28.4007	3.09456e-06	6.50393e-05	8.64759	9.33016	0	0
FBgn0032629	35037	beat-IIIc	beat-IIIc	0.906603	5.62237	25.0665	3.15434e-06	6.61528e-05	8.64397	9.54838	0	0
FBgn0038422	41986	uncharacterized protein	CG14880	1.98555	1.46744	29.4535	3.19195e-06	6.67976e-05	3.7453	5.65103	0	0
FBgn0037229	40539	uncharacterized protein	CG9766	-2.01021	0.502124	26.6469	3.50534e-06	7.31984e-05	4.67689	2.71451	0	0
FBgn0000137	30985	asense	ase	-0.55171	5.39749	34.064	3.52149e-06	7.33781e-05	9.20691	8.65833	0	0
FBgn0039128	42829	uncharacterized protein	CG13599	0.573294	4.45093	36.9834	3.56111e-06	7.40453e-05	7.69755	8.27357	0	0
FBgn0040207	32581	katanin 80	kat80	0.422616	6.63351	37.7954	3.66478e-06	7.60384e-05	9.97175	10.394	0	0
FBgn0028899	260659	uncharacterized protein	CG31817	1.31904	2.72342	31.3127	3.7326e-06	7.72807e-05	5.48536	6.75687	0	0
FBgn0039886	43761	uncharacterized protein	CG2003	0.875747	4.09627	27.6715	3.83454e-06	7.92226e-05	7.14126	8.02199	0	0
FBgn0013678	19893556	mitochondrial Cytochrome b	mt:Cyt-b	1.97123	11.2718	21.4446	3.89284e-06	8.02568e-05	13.4092	15.3767	0	0
FBgn0003448	34908	snail	sna	-0.969002	3.87487	27.4133	3.95447e-06	8.1355e-05	7.82073	6.85471	0	0
FBgn0032084	34221	uncharacterized protein	CG13101	-1.36659	2.05231	36.3112	4.04335e-06	8.28334e-05	6.10243	4.79044	0	0
FBgn0032925	35386	uncharacterized protein	CG9246	0.390963	7.1764	38.5103	4.03791e-06	8.28334e-05	10.5321	10.9247	0	0
FBgn0261803	31438	uncharacterized protein	CG42749	1.02466	3.92891	26.5263	4.08441e-06	8.33237e-05	6.89499	7.8724	0	0
FBgn0001983	34906	worniu	wor	-0.97739	5.17819	24.2323	4.07708e-06	8.33237e-05	9.11912	8.14986	0	0
FBgn0054038	3885596	uncharacterized protein	CG34038	0.837725	3.83247	30.885	4.09796e-06	8.34252e-05	6.92037	7.73733	0	0
FBgn0036369	39517	uncharacterized protein	CG10089	0.785606	3.63374	35.1476	4.11048e-06	8.35053e-05	6.75243	7.52816	0	0
FBgn0039593	43390	Stress induced DNase	Sid	1.44429	4.12223	23.3771	4.2172e-06	8.5495e-05	6.70848	8.20339	0	0
FBgn0031182	33127	Cyp6t1	Cyp6t1	-2.20017	0.394987	30.6316	4.29621e-06	8.69156e-05	4.56113	2.57422	0	0
FBgn0051075	43244	uncharacterized protein	CG31075	0.639282	7.37776	25.3963	4.35428e-06	8.79076e-05	10.5869	11.2098	0	0
FBgn0051029	318562	uncharacterized protein	CG31029	3.78619	-0.144755	18.4587	4.36708e-06	8.79835e-05	0.816371	4.28631	0	0
FBgn0036290	39424	uncharacterized protein	CG10638	0.437847	7.18829	32.7639	4.48446e-06	9.0021e-05	10.5154	10.9555	0	0
FBgn0011770	31960	GIP-like	Gip	-0.584049	4.93786	33.0637	4.48671e-06	9.0021e-05	8.75797	8.1798	0	0
FBgn0022981	40580	ripped pocket	rpk	-0.601679	4.49944	33.8555	4.5573e-06	9.12491e-05	8.32835	7.72991	0	0
FBgn0052056	326186	scramblase 1	scramb1	0.431822	6.5156	36.1691	4.62586e-06	9.24318e-05	9.84846	10.2794	0	0
FBgn0001297	3772082	kayak	kay	0.529029	6.4616	29.209	4.70319e-06	9.37844e-05	9.73234	10.2649	0	0
FBgn0010039	48336	Glutathione S transferase D3	GstD3	-0.770902	5.40815	25.724	4.83268e-06	9.61694e-05	9.28692	8.52769	0	0
FBgn0031725	33793	Dpr-interacting protein eta	DIP-eta	-0.737482	4.07475	30.3069	4.91125e-06	9.75335e-05	7.95433	7.21124	0	0
FBgn0010105	39717	commissureless	comm	-0.542314	5.2474	33.4608	5.0895e-06	0.000100867	9.05398	8.51343	0	0
FBgn0086917	5740359	spookier	spok	-0.747966	7.21238	23.6606	5.10141e-06	0.000100898	11.0739	10.3541	0	0
FBgn0032587	34985	uncharacterized protein	CG5953	0.709698	4.40349	29.1017	5.24312e-06	0.00010349	7.57061	8.26365	0	0
FBgn0264895	34032	Rap GTPase activating protein 1	RapGAP1	0.458696	7.5484	30.1329	5.25764e-06	0.000103567	10.8625	11.3236	0	0
FBgn0260768	NA	CG42566 gene product from transcript CG42566-RB	CG42566	0.805316	5.4848	24.9095	5.27547e-06	0.000103708	8.57607	9.38152	0	0
FBgn0035336	38303	uncharacterized protein	CG9004	0.496909	4.84765	40.7584	5.36843e-06	0.000105323	8.14362	8.63923	0	0
FBgn0260866	37575	defense repressor 1	dnr1	0.719648	4.16474	29.3963	5.44031e-06	0.000106348	7.31247	8.0422	0	0
FBgn0061476	59247	zwilch	Zwilch	-0.495621	5.40696	36.6225	5.44252e-06	0.000106348	9.19369	8.70422	0	0
FBgn0260755	38094	uncharacterized protein	CG42553	0.584069	4.2627	36.3143	5.54041e-06	0.000107878	7.50679	8.08559	0	0
FBgn0027259	32102	kinetochore Mis12-Ndc80 network component 1	Kmn1	-0.629152	4.33186	32.495	5.54302e-06	0.000107878	8.1673	7.54695	0	0
FBgn0030300	32089	Sphingosine kinase 1	Sk1	1.23617	2.36247	33.9126	5.56675e-06	0.000108124	5.19014	6.40002	0	0
FBgn0038682	42296	uncharacterized protein	CG5835	0.606859	4.57944	32.3944	5.73088e-06	0.00011109	7.81057	8.40695	0	0
FBgn0032295	34483	uncharacterized protein	CG12299	0.490196	6.20999	31.2785	5.7644e-06	0.000111518	9.50395	9.99959	0	0
FBgn0035612	38624	farmer	frm	0.753483	7.14658	23.3589	5.8765e-06	0.000113461	10.2595	11.0352	0	0
FBgn0030257	32034	SET and MYND domain containing, arthropod-specific, member 4	SmydA-4	1.17549	2.61014	31.3238	6.21965e-06	0.000119848	5.45569	6.63367	0	0
FBgn0260995	8674044	defective proboscis extension response 21	dpr21	0.736168	5.16519	26.0812	6.36473e-06	0.000122401	8.31824	9.0255	0	0
FBgn0031254	33216	uncharacterized protein	CG13692	1.4736	1.96069	29.8601	6.40279e-06	0.000122891	4.59036	6.06126	0	0
FBgn0050466	246629	uncharacterized protein	CG30466	0.642996	4.24313	31.7161	6.59811e-06	0.00012639	7.45038	8.08574	0	0
FBgn0034564	37372	uncharacterized protein	CG9344	-0.452901	5.44977	40.4049	6.76225e-06	0.00012928	9.22164	8.77161	0	0
FBgn0063667	261663	uncharacterized protein	CG32335	3.16125	0.178536	18.9803	6.86986e-06	0.00013108	1.4942	4.46878	0	0
FBgn0034709	37537	Secreted Wg-interacting molecule	Swim	0.693745	6.94591	23.489	6.94476e-06	0.000132249	10.1051	10.8084	0	0
FBgn0032613	35020	uncharacterized protein	CG13283	1.99271	1.6407	23.5136	7.10945e-06	0.000135121	3.77607	5.85074	0	0
FBgn0035499	38490	Chd64	Chd64	0.497334	7.79521	27.7579	7.18267e-06	0.000136247	11.0881	11.5825	0	0
FBgn0052793	31280	uncharacterized protein	CG32793	-1.51717	0.886801	33.6528	7.81629e-06	0.000147977	4.97311	3.52599	0	0
FBgn0033943	36616	uncharacterized protein	CG12869	1.84479	1.08495	28.8981	7.96736e-06	0.000150253	3.48628	5.21883	0	0
FBgn0266705	NA	ncRNA	CR45195	2.44008	-0.514311	24.1158	7.96678e-06	0.000150253	1.61314	3.7327	0	0
FBgn0266139	NA	ncRNA	CR44845	1.77116	1.46447	26.8715	8.05883e-06	0.000151391	3.87649	5.62254	0	0
FBgn0038928	42594	Fas-associated death domain	Fadd	0.672365	3.61942	39.2002	8.05272e-06	0.000151391	6.81209	7.47873	0	0
FBgn0036330	39472	uncharacterized protein	CG11263	-1.31285	1.66065	34.0904	8.24219e-06	0.000154537	5.70814	4.42414	0	0
FBgn0027109	42018	neuropeptide F	NPF	-0.770062	3.85909	29.6873	8.3501e-06	0.000156259	7.73848	6.98376	0	0
FBgn0261046	42103	Down syndrome cell adhesion molecule 3	Dscam3	-0.703837	6.25353	23.6723	8.39501e-06	0.000156798	10.1173	9.40808	0	0
FBgn0039683	43495	doublesex-Mab related 99B	dmrt99B	-0.891799	4.03542	25.4302	8.41408e-06	0.000156853	7.95382	7.07116	0	0
FBgn0000277	43596	Cecropin A1	CecA2	2.40968	0.141789	27.8448	8.43331e-06	0.000156911	2.26023	4.2886	0	0
FBgn0040832	50305	uncharacterized protein	CG8012	2.08849	0.840395	23.2904	8.63388e-06	0.000160336	2.95439	5.07031	0	0
FBgn0000826	31084	pan gu	png	-3.17947	-0.774727	29.2968	8.81981e-06	0.000163477	3.31832	1.02604	0	0
FBgn0039914	43804	maverick	mav	0.533073	7.35453	25.5612	8.86153e-06	0.000163938	10.6239	11.1554	0	0
FBgn0035959	39043	uncharacterized protein	CG4911	0.487857	6.61101	28.2002	9.14091e-06	0.000168786	9.90795	10.3969	0	0
FBgn0036173	39294	uncharacterized protein	CG7394	0.503856	5.06555	34.7507	9.38351e-06	0.000172937	8.35828	8.85644	0	0
FBgn0037974	41453	uncharacterized protein	CG12224	-2.61053	0.558397	23.6599	9.53406e-06	0.000175364	4.75067	2.32746	0	0
FBgn0030294	32079	PTIP associated 1	Pa1	0.67223	6.21726	23.8465	9.55124e-06	0.000175364	9.39651	10.0682	0	0
FBgn0040102	53550	lectin-24Db	lectin-24Db	1.20532	5.66436	20.9022	9.57643e-06	0.000175496	8.4519	9.66337	0	0
FBgn0032218	34389	uncharacterized protein	CG5381	1.37234	2.34961	28.0109	9.68325e-06	0.00017712	5.0368	6.43387	0	0
FBgn0034062	36763	uncharacterized protein	CG8388	-0.58829	3.89887	39.1262	9.81372e-06	0.000178504	7.72456	7.13818	0	0
FBgn0265443	NA	ncRNA	CR44343	5.02702	-1.61269	26.2105	9.81397e-06	0.000178504	0.114999	2.49211	0	0
FBgn0035798	38850	faulty attraction	frac	2.65439	0.324988	20.1856	9.81303e-06	0.000178504	2.03393	4.64032	0	0
FBgn0031939	34051	uncharacterized protein	CG13796	1.08723	2.71202	29.9855	9.97959e-06	0.000181178	5.61545	6.71764	0	0
FBgn0085732	NA	pseudo	CR40190	0.60814	3.98319	35.8031	1.02182e-05	0.000185164	7.21518	7.81383	0	0
FBgn0010328	47249	without children	woc	-0.500287	8.49714	28.2647	1.04314e-05	0.000188676	12.2882	11.7868	0	0
FBgn0036288	39422	uncharacterized protein	CG10660	0.805903	2.91294	41.064	1.05542e-05	0.000190544	6.02646	6.82555	0	0
FBgn0262965	NA	pseudo	CR43276	6.55498	-1.67741	20.173	1.06364e-05	0.000191672	0	2.39309	1	0
FBgn0263459	NA	ncRNA	snoRNA:2R:9445410	2.5351	-0.855411	25.1603	1.07661e-05	0.000193651	1.31732	3.35751	0	0
FBgn0050148	37318	uncharacterized protein	CG30148	1.69036	2.16373	25.6214	1.09917e-05	0.000197344	4.61528	6.29521	0	0
FBgn0033667	36275	rebuf	reb	1.72375	0.491504	29.5163	1.12325e-05	0.000201296	3.02697	4.64429	0	0
FBgn0035515	38514	uncharacterized protein	CG14997	0.66508	5.78777	24.09	1.13507e-05	0.000203018	8.97198	9.63668	0	0
FBgn0010611	44154	HMG Coenzyme A synthase	Hmgs	0.40355	6.25061	36.2137	1.13703e-05	0.000203018	9.59941	10.0039	0	0
FBgn0053978	3885646	uncharacterized protein	CG33978	0.729144	8.87623	22.7785	1.16817e-05	0.000208194	12.0151	12.7478	0	0
FBgn0033581	36170	uncharacterized protein	CG12391	-0.386773	6.76962	34.7502	1.17334e-05	0.000208354	10.5152	10.1279	0	0
FBgn0034365	37140	uncharacterized protein	CG5335	0.910472	3.64434	25.912	1.17213e-05	0.000208354	6.65624	7.58715	0	0
FBgn0036340	39483	SRm160	SRm160	-0.405584	7.06078	31.3101	1.18002e-05	0.000209157	10.8124	10.4088	0	0
FBgn0058178	3354941	uncharacterized protein	CG40178	0.548912	7.30562	24.3612	1.19128e-05	0.000210771	10.5687	11.1078	0	0
FBgn0036364	39512	uncharacterized protein	CG14109	1.68702	1.2739	27.7489	1.19508e-05	0.00021096	3.79552	5.40847	0	0
FBgn0261363	44513	Prophenoloxidase 3	PPO3	1.91523	1.97017	24.3634	1.19669e-05	0.00021096	4.26332	6.09769	0	0
FBgn0052039	317834	uncharacterized protein	CG32039	0.594209	4.0258	34.1432	1.21474e-05	0.000213755	7.26223	7.85664	0	0
FBgn0013685	19893555	mitochondrial NADH-ubiquinone oxidoreductase chain 6	mt:ND6	1.37816	2.90369	24.4083	1.25424e-05	0.000220306	5.57046	6.96897	0	0
FBgn0012042	NA	Attacin-A	AttA	-2.21972	-0.317563	24.0005	1.25767e-05	0.000220511	3.85625	1.87708	0	0
FBgn0039993	3355069	uncharacterized protein	CG17691	0.483383	7.26082	25.9815	1.26781e-05	0.00022189	10.5629	11.0408	0	0
FBgn0039152	42860	Rootletin	Root	-1.65189	2.74724	23.5625	1.28075e-05	0.000223751	6.79848	5.2337	0	0
FBgn0259734	8673992	Nostrin	Nost	0.616193	4.08506	32.2815	1.29645e-05	0.000226089	7.31189	7.9171	0	0
FBgn0050108	246460	uncharacterized protein	CG30108	0.803905	2.90354	40.3809	1.32797e-05	0.000231172	6.01903	6.81299	0	0
FBgn0031257	33221	uncharacterized protein	CG4133	-0.575669	5.1566	27.7204	1.34017e-05	0.000232463	8.97476	8.39916	0	0
FBgn0038909	42573	uncharacterized protein	CG6569	2.13933	-0.0234131	24.7556	1.3385e-05	0.000232463	2.24746	4.20844	0	0
FBgn0030933	32840	uncharacterized protein	CG6470	2.94842	-0.774636	16.6659	1.34919e-05	0.000233611	1.02662	3.48212	0	0
FBgn0262731	3772538	uncharacterized protein	CG33941	0.741547	6.04167	22.2536	1.36893e-05	0.000236608	9.17199	9.91629	0	0
FBgn0019660	NA	RNA on the X 2	roX2	1.21608	5.28064	20.1804	1.44068e-05	0.000248568	8.06999	9.26731	0	0
FBgn0032601	35005	yellow-b	yellow-b	0.785625	3.53204	30.0477	1.51762e-05	0.00026138	6.64761	7.42816	0	0
FBgn0032668	35086	uncharacterized protein	CG17681	2.57269	0.72652	21.7792	1.53334e-05	0.000263621	2.4704	4.94342	0	0
FBgn0262534	12797977	uncharacterized protein	CG43088	4.23855	-0.696892	22.1154	1.54051e-05	0.000264387	0.586413	3.35348	0	0
FBgn0051864	318990	Quetzalcoatl	Qtzl	1.228	1.57973	33.3871	1.54491e-05	0.000264675	4.42794	5.61908	0	0
FBgn0085428	5740310	NADPH oxidase	Nox	0.662773	5.27899	24.0237	1.5983e-05	0.00027334	8.46493	9.12748	0	0
FBgn0034103	36814	primacord	prim	-1.05784	3.09441	26.7541	1.60925e-05	0.000274729	7.06707	6.01543	0	0
FBgn0038353	41900	uncharacterized protein	CG5399	1.63991	3.1418	21.731	1.6263e-05	0.000277155	5.60446	7.22844	0	0
FBgn0040056	4379919	uncharacterized protein	CG17698	0.597122	7.02666	22.6132	1.64348e-05	0.000279592	10.2629	10.8409	0	0
FBgn0265668	19835392	uncharacterized protein	CG44475	6.88989	-1.42046	17.6247	1.71254e-05	0.000290833	0	2.52424	1	0
FBgn0032495	34730	uncharacterized protein	CG16820	0.892047	3.76167	23.9823	1.73149e-05	0.000293539	6.77842	7.70212	0	0
FBgn0035439	38414	uncharacterized protein	CG14961	1.49438	0.820363	30.759	1.74733e-05	0.000295709	3.51592	4.92791	0	0
FBgn0039808	43660	uncharacterized protein	CG12071	-0.612156	6.14817	23.1539	1.78644e-05	0.000301802	9.97867	9.36373	0	0
FBgn0039890	43772	CG2316	CG2316	0.458749	8.20641	27.2706	1.79752e-05	0.000302624	11.5196	11.9823	0	0
FBgn0035998	39096	uncharacterized protein	CG3437	0.55156	4.97096	28.0614	1.79521e-05	0.000302624	8.22853	8.7834	0	0
FBgn0035510	38508	Cuticular protein 64Aa	Cpr64Aa	1.41347	2.79374	22.9296	1.84637e-05	0.000310311	5.41381	6.87096	0	0
FBgn0001220	36583	Heat shock protein cognate 5	Hsc70-5	0.381496	7.9312	31.9282	2.06249e-05	0.000346036	11.2923	11.6748	0	0
FBgn0261270	36587	Selenide,water dikinase	SelD	-0.598464	7.39472	21.7288	2.06697e-05	0.000346192	11.2133	10.6248	0	0
FBgn0263112	3885647	mitf	Mitf	0.575011	7.22387	22.1527	2.08314e-05	0.000348299	10.4666	11.0374	0	0
FBgn0038704	42322	uncharacterized protein	CG5316	0.418786	6.81136	28.2661	2.09235e-05	0.00034924	10.1506	10.5688	0	0
FBgn0023525	31209	uncharacterized protein	CG3191	1.99579	0.0208704	25.8547	2.18432e-05	0.000363966	2.41095	4.19277	0	0
FBgn0011576	31192	Cytochrome P450-4d2	Cyp4d2	0.9524	3.54627	24.4245	2.20359e-05	0.000366235	6.5451	7.48459	0	0
FBgn0003997	40009	head involution defective	hid	0.817857	6.11755	20.3134	2.20547e-05	0.000366235	9.18104	10.0264	0	0
FBgn0033785	36427	Scaffold protein containing ankyrin repeats and SAM domain	Sans	-0.811179	6.09859	20.3671	2.24137e-05	0.000371564	9.98938	9.18177	0	0
FBgn0010109	35800	deadpan	dpn	-0.601609	4.8234	25.7635	2.26746e-05	0.000375249	8.64509	8.05411	0	0
FBgn0035969	39056	uncharacterized protein	CG4476	0.822049	5.93449	20.3467	2.303e-05	0.000380484	9.00599	9.832	0	0
FBgn0260933	33230	reduced mechanoreceptor potential A	rempA	0.545909	4.19707	32.1787	2.31613e-05	0.000382005	7.46317	8.00585	0	0
FBgn0086906	44013	sallimus	sls	0.605631	7.30429	21.0936	2.47772e-05	0.000407964	10.5164	11.1385	0	0
FBgn0034639	37459	uncharacterized protein	CG15673	1.50127	0.879226	27.9978	2.4927e-05	0.000409737	3.55445	4.97851	0	0
FBgn0037291	40614	uncharacterized protein	CG14662	1.89506	-0.243512	26.7205	2.51105e-05	0.000412058	2.25563	3.93471	0	0
FBgn0027498	32042	uncharacterized protein	CG2061	-0.443603	6.57007	26.6673	2.52031e-05	0.000412881	10.3355	9.89549	0	0
FBgn0033508	36088	Odorant-binding protein 46a	Obp46a	-7.09224	1.87103	21.8549	2.54156e-05	0.000415662	5.05794	0.511613	0	0
FBgn0036962	40226	uncharacterized protein	CG17122	-1.65569	0.361104	26.8017	2.56491e-05	0.000418211	4.47674	2.91456	0	0
FBgn0027086	45785	Isoleucyl-tRNA synthetase	IleRS	0.462404	8.31277	25.9778	2.56574e-05	0.000418211	11.6261	12.0872	0	0
FBgn0000395	45280	crossveinless 2	cv-2	0.502413	5.30531	27.9367	2.63553e-05	0.000428868	8.59356	9.098	0	0
FBgn0035440	38415	uncharacterized protein	CG14969	0.419973	5.8888	31.4604	2.6506e-05	0.000430601	9.22728	9.64865	0	0
FBgn0264727	NA	ncRNA	CR43995	1.84366	0.598511	25.7907	2.7082e-05	0.000439225	3.05039	4.72329	0	0
FBgn0053200	117331	Ventrally-expressed protein D	VepD	-0.800597	3.2475	30.4997	2.72763e-05	0.00044164	7.14416	6.3506	0	0
FBgn0050009	NA	ncRNA	CR30009	0.789298	5.30723	20.7785	2.74454e-05	0.000443641	8.40448	9.19569	0	0
FBgn0033855	36509	link	link	2.61341	-1.05334	26.0521	2.75908e-05	0.000445251	1.20847	3.1243	0	0
FBgn0032361	34571	uncharacterized protein	CG6488	-0.451385	4.61267	37.4543	2.86363e-05	0.000461357	8.38495	7.93439	0	0
FBgn0038294	41824	Myofilin	Mf	0.880849	4.71811	20.2391	2.877e-05	0.000462745	7.733	8.64906	0	0
FBgn0032752	35181	uncharacterized protein	CG10702	0.742321	4.14517	23.923	2.89299e-05	0.000463783	7.29608	8.00509	0	0
FBgn0031775	33856	uncharacterized protein	CG9150	1.67534	1.06529	26.392	2.89283e-05	0.000463783	3.63492	5.16476	0	0
FBgn0010803	45399	Tryptophanyl-tRNA synthetase	TrpRS	0.382481	6.20722	33.4184	3.02445e-05	0.000484061	9.56945	9.9502	0	0
FBgn0267967	NA	corolla	corolla	1.31258	2.13084	24.968	3.04161e-05	0.000486009	4.86418	6.1903	0	0
FBgn0023000	38058	methuselah	mth	0.457451	7.74988	23.8475	3.19144e-05	0.000509114	11.0648	11.5219	0	0
FBgn0040389	31222	mitochondrial ribosomal protein L14	mRpL14	-0.562895	4.15447	30.0187	3.23377e-05	0.000515022	7.96481	7.41104	0	0
FBgn0040465	53579	Dorsal interacting protein 3	Dlip3	-0.651836	5.42446	21.8666	3.27714e-05	0.000521076	9.27007	8.61181	0	0
FBgn0035028	37927	Start1	Start1	-0.570273	6.72303	21.3264	3.34348e-05	0.000530756	10.5352	9.96735	0	0
FBgn0028481	33276	uncharacterized protein	CG4341	-0.687521	6.17855	20.2986	3.36655e-05	0.000533549	10.0262	9.34932	0	0
FBgn0085194	5740685	uncharacterized protein	CG34165	2.52807	-0.352573	21.3372	3.47097e-05	0.000549204	1.72442	3.78886	0	0
FBgn0039296	43034	uncharacterized protein	CG10420	0.468834	4.50693	33.8591	3.52367e-05	0.000556636	7.81885	8.28733	0	0
FBgn0038828	42462	uncharacterized protein	CG17270	0.564205	4.13993	28.9336	3.54175e-05	0.000558587	7.39325	7.95665	0	0
FBgn0025632	31169	uncharacterized protein	CG4313	-0.58625	3.79019	33.2651	3.57156e-05	0.000562376	7.61273	7.03246	0	0
FBgn0065032	32696	Actin-related protein 2/3 complex, subunit 3B	Arpc3B	0.93565	3.23404	25.0333	3.82685e-05	0.00060063	6.24915	7.17229	0	0
FBgn0011640	38811	lark	lark	-0.532109	7.45144	21.1125	3.82091e-05	0.00060063	11.2461	10.723	0	0
FBgn0267243	NA	ncRNA	CR45683	3.22294	-1.15531	17.6691	3.8445e-05	0.000602429	0.785066	2.96264	0	0
FBgn0053329	2768666	Serine-peptidase 212	Sp212	1.94948	0.490387	21.2554	3.95003e-05	0.000617971	2.79505	4.67224	0	0
FBgn0036931	40192	uncharacterized protein	CG14183	1.26262	1.69166	26.9107	4.12693e-05	0.00064461	4.50191	5.73486	0	0
FBgn0032955	35417	uncharacterized protein	CG2201	0.635648	4.40433	23.7401	4.14848e-05	0.000646937	7.61992	8.23287	0	0
FBgn0036036	39139	uncharacterized protein	CG14174	0.568238	3.80775	33.6642	4.19351e-05	0.000652912	7.06487	7.62529	0	0
FBgn0035171	38102	uncharacterized protein	CG12502	0.843271	4.06112	20.8922	4.25063e-05	0.000660749	7.12171	7.96633	0	0
FBgn0032429	34655	uncharacterized protein	CG5446	0.447046	6.45308	24.549	4.31811e-05	0.000668651	9.77482	10.2213	0	0
FBgn0002868	41202	Metallothionein A	MtnA	-1.25273	6.44472	17.2332	4.31011e-05	0.000668651	10.422	9.19699	0	0
FBgn0004050	31230	zeste	z	-0.41775	6.25188	27.07	4.32208e-05	0.000668651	10.0097	9.59039	0	0
FBgn0016013	45577	Fumarylacetoacetase	Faa	1.13318	2.17321	28.1511	4.45191e-05	0.000687643	5.06482	6.18054	0	0
FBgn0032414	34639	uncharacterized protein	CG17211	0.42823	7.59317	23.3491	4.4763e-05	0.000689223	10.9226	11.3564	0	0
FBgn0259112	NA	ncRNA	CR42254	0.796698	2.9833	30.7689	4.46984e-05	0.000689223	6.09538	6.88832	0	0
FBgn0264704	NA	ncRNA	CR43973	1.53691	0.545053	24.3444	4.49489e-05	0.000690992	3.18949	4.66101	0	0
FBgn0033830	36481	uncharacterized protein	CG10814	-1.62842	0.565749	24.5655	4.66197e-05	0.000714419	4.67132	3.12446	0	0
FBgn0043070	37451	Misexpression suppressor of KSR 2	MESK2	0.363403	6.94559	28.7147	4.66146e-05	0.000714419	10.3176	10.6802	0	0
FBgn0037743	41191	uncharacterized protein	CG8412	0.455138	5.08321	29.7965	4.68176e-05	0.000716323	8.40314	8.85501	0	0
FBgn0266028	NA	ncRNA	CR44793	-2.75568	-0.30559	17.1524	4.70691e-05	0.000719041	3.95055	1.38071	0	0
FBgn0001114	34193	Glutactin	Glt	-1.07975	7.73232	17.2182	4.90491e-05	0.000748114	11.6638	10.6341	0	0
FBgn0035737	38775	Cuticular protein 65Ec	Cpr65Ec	1.55113	1.95168	22.9798	4.92908e-05	0.000750624	4.57222	6.00574	0	0
FBgn0015577	40897	alpha-Esterase-9	alpha-Est9	0.930005	5.52879	18.144	5.05456e-05	0.000768529	8.5223	9.45009	0	0
FBgn0004657	44885	myospheroid	mys	0.381358	8.31729	28.9308	5.09526e-05	0.000773509	11.6796	12.0596	0	0
FBgn0031951	34066	r2d2	r2d2	0.412315	6.16963	27.0914	5.23001e-05	0.000792729	9.51478	9.9225	0	0
FBgn0028525	34964	crossover suppressor on 2 of Manheim	c(2)M	2.45839	-0.868571	21.6155	5.24666e-05	0.000792783	1.35313	3.31103	0	0
FBgn0033446	36009	uncharacterized protein	CG1648	0.800847	6.00975	18.3923	5.23878e-05	0.000792783	9.08411	9.90728	0	0
FBgn0038042	41525	Sarcoglycan beta	Scgbeta	-0.944341	4.09224	19.4663	5.26636e-05	0.000794526	8.00987	7.08915	0	0
FBgn0015721	37400	king tubby	ktub	-0.667924	3.89481	24.6352	5.27797e-05	0.000795046	7.74987	7.0739	0	0
FBgn0037944	41420	uncharacterized protein	CG6923	-0.440386	6.12599	24.978	5.28842e-05	0.000795388	9.89481	9.4478	0	0
FBgn0043001	32166	Chromatin accessibility complex 16kD protein	Chrac-16	-0.718447	5.0011	20.0414	5.35455e-05	0.000804092	8.87319	8.1373	0	0
FBgn0037708	41148	uncharacterized protein	CG9386	0.549882	4.31817	25.495	5.46537e-05	0.000819469	7.57613	8.12892	0	0
FBgn0030159	31922	uncharacterized protein	CG9689	0.523199	6.27692	21.4218	5.49675e-05	0.000822906	9.54647	10.0777	0	0
FBgn0038832	42468	uncharacterized protein	CG15695	0.825964	3.18661	25.9063	5.54899e-05	0.00082945	6.2672	7.0997	0	0
FBgn0029879	31594	Anaphase Promoting Complex subunit 7	APC7	1.87234	0.260804	22.3686	5.59182e-05	0.00083457	2.71098	4.41204	0	0
FBgn0039537	43325	uncharacterized protein	CG5590	0.653866	6.04763	19.3373	5.64371e-05	0.000841025	9.24143	9.88319	0	0
FBgn0038660	42266	uncharacterized protein	CG14291	0.425414	6.34479	24.9378	5.67068e-05	0.000843402	9.67972	10.1046	0	0
FBgn0027949	35254	msb1l	msb1l	-0.515732	5.82279	22.7069	5.67699e-05	0.000843402	9.61014	9.10763	0	0
FBgn0028746	59253	uncharacterized protein	CG18508	0.563941	3.71507	33.3269	5.7155e-05	0.000847828	6.97383	7.53191	0	0
FBgn0031213	33162	galectin	galectin	0.454433	7.00478	21.9899	5.73545e-05	0.000849492	10.3227	10.773	0	0
FBgn0086254	39304	uncharacterized protein	CG6084	-0.503172	7.76312	20.6781	5.75993e-05	0.000851822	11.5503	11.0495	0	0
FBgn0038404	41963	uncharacterized protein	CG8925	1.44874	1.80068	22.2664	5.79738e-05	0.000856059	4.42321	5.896	0	0
FBgn0263507	NA	ncRNA	CR43496	-1.04168	2.51476	26.7573	5.81484e-05	0.000857336	6.48078	5.46379	0	0
FBgn0034796	37640	uncharacterized protein	CG3700	-0.500441	5.4716	23.7881	5.91745e-05	0.000871146	9.26451	8.75616	0	0
FBgn0036272	39403	uncharacterized protein	CG4300	-0.388898	6.85206	25.4971	6.00967e-05	0.000880725	10.5961	10.2089	0	0
FBgn0010551	46038	Prohibitin 2	Phb2	0.417428	8.10328	24.2439	6.00811e-05	0.000880725	11.4421	11.8604	0	0
FBgn0041194	38753	Phosphoribosylamidotransferase 2	Prat2	3.27211	1.30084	18.5615	5.99179e-05	0.000880725	2.44251	5.37593	0	0
FBgn0014179	34277	glial cells missing	gcm	-0.689897	4.07522	22.1363	6.02804e-05	0.000882089	7.93855	7.23358	0	0
FBgn0052082	39258	Insulin receptor substrate 53 kDa	IRSp53	0.403972	6.52654	25.466	6.08126e-05	0.000888539	9.87573	10.2762	0	0
FBgn0004622	43551	Tachykinin-like receptor at 99D	TkR99D	-0.942978	3.36841	21.9242	6.09605e-05	0.000889366	7.30134	6.362	0	0
FBgn0035977	39064	Peptidoglycan recognition protein LF	PGRP-LF	1.34722	2.08383	23.1803	6.14472e-05	0.000895124	4.81381	6.12272	0	0
FBgn0031263	33231	Translocator protein	Tspo	0.665587	6.11197	18.8921	6.15777e-05	0.000895684	9.28641	9.96159	0	0
FBgn0031936	34048	uncharacterized protein	CG13794	-2.15356	0.0804012	22.6743	6.19636e-05	0.000897331	4.16213	2.31815	0	0
FBgn0052706	318160	uncharacterized protein	CG32706	1.32707	1.64528	24.6144	6.17925e-05	0.000897331	4.40732	5.69003	0	0
FBgn0010197	34553	Guanyl cyclase at 32E	Gyc32E	0.529514	3.8595	33.0877	6.19676e-05	0.000897331	7.13583	7.66437	0	0
FBgn0052373	318000	uncharacterized protein	CG32373	1.50718	2.45195	20.2577	6.23838e-05	0.000902016	5.03138	6.50769	0	0
FBgn0031734	33803	uncharacterized protein	CG11147	0.786393	3.43526	24.7867	6.31521e-05	0.00091177	6.55222	7.32791	0	0
FBgn0263745	NA	pseudo	CR43670	-0.905424	4.4973	18.2503	6.39234e-05	0.000921539	8.44012	7.48188	0	0
FBgn0029754	31446	uncharacterized protein	CG15930	1.91523	0.0819848	22.7468	6.43877e-05	0.00092686	2.51767	4.21005	0	0
FBgn0040524	49997	uncharacterized protein	CG11052	1.71344	0.495062	21.3335	6.51408e-05	0.000934933	2.98383	4.61527	0	0
FBgn0035868	38933	uncharacterized protein	CG7194	0.769457	3.44909	24.4984	6.50864e-05	0.000934933	6.56411	7.34432	0	0
FBgn0035346	38313	uncharacterized protein	CG1146	0.529659	4.93142	24.0163	6.56234e-05	0.000939567	8.20699	8.72902	0	0
FBgn0262945	NA	ncRNA	CR43264	1.52434	3.92334	17.1131	6.56567e-05	0.000939567	6.47288	7.94064	0	0
FBgn0026199	43811	myoglianin	myo	0.532154	7.90752	19.8672	6.57889e-05	0.000940076	11.172	11.7089	0	0
FBgn0266670	33563	Secretory 5	Sec5	-0.513738	5.57171	22.6349	6.63742e-05	0.000947049	9.36632	8.85029	0	0
FBgn0036146	39264	uncharacterized protein	CG14141	-1.09031	3.0219	21.4423	6.78148e-05	0.000966187	7.00098	5.89691	0	0
FBgn0011288	3355084	Synaptosomal-associated protein 25kDa	Snap25	0.92255	5.85255	17.3139	6.87019e-05	0.000976677	8.88493	9.73617	0	0
FBgn0082919	NA	ncRNA	snoRNA:Or-CD4	1.99756	0.417599	20.326	6.87518e-05	0.000976677	2.71556	4.58955	0	0
FBgn0029123	44275	SoxNeuro	SoxN	-0.439825	7.00973	21.6948	7.12861e-05	0.0010112	10.7737	10.3346	0	0
FBgn0031049	32968	Sec61 gamma subunit	Sec61gamma	-0.477842	6.57066	21.2814	7.16959e-05	0.00101554	10.3493	9.87233	0	0
FBgn0042085	35560	Brahma associated protein 170kD	Bap170	-0.370878	7.24371	25.0605	7.19341e-05	0.00101743	10.9825	10.6088	0	0
FBgn0038079	41568	Ninjurin C	NijC	1.07713	2.57264	24.7077	7.23768e-05	0.0010222	5.5124	6.54568	0	0
FBgn0033302	35835	Cyp6a14	Cyp6a14	1.97625	0.902276	18.9802	7.26393e-05	0.00102442	3.05592	5.13288	0	0
FBgn0030892	32788	uncharacterized protein	CG7206	-0.417759	5.94281	26.0191	7.36942e-05	0.0010378	9.69693	9.28463	0	0
FBgn0011660	36705	Pms2	Pms2	0.47972	5.91703	22.4759	7.47104e-05	0.00105059	9.21625	9.69939	0	0
FBgn0019661	NA	RNA on the X 1	roX1	1.08217	10.1907	16.658	7.51129e-05	0.00105472	13.0828	14.1294	0	0
FBgn0041627	34930	Ku80	Ku80	0.475341	5.09599	25.0508	7.70013e-05	0.00107968	8.39723	8.87966	0	0
FBgn0010222	47895	NAD-dependent methylenetetrahydrofolate dehydrogenase	Nmdmc	0.591796	4.94453	21.0478	7.76046e-05	0.00108658	8.17666	8.76522	0	0
FBgn0037330	40656	mitochondrial ribosomal protein L44	mRpL44	-0.487898	5.27256	24.0118	7.81651e-05	0.00109285	9.05643	8.56915	0	0
FBgn0032986	35452	uncharacterized protein	CG3262	0.433962	7.18332	21.4005	7.8905e-05	0.00110019	10.5133	10.9436	0	0
FBgn0267495	NA	ncRNA	CR45185	1.06183	3.33879	20.0893	7.89162e-05	0.00110019	6.26131	7.2957	0	0
FBgn0262123	5740691	lethal (2) 41Ab	l(2)41Ab	0.663412	3.63198	26.0438	7.93462e-05	0.0011046	6.82718	7.482	0	0
FBgn0039052	42731	uncharacterized protein	CG6733	4.24914	-0.0702007	16.8827	7.95413e-05	0.00110574	0.800741	3.8648	0	0
FBgn0013718	39572	nuclear fallout	nuf	0.476153	7.44743	20.0069	8.05388e-05	0.00111801	10.75	11.2245	0	0
FBgn0050101	36950	uncharacterized protein	CG30101	1.4706	2.46767	20.2076	8.08129e-05	0.00111837	5.09599	6.51773	0	0
FBgn0033793	36438	uncharacterized protein	CG3955	-0.639918	3.78984	25.4021	8.08739e-05	0.00111837	7.62342	7.00015	0	0
FBgn0259785	40351	putzig	pzg	-0.409264	8.92486	25.6339	8.09094e-05	0.00111837	12.6789	12.2699	0	0
FBgn0002564	38015	Larval serum protein 1 gamma	Lsp1gamma	-5.89031	8.85317	13.3584	8.1129e-05	0.00111981	10.8879	7.28441	0	0
FBgn0260722	NA	ncRNA	CR42549	0.464888	6.55157	21.1611	8.2448e-05	0.0011364	9.85973	10.3272	0	0
FBgn0039417	43180	uncharacterized protein	CG6073	-0.439727	4.63627	31.0078	8.26996e-05	0.00113826	8.40086	7.96527	0	0
FBgn0033204	35707	uncharacterized protein	CG2065	1.19026	1.89592	24.1514	8.33053e-05	0.00114313	4.73782	5.92943	0	0
FBgn0052369	38873	uncharacterized protein	CG32369	0.457265	6.12832	22.4719	8.32288e-05	0.00114313	9.44503	9.89827	0	0
FBgn0265413	31831	uncharacterized protein	CG44325	-0.525008	6.71454	19.4648	8.34056e-05	0.00114313	10.5114	9.9842	0	0
FBgn0031461	33474	dawdle	daw	0.698686	5.5452	18.4161	8.54265e-05	0.00116918	8.69891	9.40356	0	0
FBgn0035643	38660	uncharacterized protein	CG13287	-0.879549	3.36705	22.0136	8.63666e-05	0.00118038	7.27781	6.41315	0	0
FBgn0037700	41137	uncharacterized protein	CG8149	-0.405517	6.49712	23.6389	8.75715e-05	0.00119517	10.2513	9.84022	0	0
FBgn0033918	36584	uncharacterized protein	CG8531	0.374342	6.67323	25.2011	8.89165e-05	0.00121183	10.0363	10.414	0	0
FBgn0039258	42991	beta-4-galactosyltransferase 7	beta4GalT7	-0.556383	4.59428	22.516	8.92268e-05	0.00121436	8.40122	7.84961	0	0
FBgn0263241	39238	Molybdenum cofactor synthesis 1	Mocs1	0.763437	4.10067	19.5852	8.99509e-05	0.0012225	7.21777	7.97791	0	0
FBgn0037057	40339	uncharacterized protein	CG10512	0.610823	4.64202	20.4764	9.13691e-05	0.00124005	7.85613	8.47312	0	0
FBgn0028993	3355151	scarecrow	scro	-0.475022	7.03764	19.814	9.23322e-05	0.00125137	10.815	10.3396	0	0
FBgn0022355	32821	Transferrin 1	Tsf1	1.0281	6.20644	16.2889	9.30377e-05	0.00125918	9.08064	10.1859	0	0
FBgn0024285	34312	Srp54	Srp54	-0.425581	7.14846	21.0638	9.38375e-05	0.00126824	10.9083	10.4801	0	0
FBgn0045842	34894	yuri gagarin	yuri	0.439335	4.92609	27.636	9.51877e-05	0.0012847	8.25254	8.69436	0	0
FBgn0015522	37039	olf186-M	olf186-M	1.16363	3.21379	19.0085	9.5405e-05	0.00128585	6.0494	7.20056	0	0
FBgn0266725	NA	ncRNA	CR45198	1.35734	1.13872	24.4041	9.56256e-05	0.00128704	3.90757	5.19131	0	0
FBgn0266162	NA	ncRNA	CR44868	-3.70367	-0.795228	16.9074	9.73523e-05	0.00130675	3.24734	0.704795	0	0
FBgn0267028	NA	ncRNA	CR45472	-1.11082	1.59147	26.2976	9.73581e-05	0.00130675	5.58406	4.49102	0	0
FBgn0036843	40080	Sideroflexin 2	CG6812	0.365354	5.75115	31.2678	9.80561e-05	0.0013143	9.12188	9.4883	0	0
FBgn0037515	40918	Serine protease 7	Sp7	-0.533344	4.56037	23.1837	0.000101474	0.00135825	8.35784	7.83288	0	0
FBgn0260475	246425	uncharacterized protein	CG30059	-2.2633	-0.0556335	19.2893	0.000102276	0.00136709	4.00265	2.05485	0	0
FBgn0037819	41275	uncharacterized protein	CG14688	1.16348	1.85256	24.2234	0.000102869	0.00137314	4.72194	5.87332	0	0
FBgn0037001	40272	NADH dehydrogenase (ubiquinone) 39 kDa subunit	ND-39	-0.726519	6.12168	17.1968	0.000104447	0.00139172	9.97803	9.2631	0	0
FBgn0004584	33500	Recombination repair protein 1	Rrp1	-0.399383	8.10432	22.958	0.000104547	0.00139172	11.8505	11.4568	0	0
FBgn0003117	44849	pannier	pnr	0.598662	4.69998	20.358	0.000105961	0.00140861	7.92829	8.52205	0	0
FBgn0035023	37921	Ion transport peptide	ITP	0.518673	7.06796	18.5664	0.000106606	0.00141526	10.3496	10.8537	0	0
FBgn0034878	37730	pita	pita	-0.630946	6.3522	17.6572	0.00010814	0.00143366	10.1755	9.56114	0	0
FBgn0031875	33976	uncharacterized protein	CG3430	-0.437119	5.44106	25.0388	0.000109269	0.0014447	9.20225	8.77163	0	0
FBgn0263511	31470	Visual system homeobox 1	Vsx1	-0.888226	2.96789	22.8027	0.000109164	0.0014447	6.89651	5.99692	0	0
FBgn0267693	NA	ncRNA	CR46029	-1.00392	1.90705	27.9687	0.000111751	0.00147551	5.87449	4.88258	0	0
FBgn0027547	38262	uncharacterized protein	CG1927	0.362492	6.70227	24.9659	0.000112022	0.00147709	10.0723	10.4381	0	0
FBgn0038156	41657	uncharacterized protein	CG14372	-0.401958	6.21693	23.7034	0.000115164	0.00151645	9.96639	9.56548	0	0
FBgn0026570	48613	uncharacterized protein	CG5704	0.584948	4.04026	23.3635	0.000116822	0.0015342	7.27978	7.8616	0	0
FBgn0029690	31352	uncharacterized protein	CG6414	-0.496354	4.82343	23.1926	0.000116827	0.0015342	8.61029	8.11454	0	0
FBgn0037841	41303	uncharacterized protein	CG4565	0.949766	2.16247	28.9408	0.000118916	0.00155954	5.18357	6.12137	0	0
FBgn0259175	44297	omega	ome	0.533408	6.13419	18.9393	0.000119473	0.00156473	9.4016	9.93162	0	0
FBgn0040297	35376	Na[+]/H[+] hydrogen exchanger 2	Nhe2	0.511549	6.02849	19.6684	0.000119725	0.00156592	9.30928	9.81933	0	0
FBgn0003430	33607	sloppy paired 1	slp1	-0.446151	4.89639	25.8844	0.000120293	0.00157123	8.6664	8.21724	0	0
FBgn0261547	39900	Ephexin	Exn	0.435885	6.73513	20.4455	0.000120738	0.00157494	10.063	10.4968	0	0
FBgn0261822	318841	Basigin	Bsg	0.527863	8.51619	18.8315	0.000122578	0.00159679	11.7839	12.3151	0	0
FBgn0030749	32612	Annexin B11	AnxB11	0.355602	7.22913	23.7515	0.000123558	0.00160741	10.6056	10.959	0	0
FBgn0035248	38200	uncharacterized protein	CG13919	0.81401	2.8576	25.4053	0.000124118	0.0016113	5.95086	6.77143	0	0
FBgn0267100	NA	ncRNA	CR45540	1.71419	-0.387539	25.5235	0.000124188	0.0016113	2.24833	3.74601	0	0
FBgn0040071	53562	taranis	tara	-0.464473	6.99005	19.1918	0.000124767	0.00161666	10.7633	10.2981	0	0
FBgn0004898	43011	forkhead domain 96Cb	fd96Cb	-0.409975	5.99789	23.544	0.000125242	0.00162065	9.75177	9.34029	0	0
FBgn0037359	40696	Mediator complex subunit 27	MED27	-0.390016	4.79353	34.2116	0.000125842	0.00162625	8.54044	8.15069	0	0
FBgn0033502	36082	uncharacterized protein	CG12910	1.14393	1.86635	23.0232	0.000128797	0.00166224	4.73385	5.88352	0	0
FBgn0267431	26067052	Myosin 81F	Myo81F	1.02428	4.08988	16.7973	0.000131516	0.00169508	7.02354	8.02601	0	0
FBgn0031515	33540	uncharacterized protein	CG9664	0.691644	3.29833	25.8917	0.000133684	0.00172074	6.47536	7.16459	0	0
FBgn0040091	37590	Ugt58Fa	Ugt58Fa	0.606378	4.95249	18.7486	0.00013533	0.00173962	8.16441	8.7846	0	0
FBgn0052278	38382	uncharacterized protein	CG32278	0.510746	5.15444	21.127	0.000138261	0.00177496	8.43986	8.94347	0	0
FBgn0034443	37229	crammer	cer	0.61137	6.10004	17.4281	0.00013885	0.00177863	9.32128	9.91859	0	0
FBgn0266750	NA	ncRNA	CR45223	-0.972231	4.95871	15.8332	0.000138913	0.00177863	8.86235	7.93874	0	0
FBgn0036323	39465	uncharacterized protein	CG14118	1.74055	-0.0236296	19.3134	0.000139898	0.00178889	2.50078	4.12961	0	0
FBgn0267791	43862	Heterogeneous nuclear ribonucleoprotein K	HnRNP-K	-0.370399	8.50915	25.1489	0.000140082	0.00178889	12.2478	11.8761	0	0
FBgn0032949	35411	Lamp1	Lamp1	0.482209	8.94389	19.9055	0.00014042	0.00179087	12.2412	12.7265	0	0
FBgn0000233	31912	buttonhead	btd	-0.598026	4.15887	21.0701	0.000141619	0.00180379	7.98485	7.38204	0	0
FBgn0267978	NA	apterous	ap	-0.519268	6.34987	18.3496	0.000142428	0.00180916	10.146	9.62038	0	0
FBgn0038854	42497	uncharacterized protein	CG7044	0.353572	6.29313	26.3945	0.000142599	0.00180916	9.66918	10.0252	0	0
FBgn0024947	33495	NTPase	NTPase	0.381425	5.95333	25.553	0.000142372	0.00180916	9.31564	9.69454	0	0
FBgn0033983	36669	Alkyldihydroxyacetonephosphate synthase	ADPS	-0.557777	5.18535	19.3812	0.00014334	0.0018162	8.99668	8.43159	0	0
FBgn0032105	34245	borealin-related	borr	-0.590237	5.86657	17.8563	0.000144576	0.00182947	9.68163	9.09742	0	0
FBgn0265266	12798257	uncharacterized protein	CG13639	1.88788	0.427257	18.0291	0.000145269	0.00183587	2.77705	4.61522	0	0
FBgn0034724	37557	babos	babos	0.362065	6.39964	25.0768	0.00014554	0.0018369	9.77314	10.1324	0	0
FBgn0020639	45017	Lcp65Af	Lcp65Af	1.86114	1.6284	16.4357	0.000146832	0.00185081	3.77092	5.83297	0	0
FBgn0025726	43841	unc-13	unc-13	0.749865	9.96902	16.3028	0.000151801	0.00191096	13.0879	13.8384	0	0
FBgn0262531	12797926	uncharacterized protein	CG43085	-1.35254	6.00048	14.6476	0.000154818	0.00194643	10.0183	8.61671	0	0
FBgn0004364	37277	18 wheeler	18w	-0.381423	7.4708	20.8178	0.000155498	0.00195245	11.2132	10.8286	0	0
FBgn0039955	3355072	uncharacterized protein	CG41099	0.459467	7.88349	18.6826	0.000158199	0.0019838	11.1934	11.6564	0	0
FBgn0050197	246513	uncharacterized protein	CG30197	0.52809	4.62971	20.6004	0.00015993	0.00200293	7.89518	8.43419	0	0
FBgn0035089	37997	Pherokine 3	Phk-3	1.00408	5.80928	15.2168	0.000160623	0.00200903	8.72155	9.76111	0	0
FBgn0039925	43820	Kinesin family member 3C	Kif3C	1.25326	1.85775	22.1243	0.000161441	0.00201667	4.68257	5.85319	0	0
FBgn0004861	31181	polyhomeotic proximal	ph-p	-0.334537	7.49804	23.84	0.000162539	0.00202778	11.2192	10.8866	0	0
FBgn0032515	34751	loquacious	loqs	-0.409981	6.53344	20.7991	0.000163507	0.00203724	10.2829	9.87856	0	0
FBgn0085638	5740475	uncharacterized protein	CG41378	0.508168	5.31759	20.1988	0.000165533	0.00205984	8.60674	9.10225	0	0
FBgn0260779	42283	Glutamyl-tRNA amidotransferase, subunit A	GatA	-0.535466	4.2843	21.6881	0.00016627	0.00206638	8.08555	7.55034	0	0
FBgn0050403	246595	uncharacterized protein	CG30403	0.471653	4.63096	23.2138	0.000168897	0.00209634	7.93543	8.41213	0	0
FBgn0010433	40975	atonal	ato	-0.695968	4.63742	17.4976	0.000169918	0.00210365	8.48706	7.79844	0	0
FBgn0039023	42700	uncharacterized protein	CG4723	2.07048	0.989337	17.1506	0.000169789	0.00210365	3.07107	5.21151	0	0
FBgn0030943	32851	uncharacterized protein	CG6540	-0.439614	4.82495	24.8644	0.000170167	0.00210405	8.59052	8.15111	0	0
FBgn0038296	41826	uncharacterized protein	CG6752	-0.546997	5.99858	17.8417	0.000171593	0.00211632	9.79403	9.26187	0	0
FBgn0030521	32341	Cathepsin B1	CtsB1	-0.486923	7.38865	17.5553	0.000171417	0.00211632	11.1712	10.6802	0	0
FBgn0030085	31837	uncharacterized protein	CG6999	1.77732	0.897666	17.0292	0.000172731	0.00212766	3.26657	5.03673	0	0
FBgn0032666	35083	uncharacterized protein	CG5758	0.439901	8.31262	19.6288	0.000174642	0.00214847	11.6353	12.0786	0	0
FBgn0050000	35995	Glutathione S transferase T1	GstT1	0.426763	5.90484	21.305	0.000175865	0.00215859	9.23449	9.6679	0	0
FBgn0034880	37732	Integrin alphaPS5 subunit	ItgaPS5	0.683042	3.05111	27.758	0.000175908	0.00215859	6.23426	6.91625	0	0
FBgn0051092	43105	Lipophorin receptor 2	LpR2	0.33323	7.36766	23.6743	0.00017634	0.00216116	10.7563	11.0891	0	0
FBgn0034270	37020	Phosphatidylinositol glycan anchor biosynthesis class A	PIG-A	-0.510808	4.01001	25.7009	0.0001769	0.0021653	7.80266	7.29608	0	0
FBgn0039747	43583	Adenosine receptor	AdoR	1.00328	2.31889	22.5491	0.000178869	0.00218665	5.27973	6.29765	0	0
FBgn0015765	42866	p38a MAP kinase	p38a	0.381772	4.68055	33.7399	0.000179448	0.00219098	8.04393	8.42423	0	0
FBgn0030574	32397	uncharacterized protein	CG9413	0.400708	6.64571	20.5784	0.00018066	0.00220301	9.99585	10.3923	0	0
FBgn0029957	31682	uncharacterized protein	CG12155	-0.375247	5.84907	25.1081	0.000182465	0.00222224	9.58841	9.21347	0	0
FBgn0031022	32937	uncharacterized protein	CG12204	-1.22383	2.83388	18.3012	0.000183546	0.00222426	6.79437	5.64588	0	0
FBgn0038194	41706	Cyp6d5	Cyp6d5	2.22742	0.992081	16.4325	0.000183493	0.00222426	2.90982	5.24543	0	0
FBgn0011591	40314	fringe	fng	-0.294956	7.17338	28.8479	0.000183461	0.00222426	10.879	10.5844	0	0
FBgn0004839	36283	off-track	otk	-0.430287	8.26111	19.6747	0.000183159	0.00222426	12.0212	11.5916	0	0
FBgn0041182	34044	Thioester-containing protein 2	Tep2	0.487827	7.37693	17.3141	0.000184904	0.00223794	10.6667	11.1609	0	0
FBgn0033818	36469	uncharacterized protein	CG4712	3.98971	-1.07793	14.4577	0.000187752	0.00226958	0.500741	2.88743	0	0
FBgn0039210	42931	uncharacterized protein	CG13625	-0.43868	4.96263	23.6213	0.000189725	0.00228775	8.72915	8.28746	0	0
FBgn0266671	37142	Secretory 6	Sec6	-0.374794	5.63268	26.4052	0.000189519	0.00228775	9.37104	8.99873	0	0
FBgn0032431	34657	uncharacterized protein	CG5435	2.38311	-1.02049	18.5732	0.000191523	0.00230657	1.32975	3.11207	0	0
FBgn0035379	38350	spatzle 5	spz5	0.941148	2.87649	20.9024	0.000193749	0.0023305	5.89012	6.81331	0	0
FBgn0033476	36045	oysgedart	oys	0.358691	7.09156	21.588	0.000194689	0.00233891	10.4663	10.8218	0	0
FBgn0034224	36967	insensible	insb	-0.77607	4.03934	17.417	0.000197329	0.0023677	7.91321	7.14421	0	0
FBgn0037975	41454	uncharacterized protein	CG3397	-4.92933	-1.51055	15.6107	0.000199374	0.00238929	2.31549	0.159194	0	0
FBgn0019637	40684	Another transcription unit	Atu	-0.538625	6.30094	17.0917	0.000201696	0.00241416	10.1003	9.56137	0	0
FBgn0040985	50459	uncharacterized protein	CG6115	0.335494	6.97417	23.3558	0.000203482	0.00242955	10.361	10.6971	0	0
FBgn0020637	38702	Lcp65Ag2	Lcp65Ag2	1.83741	-0.379982	19.6752	0.00020343	0.00242955	2.11854	3.74014	0	0
FBgn0266940	NA	pseudo	CR45391	1.2321	0.793709	23.327	0.000206326	0.00246048	3.66595	4.84045	0	0
FBgn0000449	45282	disembodied	dib	-1.01862	3.236	17.9002	0.000206739	0.00246239	7.1774	6.17436	0	0
FBgn0263118	43190	taxi	tx	1.255	2.28507	19.1193	0.000207253	0.0024655	5.06717	6.29008	0	0
FBgn0029526	NA	pseudo	CR18166	0.533205	3.80823	25.4827	0.000208675	0.00247938	7.08248	7.61066	0	0
FBgn0036646	NA	pseudo	CR18217	-0.486255	4.13921	25.07	0.000216569	0.00257004	7.91806	7.44235	0	0
FBgn0051777	261617	uncharacterized protein	CG31777	1.08146	3.03109	18.133	0.000219479	0.0026014	5.95809	6.97314	0	0
FBgn0027788	35764	Hairy/E(spl)-related with YRPW motif	Hey	-1.03278	2.96858	18.6986	0.000221313	0.00261995	6.91672	5.89806	0	0
FBgn0046258	43328	uncharacterized protein	CG12880	0.4765	7.25821	17.0162	0.000223692	0.00264268	10.5611	11.0319	0	0
FBgn0069354	34499	Porin2	Porin2	-1.99513	-0.845146	23.0116	0.000223776	0.00264268	3.22814	1.64729	0	0
FBgn0004406	34792	tamas	tam	-0.542297	4.51791	19.6778	0.000224423	0.00264711	8.31396	7.78416	0	0
FBgn0050046	36334	uncharacterized protein	CG30046	0.720542	4.93655	15.9789	0.000228146	0.00268776	8.06998	8.80212	0	0
FBgn0034045	36742	uncharacterized protein	CG8249	-1.16533	2.0782	19.6869	0.000229342	0.00269858	6.0942	4.89275	0	0
FBgn0014011	38831	Rac2	Rac2	0.417476	6.86948	18.4414	0.000237272	0.00278852	10.2059	10.6249	0	0
FBgn0030628	32460	uncharacterized protein	CG9114	-0.596074	4.54784	18.1314	0.000238225	0.00279634	8.35766	7.78268	0	0
FBgn0264446	NA	ncRNA	CR43864	1.73603	-0.481572	17.4718	0.000240324	0.00281758	2.08714	3.66098	0	0
FBgn0259227	41401	uncharacterized protein	CG42327	0.413663	6.13311	19.953	0.000241855	0.00283212	9.47027	9.89017	0	0
FBgn0036271	39402	Porphobilinogen synthase	Pbgs	-0.398638	4.68509	27.784	0.000242979	0.00284186	8.43428	8.03679	0	0
FBgn0038454	42028	uncharacterized protein	CG10324	-0.440019	4.4853	24.7832	0.000245048	0.00285837	8.24816	7.81408	0	0
FBgn0015805	38565	Histone deacetylase 1	HDAC1	-0.386014	8.63836	21.4427	0.000244787	0.00285837	12.381	11.9971	0	0
FBgn0002563	33274	Larval serum protein 1 beta	Lsp1beta	-6.01445	8.84424	11.338	0.000245536	0.00285837	10.2836	7.17676	0	0
FBgn0037265	40582	spartin	spartin	0.640801	3.69858	20.3779	0.000245565	0.00285837	6.89297	7.54858	0	0
FBgn0044324	40508	Chromator	Chro	-0.329405	8.34202	25.5536	0.000249181	0.00289699	12.0631	11.7331	0	0
FBgn0015034	44632	Cytochrome P450-4e1	Cyp4e1	1.43653	0.897128	19.7859	0.000249976	0.00290276	3.59784	4.94895	0	0
FBgn0040551	50024	uncharacterized protein	CG11686	0.521786	5.12206	18.3345	0.000254158	0.00294781	8.39136	8.92131	0	0
FBgn0037855	41319	uncharacterized protein	CG6621	-0.37148	5.9438	23.1386	0.000256893	0.00297599	9.67978	9.31123	0	0
FBgn0052181	317897	uncharacterized protein	CG32181	-1.31055	1.13732	19.5033	0.00026079	0.00301754	5.17439	3.8883	0	0
FBgn0031434	33441	insensitive	insv	-0.623156	4.48824	17.1417	0.000263804	0.00304879	8.3234	7.688	0	0
FBgn0038872	42520	Negative elongation factor A	Nelf-A	-0.3512	6.69456	21.5971	0.000268132	0.00309146	10.423	10.0723	0	0
FBgn0015277	37733	Phosphotidylinositol 3 kinase 59F	Pi3K59F	-0.583331	4.84656	17.4002	0.000267982	0.00309146	8.65904	8.0819	0	0
FBgn0067864	44100	patj	Patj	-0.414344	5.6362	20.9562	0.000270811	0.00311866	9.39201	8.97489	0	0
FBgn0063492	37113	Glutathione S transferase E8	GstE8	0.943897	2.64579	19.5657	0.000278862	0.00320757	5.63041	6.60584	0	0
FBgn0063495	37110	Glutathione S transferase E5	GstE5	-1.51578	1.32034	17.4515	0.000282008	0.00323993	5.37518	3.8882	0	0
FBgn0027586	34728	uncharacterized protein	CG5867	1.32879	2.41139	16.9583	0.000283183	0.00324194	5.08013	6.45983	0	0
FBgn0036262	39391	uncharacterized protein	CG6910	1.18705	3.34658	15.5259	0.000282828	0.00324194	6.15438	7.31984	0	0
FBgn0264462	NA	ncRNA	CR43870	1.64656	0.797265	17.3955	0.000283042	0.00324194	3.33371	4.91964	0	0
FBgn0259834	32926	outsiders	out	0.502972	3.99291	23.5439	0.000284279	0.00325066	7.28495	7.78344	0	0
FBgn0037181	40486	uncharacterized protein	CG11370	1.78767	3.95494	13.6616	0.000284642	0.003251	6.20048	7.97543	0	0
FBgn0004636	38244	Rap1 GTPase	Rap1	0.430012	8.27662	18.1076	0.000286635	0.00326992	11.6038	12.039	0	0
FBgn0013725	36606	phyllopod	phyl	-0.435685	5.00849	21.8126	0.000289085	0.00329402	8.76878	8.33852	0	0
FBgn0003149	39002	Paramyosin	Prm	0.808948	3.50603	17.5688	0.000293873	0.00334465	6.57252	7.41543	0	0
FBgn0039856	43722	uncharacterized protein	CG1774	-2.06089	0.66504	16.9043	0.000294641	0.00334947	4.66778	2.92678	0	0
FBgn0265042	42742	Inwardly rectifying potassium channel 1	Irk1	0.436518	5.48359	20.1313	0.000295332	0.00335342	8.81214	9.24524	0	0
FBgn0035164	38095	uncharacterized protein	CG13901	-0.544503	4.37674	18.6374	0.00029861	0.0033789	8.17814	7.63675	0	0
FBgn0051999	43777	uncharacterized protein	CG31999	0.53156	5.69921	16.8216	0.000298618	0.0033789	8.96684	9.49405	0	0
FBgn0038279	41809	Secreted decoy of InR	Sdr	-0.483582	5.69444	17.9248	0.000298056	0.0033789	9.47099	8.99374	0	0
FBgn0050088	246447	uncharacterized protein	CG30088	1.39451	3.23564	14.9251	0.000301362	0.00340598	5.90705	7.21247	0	0
FBgn0039751	43588	uncharacterized protein	CG1983	-0.382918	4.36806	31.9252	0.000302231	0.00341184	8.11123	7.73013	0	0
FBgn0028717	43130	Lnk	Lnk	-0.361864	6.47944	20.8874	0.000303499	0.00342219	10.2119	9.85093	0	0
FBgn0035471	38457	Sc2	Sc2	-0.381082	6.84232	18.8803	0.000305659	0.00344256	10.5851	10.1988	0	0
FBgn0052350	317987	Vacuolar protein sorting 11	Vps11	0.680616	6.52371	14.5272	0.000315263	0.00354661	9.68399	10.371	0	0
FBgn0035112	38036	uncharacterized protein	CG13877	1.0217	1.79941	22.7974	0.000316982	0.00355773	4.78504	5.76014	0	0
FBgn0034362	37137	uncharacterized protein	CG5323	0.40368	5.03181	23.3309	0.000316667	0.00355773	8.37901	8.78408	0	0
FBgn0030740	32596	uncharacterized protein	CG9917	0.2956	6.88726	25.8747	0.000318586	0.00357161	10.298	10.5928	0	0
FBgn0261349	8673957	Male-specific transcript 36Fb	Mst36Fb	-1.41548	0.816952	17.065	0.000323043	0.00361741	4.86978	3.45434	0	0
FBgn0001323	40285	knirps-like	knrl	0.731826	3.85687	16.8389	0.000324024	0.00362006	6.98794	7.73225	0	0
FBgn0002023	35184	Lim3	Lim3	-0.572479	4.46503	17.4979	0.000323962	0.00362006	8.27708	7.70343	0	0
FBgn0037009	40280	uncharacterized protein	CG5104	0.45993	5.34869	18.8998	0.000326511	0.00364366	8.65692	9.12435	0	0
FBgn0031011	32924	uncharacterized protein	CG8034	0.452841	5.85193	18.1111	0.000327107	0.00364613	9.1674	9.62083	0	0
FBgn0031457	33466	uncharacterized protein	CG3077	0.389781	4.82198	25.7564	0.00033129	0.00368854	8.17918	8.56824	0	0
FBgn0037000	40271	Zinc transporter 77C	ZnT77C	-0.520377	4.81023	18.1378	0.000333103	0.00370449	8.60088	8.08747	0	0
FBgn0262954	5740790	Rpb12	Rpb12	0.41623	5.35878	20.8887	0.000337504	0.00374915	8.69809	9.11468	0	0
FBgn0025716	36956	Brahma associated protein 55kD	Bap55	-0.367145	7.30612	18.5108	0.000344603	0.00382301	11.0392	10.6746	0	0
FBgn0035957	39040	uncharacterized protein	CG5144	1.36502	0.459982	20.5613	0.00034494	0.00382301	3.26019	4.50849	0	0
FBgn0027660	39939	bloated tubules	blot	0.295241	6.92704	25.0748	0.000348099	0.00385304	10.3375	10.6327	0	0
FBgn0260763	8674029	uncharacterized protein	CG42561	1.74938	-0.149743	16.4874	0.000348441	0.00385304	2.38211	3.98154	0	0
FBgn0042094	41318	Adenylate kinase 3	Adk3	0.445316	5.24224	19.7895	0.000350827	0.00387503	8.56833	9.00509	0	0
FBgn0042185	59223	Mitochondrial calcium uniporter	MCU	0.432287	5.39182	19.8255	0.000352108	0.00388476	8.72327	9.15171	0	0
FBgn0036145	39263	uncharacterized protein	CG7607	0.617604	5.81532	15.0891	0.000362666	0.00399672	9.0265	9.63579	0	0
FBgn0003231	35246	refractory to sigma P	ref(2)P	0.331695	7.37885	20.185	0.000364192	0.00400899	10.7675	11.0992	0	0
FBgn0058263	3354861	Major Facilitator Superfamily Transporter 17	MFS17	0.463756	6.81967	16.0805	0.000367213	0.00403768	10.1278	10.5902	0	0
FBgn0265991	36740	Z band alternatively spliced PDZ-motif protein 52	Zasp52	0.452559	6.90567	16.138	0.000370661	0.00407099	10.2194	10.6731	0	0
FBgn0025692	36418	Lifeguard	CG3814	0.866035	3.22058	17.3591	0.000380582	0.00417524	6.25743	7.14615	0	0
FBgn0030763	32632	uncharacterized protein	CG9782	0.585354	5.13677	15.8085	0.000381636	0.00418209	8.3598	8.96001	0	0
FBgn0039864	43731	uncharacterized protein	CG11550	0.518625	4.30817	18.8815	0.000383535	0.00419817	7.58913	8.1002	0	0
FBgn0037297	40622	uncharacterized protein	CG1116	-0.47164	4.98168	18.5677	0.000385329	0.00420835	8.76085	8.28254	0	0
FBgn0035791	38842	uncharacterized protein	CG8539	1.26103	1.91921	17.4039	0.000385313	0.00420835	4.67221	5.95966	0	0
FBgn0010246	38153	Myosin 61F	Myo61F	0.460561	6.15585	16.7844	0.000389693	0.00425124	9.47292	9.91994	0	0
FBgn0039867	43734	Cleavage stimulation factor 50 kD subunit	CstF-50	-0.50146	5.20091	17.2918	0.000393841	0.00429168	8.98709	8.4856	0	0
FBgn0263979	41836	Chromatin assembly factor 1, p55 subunit	Caf1-55	-0.401229	8.30074	17.8789	0.000399548	0.00434899	12.0483	11.6486	0	0
FBgn0037890	41359	uncharacterized protein	CG17734	0.389672	5.32905	21.7799	0.000408462	0.00442854	8.68454	9.07424	0	0
FBgn0052641	318135	uncharacterized protein	CG32641	0.849929	3.35561	17.1529	0.000407683	0.00442854	6.43023	7.24873	0	0
FBgn0017430	38982	Negative elongation factor E	Nelf-E	0.389196	4.99255	23.3207	0.00040858	0.00442854	8.3485	8.7388	0	0
FBgn0014184	36307	Ornithine decarboxylase antizyme	Oda	0.394731	9.48505	19.5122	0.000408677	0.00442854	12.8361	13.2333	0	0
FBgn0042178	59216	uncharacterized protein	CG32165	-0.529819	3.72279	23.1144	0.000413705	0.00447805	7.52143	6.99814	0	0
FBgn0035421	38396	uncharacterized protein	CG12034	-0.348581	6.30465	20.9135	0.00041455	0.00448221	10.0327	9.6832	0	0
FBgn0040347	31044	mus81	mus81	-0.647057	3.7998	17.891	0.000416673	0.00450016	7.63408	6.99529	0	0
FBgn0032981	35447	uncharacterized protein	CG3635	2.30596	-0.507674	16.3471	0.000417177	0.00450061	1.79267	3.51837	0	0
FBgn0033948	36623	uncharacterized protein	CG12863	-0.454123	4.26336	21.7858	0.000418152	0.00450614	8.03248	7.58097	0	0
FBgn0027611	34437	Lysosomal alpha-mannosidase II	LManII	0.696386	8.58056	13.8879	0.000419071	0.00451103	11.7237	12.437	0	0
FBgn0041706	37861	uncharacterized protein	CG3253	-0.422242	4.39833	22.9928	0.000420238	0.00451656	8.1579	7.73336	0	0
FBgn0036181	2768980	Mucin 68Ca	Muc68Ca	-2.3697	-0.700459	10.5754	0.000420512	0.00451656	3.42673	1.33752	0	0
FBgn0037560	NA	pseudo	CR18228	1.68059	0.827328	16.1885	0.000422342	0.00453121	3.3231	4.87627	0	0
FBgn0015546	34842	spellchecker1	spel1	0.413867	6.04777	17.8923	0.000422997	0.00453324	9.38305	9.80494	0	0
FBgn0004108	39873	Neurotactin	Nrt	-0.382874	9.41362	19.938	0.000423588	0.00453458	13.1575	12.7716	0	0
FBgn0031821	33907	Kynurenine formamidase	KFase	1.19763	1.76809	17.9602	0.00042859	0.00458309	4.58679	5.80055	0	0
FBgn0259697	5740633	neverland	nvd	-0.638311	4.5832	15.449	0.000429853	0.00458651	8.40193	7.79097	0	0
FBgn0002543	44522	roundabout 2	robo2	-0.320182	7.33587	20.3044	0.000429651	0.00458651	11.051	10.7314	0	0
FBgn0036569	39762	Isoleucyl-tRNA synthetase, mitochondrial	IleRS-m	0.405086	5.21631	20.7793	0.00043091	0.00459275	8.56221	8.96758	0	0
FBgn0034529	37331	Family with sequence similarity 21	FAM21	0.347958	5.51264	24.6916	0.000435894	0.0046408	8.8937	9.24101	0	0
FBgn0030234	32006	uncharacterized protein	CG15211	0.848985	3.18451	17.6371	0.000437005	0.00464754	6.25571	7.07655	0	0
FBgn0265962	NA	ncRNA	CR44749	1.30802	0.782114	18.4658	0.000437957	0.00465257	3.5651	4.84484	0	0
FBgn0030588	32414	uncharacterized protein	CG9521	1.47979	1.1942	16.3229	0.000438879	0.00465729	3.80859	5.2893	0	0
FBgn0039810	43665	uncharacterized protein	CG15549	4.02907	-1.84738	11.7097	0.000443719	0.00470352	0.20206	2.06106	0	0
FBgn0265296	38788	Down syndrome cell adhesion molecule 2	Dscam2	-0.584668	8.0972	14.2225	0.000444396	0.00470557	11.9126	11.3219	0	0
FBgn0033993	36679	uncharacterized protein	CG8089	0.618821	3.50514	20.4512	0.000446453	0.00472221	6.72406	7.34117	0	0
FBgn0050460	36924	uncharacterized protein	CG30460	0.509019	5.58325	16.0392	0.000447885	0.00473221	8.85896	9.3746	0	0
FBgn0036770	39996	prestin	Prestin	0.573109	4.6421	15.9294	0.000450149	0.00475098	7.87205	8.46118	0	0
FBgn0002631	43158	Enhancer of split m5, helix-loop-helix	E(spl)m5-HLH	-0.830162	2.67835	21.3283	0.000452239	0.00476786	6.56992	5.77275	0	0
FBgn0032886	35344	uncharacterized protein	CG9328	0.414653	6.17644	17.4722	0.000463393	0.0048749	9.51943	9.92532	0	0
FBgn0000640	34259	Fat body protein 2	Fbp2	-4.01297	5.09808	10.9081	0.000462899	0.0048749	7.85967	5.48693	0	0
FBgn0085195	5740596	uncharacterized protein	CG34166	-3.48145	3.20251	11.6266	0.000477084	0.00500278	6.48622	4.05158	0	0
FBgn0022768	31404	Protein phosphatase 2C	Pp2C1	-0.3425	6.42024	20.2465	0.000476255	0.00500278	10.1453	9.80227	0	0
FBgn0025879	41248	Tissue inhibitor of metalloproteases	Timp	0.652205	4.23836	15.3615	0.000477092	0.00500278	7.41013	8.09166	0	0
FBgn0005596	43439	yemanuclein	yem	-0.381642	5.95949	19.0902	0.000479284	0.00502036	9.70253	9.31608	0	0
FBgn0036994	40265	uncharacterized protein	CG5199	-0.432395	4.57676	20.8737	0.000480712	0.0050299	8.33622	7.90829	0	0
FBgn0033610	36202	uncharacterized protein	CG18335	1.64408	-0.300201	16.9526	0.00048656	0.00508562	2.33021	3.80025	0	0
FBgn0038768	42393	uncharacterized protein	CG4936	-0.551563	5.71446	15.0134	0.000489076	0.00510644	9.51942	8.96189	0	0
FBgn0038837	42473	uncharacterized protein	CG3822	-0.579464	6.57057	14.035	0.000491371	0.00511941	10.3848	9.79651	0	0
FBgn0011020	40859	Spindle assembly abnormal 4	Sas-4	-0.40156	5.39042	19.8447	0.000491268	0.00511941	9.13888	8.73839	0	0
FBgn0014018	41087	Relish	Rel	0.366797	6.57561	18.0982	0.000493693	0.00513811	9.94077	10.3123	0	0
FBgn0032665	35082	uncharacterized protein	CG15152	2.44521	-0.833645	13.3702	0.000494619	0.00514225	1.30015	3.34391	0	0
FBgn0266709	39481	Zinc finger MYND-type containing 10	Zmynd10	-1.26707	1.19085	16.7304	0.00049907	0.00518298	5.22008	3.94043	0	0
FBgn0030246	32021	uncharacterized protein	CG1582	-0.378613	6.02457	19.0368	0.000500381	0.00519105	9.76127	9.38779	0	0
FBgn0264616	NA	ncRNA	CR43956	1.35249	0.427294	17.7057	0.000510445	0.00528982	3.20469	4.49264	0	0
FBgn0260026	8674087	uncharacterized protein	CG42494	0.887148	1.92865	22.8375	0.000511593	0.00529608	4.99129	5.86823	0	0
FBgn0259216	43781	Rho GTPase activating protein at 102A	RhoGAP102A	0.803514	3.5095	16.3875	0.000519336	0.00536481	6.61163	7.38453	0	0
FBgn0039902	43786	Zinc/iron regulated transporter-related protein 102B	Zip102B	0.432139	7.69435	15.335	0.000519089	0.00536481	11.0186	11.4554	0	0
FBgn0058191	3354930	uncharacterized protein	CG40191	0.330099	7.17226	18.8494	0.000519893	0.00536488	10.5615	10.8917	0	0
FBgn0037503	40893	uncharacterized protein	CG14598	-0.512308	3.63165	23.6303	0.000522606	0.00538716	7.42816	6.91517	0	0
FBgn0027378	41850	MORF-related gene 15	MRG15	-0.417197	5.74338	17.6591	0.000527743	0.00543435	9.50084	9.07736	0	0
FBgn0030293	32077	uncharacterized protein	CG1737	-0.362783	6.74207	17.81	0.000528522	0.00543662	10.4715	10.1146	0	0
FBgn0266072	NA	ncRNA	CR44825	1.5999	-0.374278	16.8912	0.000531646	0.00546299	2.27523	3.73113	0	0
FBgn0052756	318193	uncharacterized protein	CG32756	0.460297	5.13212	17.6912	0.000533731	0.00547862	8.44958	8.89767	0	0
FBgn0020300	50263	geko	geko	0.669003	3.54515	17.9647	0.000535807	0.00549414	6.72869	7.39749	0	0
FBgn0033846	36499	Myb-interacting protein 120	mip120	-0.336443	6.25428	20.6983	0.000538081	0.00551165	9.97681	9.64027	0	0
FBgn0035951	39032	uncharacterized protein	CG5068	-0.378637	5.89239	18.9447	0.000544276	0.00556924	9.63217	9.25279	0	0
FBgn0033304	35837	Cyp6a13	Cyp6a13	0.842743	2.7748	18.5429	0.000545751	0.00557847	5.84194	6.69004	0	0
FBgn0034398	37174	uncharacterized protein	CG15098	0.520016	8.89671	14.7021	0.000549262	0.00560847	12.161	12.695	0	0
FBgn0028509	34803	Centaurin gamma 1A	CenG1A	-0.364274	7.04814	16.9261	0.000556987	0.00567543	10.7835	10.4136	0	0
FBgn0038465	42049	Immune-regulated catalase	Irc	0.957555	5.60358	12.711	0.000556835	0.00567543	8.56435	9.5111	0	0
FBgn0283472	NA	Ribosomal protein S6 kinase	S6k	0.439544	7.19389	14.971	0.000560922	0.00570955	10.514	10.9567	0	0
FBgn0034493	37293	uncharacterized protein	CG8908	-1.16181	1.61055	18.1561	0.000562293	0.00571262	5.59127	4.45933	0	0
FBgn0036618	39815	Cuticular protein 72Eb	Cpr72Eb	2.18453	-0.855826	14.9061	0.000562398	0.00571262	1.5428	3.28229	0	0
FBgn0033131	NA	pseudo	CR12842	-0.90903	1.74168	22.1996	0.000565511	0.00573426	5.6747	4.78002	0	0
FBgn0003326	36411	scabrous	sca	-0.313205	6.84562	20.4377	0.000565706	0.00573426	10.5568	10.2464	0	0
FBgn0000667	31166	alpha actinin	Actn	-0.478465	7.60749	14.286	0.00056838	0.00575536	11.3763	10.9101	0	0
FBgn0052103	39415	uncharacterized protein	CG32103	0.368134	6.65659	17.4156	0.000570793	0.00577379	10.0257	10.3886	0	0
FBgn0025709	35914	Concentrative nucleoside transporter 2	CG8083	1.76986	-0.0623641	16.3773	0.000577528	0.00583585	2.49943	4.03211	0	0
FBgn0038760	42385	Mediator complex subunit 25	MED25	-0.383486	5.70817	18.9352	0.000579119	0.00584586	9.45027	9.06544	0	0
FBgn0011836	39164	TBP-associated factor 2	Taf2	-0.280186	6.85302	24.2136	0.000582213	0.005871	10.5515	10.2723	0	0
FBgn0020633	39014	Minichromosome maintenance 7	Mcm7	-0.434495	7.58806	14.8661	0.00058384	0.00588132	11.3393	10.9204	0	0
FBgn0038547	42141	uncharacterized protein	CG17803	-0.418072	6.64526	15.7276	0.000586474	0.00590173	10.3987	9.98031	0	0
FBgn0019643	37867	Dopamine N acetyltransferase	Dat	-0.706418	4.12026	14.6515	0.000591281	0.00594396	7.97475	7.26409	0	0
FBgn0030259	32036	uncharacterized protein	CG1545	0.530767	4.09743	17.7413	0.000591918	0.00594422	7.36488	7.89634	0	0
FBgn0266668	43163	Exocyst 84	Exo84	-0.334655	5.68812	22.9311	0.000603899	0.00605829	9.41022	9.07599	0	0
FBgn0011653	38499	masquerade	mas	-0.354949	6.06434	19.3521	0.000606436	0.00607747	9.79428	9.43909	0	0
FBgn0029939	31660	uncharacterized protein	CG9650	-0.454233	6.03468	15.6275	0.000608419	0.00609107	9.79695	9.3527	0	0
FBgn0033963	36642	uncharacterized protein	CG12857	-1.60442	-0.31287	15.6774	0.000610721	0.00609926	3.75292	2.25981	0	0
FBgn0050010	246389	uncharacterized protein	CG30010	0.642953	3.54391	18.4219	0.000611744	0.00609926	6.75258	7.37892	0	0
FBgn0052856	318251	uncharacterized protein	CG32856	0.444516	4.4348	19.1133	0.00061162	0.00609926	7.75512	8.20332	0	0
FBgn0035132	38057	methuselah-like 10	mthl10	0.378695	6.4222	17.0499	0.000611038	0.00609926	9.77885	10.1646	0	0
FBgn0036579	39775	uncharacterized protein	CG5027	-0.437235	5.63423	16.768	0.00061331	0.00610862	9.39438	8.96004	0	0
FBgn0026418	39557	Hsc70Cb	Hsc70Cb	-0.341926	8.88793	20.3333	0.000618186	0.00615089	12.6144	12.2705	0	0
FBgn0038536	42128	uncharacterized protein	CG7655	-0.360526	5.24486	22.3934	0.000624141	0.0062038	8.97684	8.61864	0	0
FBgn0031589	33626	uncharacterized protein	CG3714	0.346047	6.20153	19.2383	0.000627643	0.00623224	9.58039	9.92934	0	0
FBgn0035498	38488	Fermitin 1	Fit1	0.296346	6.91527	21.1667	0.000630873	0.00625529	10.3244	10.6212	0	0
FBgn0043841	34652	virus-induced RNA 1	vir-1	0.533829	7.0607	13.5018	0.00063125	0.00625529	10.3165	10.8587	0	0
FBgn0031088	33012	uncharacterized protein	CG15322	-2.09166	0.714956	14.1818	0.000632243	0.00625875	4.67262	2.9421	0	0
FBgn0261552	44258	pasilla	ps	0.655122	7.24051	12.8195	0.00063544	0.00627764	10.424	11.0669	0	0
FBgn0032362	34572	spatzle 4	spz4	1.67727	-0.0700575	13.2839	0.000634884	0.00627764	2.39584	4.07566	0	0
FBgn0267723	NA	ncRNA	CR46056	1.24085	0.563631	18.4352	0.000641197	0.00632808	3.43355	4.60161	0	0
FBgn0032213	34383	uncharacterized protein	CG5390	0.349985	7.79169	17.0732	0.000647015	0.00637903	11.1688	11.519	0	0
FBgn0037578	40994	uncharacterized protein	CG9601	0.360838	5.48426	20.8173	0.000648162	0.00638388	8.85594	9.2181	0	0
FBgn0030797	32673	uncharacterized protein	CG13004	0.515046	3.6115	22.912	0.000650233	0.00639779	6.90044	7.40569	0	0
FBgn0034879	37731	Rrp4	Rrp4	-1.05191	4.07218	12.8342	0.000656785	0.00645064	7.97738	6.98331	0	0
FBgn0010812	44910	uncoordinated 45	unc-45	0.314106	5.92809	23.617	0.00065693	0.00645064	9.32806	9.64207	0	0
FBgn0038576	42173	Actin-related protein 5	Arp5	-0.41082	5.33075	18.2099	0.000663155	0.0065052	9.08059	8.67419	0	0
FBgn0011655	43725	Medea	Med	-0.421486	6.23588	15.8808	0.000664353	0.00651039	9.98511	9.57482	0	0
FBgn0005198	40201	gigas	gig	-0.309559	6.72573	20.2945	0.000665978	0.00651975	10.4357	10.1283	0	0
FBgn0033569	36158	uncharacterized protein	CG12942	-0.341423	5.39265	23.2975	0.000668905	0.00654182	9.11791	8.77647	0	0
FBgn0036501	39670	uncharacterized protein	CG7272	0.554077	4.02593	16.9602	0.000671685	0.00656242	7.27739	7.83492	0	0
FBgn0000212	39744	brahma	brm	-0.341194	8.57269	19.3249	0.000679735	0.00662775	12.2992	11.9545	0	0
FBgn0040623	50096	Spase 12-subunit	Spase12	-0.605702	5.64173	13.685	0.000679603	0.00662775	9.47027	8.84477	0	0
FBgn0023549	31198	Monocarboxylate transporter 1	Mct1	0.847357	2.90779	17.4375	0.00068133	0.00663666	5.98794	6.80669	0	0
FBgn0039297	43035	uncharacterized protein	CG11852	1.18685	2.99191	13.9659	0.000685015	0.00665922	5.78643	6.96009	0	0
FBgn0082967	NA	ncRNA	snoRNA:Psi28S-3327a	1.93699	-0.44632	14.9336	0.000684421	0.00665922	1.997	3.68716	0	0
FBgn0035211	38157	uncharacterized protein	CG2211	0.38474	4.6833	22.1666	0.00068809	0.00668244	8.04375	8.42595	0	0
FBgn0263776	39231	uncharacterized protein	CG43693	0.830629	6.16956	12.3714	0.000692973	0.00672315	9.21221	10.057	0	0
FBgn0035124	38049	tiny tim 2	ttm2	1.80932	-0.549091	13.3581	0.000695872	0.00674455	1.95011	3.61326	0	0
FBgn0037016	40289	uncharacterized protein	CG13252	0.419934	5.69819	16.7663	0.000703337	0.00681003	9.03914	9.44789	0	0
FBgn0053172	32526	uncharacterized protein	CG33172	0.466063	4.55619	17.456	0.000704027	0.00681003	7.86893	8.32568	0	0
FBgn0035872	38937	uncharacterized protein	CG7185	-0.331105	7.37459	17.2379	0.000717222	0.00693078	11.0933	10.7633	0	0
FBgn0031377	33370	uncharacterized protein	CG15356	-0.411095	5.80139	16.6898	0.000723651	0.00698596	9.54917	9.14523	0	0
FBgn0262141	10178781	uncharacterized protein	CG42867	1.84435	0.817502	13.7591	0.000732757	0.00706686	3.12026	4.96782	0	0
FBgn0053136	318894	uncharacterized protein	CG33136	-2.11242	-0.528027	12.9875	0.000741539	0.00714447	3.55033	1.69141	0	0
FBgn0050440	35496	uncharacterized protein	CG30440	0.426257	6.85345	14.5783	0.00074638	0.007184	10.1823	10.6104	0	0
FBgn0261553	39268	uncharacterized protein	CG42671	0.300261	6.68295	20.6697	0.000749166	0.00720369	10.0913	10.389	0	0
FBgn0052105	39406	LIM homeobox transcription factor 1 alpha	Lmx1a	-0.753851	3.2746	16.3838	0.000750868	0.00721293	7.14912	6.38956	0	0
FBgn0039969	49892	Fission, mitochondrial 1	Fis1	0.397961	6.83015	15.1813	0.000757025	0.0072649	10.1786	10.5746	0	0
FBgn0035423	38398	eukaryotic translation initiation factor 1	eIF1	0.355229	8.47758	17.626	0.00076227	0.00730803	11.8525	12.2075	0	0
FBgn0033005	35475	uncharacterized protein	CG3107	0.385086	7.91501	15.423	0.000764878	0.00732581	11.2692	11.6571	0	0
FBgn0035253	38206	uncharacterized protein	CG7971	-0.380196	8.09683	15.8123	0.000774647	0.00741208	11.835	11.4564	0	0
FBgn0036596	39792	uncharacterized protein	CG13045	1.2458	1.34492	15.9399	0.000775864	0.00741644	4.15691	5.3603	0	0
FBgn0036741	39965	uncharacterized protein	CG7510	-0.424093	5.80521	15.7646	0.00079257	0.00756869	9.56568	9.13204	0	0
FBgn0260771	44900	La related protein 7	Larp7	-0.3511	4.99664	22.9831	0.000804951	0.00767939	8.72535	8.37561	0	0
FBgn0037315	40640	Ceramide kinase	Cerk	0.363874	5.70695	18.5122	0.000812002	0.00772896	9.07702	9.44057	0	0
FBgn0031418	33421	uncharacterized protein	CG3609	-0.707857	5.16088	12.8422	0.000812529	0.00772896	9.01611	8.29521	0	0
FBgn0014877	36508	Roe1	Roe1	0.368792	5.39798	19.5194	0.00081156	0.00772896	8.76677	9.13287	0	0
FBgn0035656	38674	uncharacterized protein	CG10479	-0.411311	4.09732	23.2985	0.000816129	0.00775562	7.84961	7.44278	0	0
FBgn0053970	43186	uncharacterized protein	CG33970	0.667393	3.48634	16.5683	0.000822	0.00779618	6.66593	7.33939	0	0
FBgn0032284	34470	uncharacterized protein	CG7294	1.71768	0.443393	14.2838	0.000821651	0.00779618	2.97216	4.49077	0	0
FBgn0023515	31139	uncharacterized protein	CG14814	-0.443134	5.99974	14.9466	0.000829422	0.00785892	9.75793	9.32344	0	0
FBgn0032402	34623	uncharacterized protein	CG14945	0.561512	4.10413	15.948	0.000831749	0.0078733	7.36438	7.8992	0	0
FBgn0038002	14462452	uncharacterized protein	CG12256	1.65812	-0.618893	17.4428	0.000844604	0.00798721	2.06136	3.47497	0	0
FBgn0038260	41789	uncharacterized protein	CG14855	0.654393	3.99817	14.1606	0.000850649	0.00803657	7.1616	7.85322	0	0
FBgn0005670	31188	Cytochrome P450-4d1	Cyp4d1	-5.21953	0.754361	10.9609	0.000857825	0.00809651	3.38386	0.8463	0	0
FBgn0035158	38087	uncharacterized protein	CG13895	-0.371214	5.58639	18.3005	0.000860951	0.00811814	9.32083	8.9531	0	0
FBgn0039581	43374	Moca-cyp	Moca-cyp	-0.373587	7.11266	15.0672	0.00086247	0.00812459	10.8469	10.4759	0	0
FBgn0027843	39390	Carbonic anhydrase 2	CAH2	0.563123	5.29582	13.668	0.000868766	0.00816808	8.53899	9.10071	0	0
FBgn0034903	37762	sol narae	sona	0.764471	4.41842	12.6273	0.000868102	0.00816808	7.51415	8.28958	0	0
FBgn0039101	42790	uncharacterized protein	CG16710	1.26941	1.14781	15.7422	0.000882558	0.00828974	3.94635	5.16207	0	0
FBgn0037696	41132	Glutathione S transferase Z1	GstZ1	0.45499	4.40822	17.3347	0.000886658	0.00832022	7.72837	8.17398	0	0
FBgn0036774	40001	mitochondrial ribosomal protein S26	mRpS26	-0.567496	4.21791	14.7322	0.00091505	0.00857837	8.034	7.44946	0	0
FBgn0262519	40170	Mi-2	Mi-2	-0.38285	9.27121	16.444	0.000917658	0.00858628	13.015	12.6266	0	0
FBgn0085370	35107	Phosphodiesterase 11	Pde11	0.373795	6.42413	15.656	0.000917509	0.00858628	9.78272	10.1646	0	0
FBgn0030541	32363	uncharacterized protein	CG11584	-1.65285	-0.380462	16.0189	0.000921761	0.00861638	3.63758	2.21908	0	0
FBgn0015550	39935	target of Poxn	tap	-0.4248	5.26168	16.3235	0.000931414	0.00869826	9.01577	8.59559	0	0
FBgn0040780	50253	Autophagy-related 10	Atg10	0.498879	3.44368	23.6083	0.000955125	0.00891114	6.74081	7.23622	0	0
FBgn0036066	39177	uncharacterized protein	CG14160	2.51809	-0.806632	9.94118	0.00095704	0.00892045	1.25867	3.30823	0	0
FBgn0022361	43797	Purine-rich binding protein-alpha	Pur-alpha	0.527308	7.39553	12.4801	0.000962154	0.00895954	10.6654	11.1791	0	0
FBgn0014189	33781	Helicase at 25E	Hel25E	-0.358895	8.82502	16.9093	0.000968289	0.00900805	12.5544	12.1996	0	0
FBgn0037070	40356	uncharacterized protein	CG11309	-0.436866	4.69014	16.9328	0.000974596	0.00905807	8.44892	8.01834	0	0
FBgn0028684	42805	Regulatory particle triple-A ATPase 5	Rpt5	-0.3213	7.81594	16.8388	0.000982434	0.0091222	11.5322	11.2089	0	0
FBgn0015615	32627	Structural maintenance of chromosomes 3	SMC3	-0.260108	7.37718	21.7865	0.000999958	0.00927606	11.0673	10.8069	0	0
FBgn0013673	19893538	mitochondrial ATPase subunit 8	mt:ATPase8	2.46041	-1.28829	13.7521	0.00100724	0.00933474	1.07046	2.71762	0	0
FBgn0032478	34712	uncharacterized protein	CG5458	-1.45638	-0.392041	16.4508	0.00101339	0.00938276	3.65395	2.32361	0	0
FBgn0051431	326138	uncharacterized protein	CG31431	0.830168	5.45853	11.7107	0.00102205	0.00945393	8.4924	9.3515	0	0
FBgn0044510	3355089	mitochondrial ribosomal protein S5	mRpS5	0.581869	5.71755	12.7651	0.00102638	0.00948502	8.94508	9.52814	0	0
FBgn0027588	49953	Glucosidase 2 alpha subunit	GCS2alpha	-0.353886	9.45839	17.4811	0.00102935	0.00950342	13.19	12.8326	0	0
FBgn0017567	44207	NADH dehydrogenase (ubiquinone) 23 kDa subunit	ND-23	-0.429552	5.20412	15.6955	0.00105715	0.00975082	8.96362	8.53128	0	0
FBgn0032117	34260	FucTB	FucTB	0.57036	3.81554	15.7229	0.00107447	0.00989205	7.05471	7.63153	0	0
FBgn0029079	36997	icln	icln	-0.290509	6.24898	21.4847	0.00107449	0.00989205	9.95131	9.66258	0	0
FBgn0034786	37627	uncharacterized protein	CG13531	0.340394	6.11052	17.3154	0.00107979	0.00993141	9.49295	9.83493	0	0
FBgn0037672	41105	salivary gland-expressed bHLH	sage	0.876486	2.39426	17.4674	0.00108204	0.00994268	5.46252	6.30369	0	0
FBgn0040823	50296	defective proboscis extension response 6	dpr6	0.73251	4.15808	12.8416	0.0010843	0.00995411	7.30745	7.99242	0	0
FBgn0034476	37272	Toll-7	Toll-7	-0.386416	8.46085	14.9508	0.00109842	0.0100742	12.1984	11.8195	0	0
FBgn0035047	37947	Painting of fourth	Pof	-0.35843	5.36812	18.6652	0.00110249	0.010102	9.09742	8.74289	0	0
FBgn0037151	40450	uncharacterized protein	CG7130	0.817295	2.2542	19.1413	0.00110529	0.0101181	5.35483	6.16518	0	0
FBgn0283473	NA	S6 Kinase Like	S6KL	-0.328438	5.09742	23.0459	0.00110756	0.0101294	8.81621	8.48979	0	0
FBgn0015035	34291	Cytochrome P450-4e3	Cyp4e3	-5.13856	1.48922	9.39999	0.00111209	0.0101613	3.52492	1.35123	0	0
FBgn0039328	43068	CHK domain ov2	CHKov2	0.597622	4.81801	12.9966	0.00111331	0.0101628	8.03293	8.6391	0	0
FBgn0052284	317956	uncharacterized protein	CG32284	1.73414	-0.619672	13.6661	0.00114506	0.0104429	1.98451	3.4513	0	0
FBgn0051648	33776	uncharacterized protein	CG31648	-0.55219	3.2072	22.1444	0.00115409	0.0105071	7.01562	6.46897	0	0
FBgn0038074	41561	Glycine N-methyltransferase	Gnmt	-5.70249	-0.294755	11.4687	0.00115426	0.0105071	2.69983	0.232603	0	0
FBgn0040007	3355144	Ribosomal protein L38	RpL38	0.44421	9.74554	14.0865	0.00115807	0.0105221	13.0608	13.5131	0	0
FBgn0026323	39659	TGF-beta activated kinase 1	Tak1	-0.311131	6.45281	17.9764	0.001158	0.0105221	10.1635	9.85348	0	0
FBgn0027553	31681	NELF-B	NELF-B	-0.36916	5.35295	17.6296	0.00115951	0.0105254	9.08777	8.71954	0	0
FBgn0030768	32639	uncharacterized protein	CG9723	-0.453253	5.8119	13.8007	0.00116657	0.0105697	9.58262	9.11908	0	0
FBgn0010894	46187	sinuous	sinu	0.308831	7.58302	16.2022	0.00116648	0.0105697	10.9832	11.2937	0	0
FBgn0263593	35790	Lipin	Lpin	-0.391042	7.00008	13.7291	0.0011832	0.0107105	10.7418	10.3505	0	0
FBgn0025620	31025	uncharacterized protein	CG13360	-4.83904	1.46334	9.83421	0.00119242	0.0107639	3.83677	1.53905	0	0
FBgn0036335	39477	mitochondrial ribosomal protein L20	mRpL20	0.353034	4.61268	22.1784	0.00119158	0.0107639	7.99187	8.34238	0	0
FBgn0010416	32607	TH1	TH1	-0.291469	6.87427	18.234	0.00119173	0.0107639	10.5757	10.2873	0	0
FBgn0036665	39880	uncharacterized protein	CG13024	1.18286	1.07402	14.8925	0.00120442	0.0108621	3.90432	5.09721	0	0
FBgn0032348	34551	uncharacterized protein	CG4751	-0.314986	7.04771	16.1297	0.00120596	0.010866	10.7597	10.4453	0	0
FBgn0033738	36361	Deubiquitinating apoptotic inhibitor	DUBAI	-0.294294	6.59874	18.6565	0.00121936	0.0109765	10.3034	10.0084	0	0
FBgn0266669	39940	Secretory 3	Sec3	0.295991	6.26262	19.8126	0.00122334	0.0110022	9.67315	9.96712	0	0
FBgn0034345	37117	uncharacterized protein	CG5174	0.291677	7.95603	18.3079	0.00122755	0.0110298	11.368	11.6591	0	0
FBgn0265375	NA	ncRNA	CR44316	3.83328	-0.656942	11.7027	0.00122989	0.0110406	0.541961	3.53862	0	0
FBgn0038924	42589	uncharacterized protein	CG6028	0.430135	5.8576	14.0101	0.00123154	0.0110453	9.18333	9.61651	0	0
FBgn0029905	31622	Nuclear factor Y-box C	Nf-YC	-0.49435	4.72381	14.318	0.0012432	0.0111396	8.49451	8.02076	0	0
FBgn0086450	31858	suppressor of rudimentary	su(r)	-1.13411	1.56055	14.7916	0.0012447	0.0111428	5.53868	4.40439	0	0
FBgn0010423	36195	Troponin C at 47D	TpnC47D	1.81076	0.185046	13.8899	0.00124651	0.0111487	2.65595	4.1873	0	0
FBgn0031428	33431	uncharacterized protein	CG9886	0.407577	4.24672	19.1718	0.00124825	0.011154	7.5958	7.99624	0	0
FBgn0053519	3346201	Unc-89	Unc-89	1.08784	1.84765	15.3518	0.00125044	0.0111634	4.77372	5.79715	0	0
FBgn0035462	38444	Integrator 10	IntS10	-0.338067	5.24622	20.1419	0.00125719	0.011203	8.96774	8.63333	0	0
FBgn0026319	33638	TNF-receptor-associated factor 4	Traf4	-0.346416	6.01115	16.5177	0.00125672	0.011203	9.7373	9.38958	0	0
FBgn0053977	3885575	uncharacterized protein	CG33977	0.541937	4.45024	13.5382	0.00125948	0.0112132	7.7008	8.25609	0	0
FBgn0035194	38136	Psf1	Psf1	-0.737615	2.66564	17.9227	0.0012801	0.0113863	6.54043	5.8049	0	0
FBgn0036763	39989	Tryptophanyl-tRNA synthetase, mitochondrial	TrpRS-m	-0.331553	4.85458	22.9691	0.00129268	0.0114878	8.57511	8.24506	0	0
FBgn0003888	37888	beta-Tubulin at 60D	betaTub60D	0.424353	8.46481	13.4963	0.00129526	0.0115001	11.7955	12.2198	0	0
FBgn0031052	32971	uncharacterized protein	CG14215	-0.309881	6.99016	16.1441	0.00129993	0.0115311	10.7017	10.3891	0	0
FBgn0043783	40406	uncharacterized protein	CG32444	2.15514	2.37756	11.51	0.00130902	0.0116012	4.00117	6.64079	0	0
FBgn0035244	38193	ATP binding cassette subfamily B member 7	ABCB7	-0.34817	5.46189	18.1159	0.00131582	0.0116509	9.18629	8.84283	0	0
FBgn0260407	318977	mitochondrial ribosomal protein S23	mRpS23	-0.360301	4.42459	21.4359	0.00131998	0.011677	8.1573	7.79785	0	0
FBgn0263132	31935	Chitinase 6	Cht6	0.391255	7.16694	13.261	0.00132491	0.01171	10.5111	10.9148	0	0
FBgn0032810	35252	uncharacterized protein	CG13077	1.39552	0.120625	15.0536	0.00132901	0.0117356	2.89346	4.16091	0	0
FBgn0037377	40718	uncharacterized protein	CG1218	-0.361893	5.55404	16.7641	0.00133146	0.0117359	9.28712	8.92319	0	0
FBgn0032343	34544	uncharacterized protein	CG6201	-0.668418	4.57808	12.0412	0.00133131	0.0117359	8.40966	7.74765	0	0
FBgn0034858	37706	eukaryotic translation initiation factor 2B subunit delta	eIF2Bdelta	-0.536149	5.64231	12.52	0.00133938	0.0117951	9.43748	8.89851	0	0
FBgn0086778	32928	nicotinic Acetylcholine Receptor alpha7	nAChRalpha7	0.768734	6.48127	11.0312	0.00134563	0.0118393	9.56764	10.3466	0	0
FBgn0034113	36824	uncharacterized protein	CG8060	0.36365	5.41953	17.0649	0.00135145	0.0118798	8.79124	9.15097	0	0
FBgn0262587	12798282	uncharacterized protein	CG43124	0.986659	3.40287	12.1481	0.00135684	0.0119113	6.28919	7.37514	0	0
FBgn0005616	33565	male-specific lethal 2	msl-2	0.537998	6.43089	11.9424	0.00135748	0.0119113	9.70089	10.2098	0	0
FBgn0042177	59215	uncharacterized protein	CG32164	0.328207	6.01953	17.1694	0.00136492	0.0119658	9.40869	9.73901	0	0
FBgn0039566	43358	uncharacterized protein	CG4849	-0.293457	6.92264	17.1962	0.00136884	0.0119893	10.6246	10.3342	0	0
FBgn0039209	42930	Repressed by TOR	REPTOR	0.595002	6.16075	11.6965	0.00137556	0.0120374	9.38995	9.95963	0	0
FBgn0085459	5740489	uncharacterized protein	CG34430	1.69886	-0.808079	15.4604	0.00138138	0.0120774	1.88628	3.30026	0	0
FBgn0036194	39317	uncharacterized protein	CG11652	-0.436509	5.77832	13.6161	0.00139234	0.0121267	9.53803	9.09975	0	0
FBgn0027565	40250	uncharacterized protein	CG5498	0.438087	5.93087	13.3696	0.00139083	0.0121267	9.2485	9.69451	0	0
FBgn0069242	41177	eclair	eca	-0.422667	5.16298	14.9481	0.001393	0.0121267	8.9194	8.49439	0	0
FBgn0035026	37925	TFIIF-interacting CTD phosphatase	Fcp1	-0.334788	5.90352	17.0183	0.00139205	0.0121267	9.62606	9.2881	0	0
FBgn0264845	35250	Thioester-containing protein 5	Tep5	1.75766	-0.531593	13.889	0.00139324	0.0121267	2.10656	3.49138	0	0
FBgn0002284	39855	Proteasome beta6 subunit	Prosbeta6	-0.451316	7.16177	12.2404	0.00139818	0.0121588	10.929	10.4693	0	0
FBgn0032025	34147	uncharacterized protein	CG7778	-2.0312	1.34514	11.9778	0.00141225	0.0122702	5.18375	3.62443	0	0
FBgn0030793	2768882	uncharacterized protein	CG9125	-0.421206	5.38446	14.6178	0.0014152	0.0122848	9.13733	8.71881	0	0
FBgn0028430	117464	Hemese	He	0.862097	6.06046	10.8302	0.00142431	0.0123529	9.02935	9.99149	0	0
FBgn0046692	3355135	Ste20-like kinase	Stlk	0.567481	6.26063	11.6691	0.00142936	0.0123857	9.48287	10.077	0	0
FBgn0026403	36089	Nidogen/entactin	Ndg	0.680481	2.70346	18.9244	0.00143641	0.0124247	5.89236	6.55932	0	0
FBgn0027868	34481	Nucleoporin 107kD	Nup107	-0.517802	5.91426	12.2801	0.00143589	0.0124247	9.69664	9.1879	0	0
FBgn0086068	NA	ncRNA	snoRNA:Or-CD12	1.34961	0.237878	15.0816	0.00144476	0.012484	3.05798	4.25789	0	0
FBgn0014037	40171	Su(Tpl)	Su(Tpl)	0.371103	7.69482	13.3941	0.00144584	0.012484	11.0563	11.4301	0	0
FBgn0031468	33481	uncharacterized protein	CG2975	1.06413	1.84765	14.6463	0.0014648	0.0126365	4.7527	5.83281	0	0
FBgn0037205	40512	Brother of Yb	BoYb	1.40254	0.356863	11.8391	0.00147144	0.0126713	2.9983	4.44008	0	0
FBgn0034403	37179	uncharacterized protein	CG18190	0.340863	5.74809	16.8689	0.00147142	0.0126713	9.13005	9.47295	0	0
FBgn0264442	34560	abrupt	ab	0.359757	6.88877	13.8084	0.0014748	0.012689	10.2564	10.6205	0	0
FBgn0052944	40560	uncharacterized protein	CG32944	-0.70909	5.40855	11.2247	0.00147749	0.0126897	9.24088	8.55573	0	0
FBgn0024510	46719	discs lost	dlt	-0.420679	4.83668	15.4606	0.0014774	0.0126897	8.58647	8.17635	0	0
FBgn0063670	5740664	uncharacterized protein	CG40228	0.33899	6.64827	14.7504	0.00149889	0.0128621	10.0309	10.3705	0	0
FBgn0039348	43091	Nuclear protein localization 4	Npl4	-0.326951	6.90572	14.8437	0.00150072	0.0128666	10.6237	10.2943	0	0
FBgn0013753	38198	Big brother	Bgb	-0.383303	6.22832	13.9736	0.00151095	0.0129223	9.96982	9.5815	0	0
FBgn0028360	31598	Cdc7 kinase	Cdc7	-0.308846	5.55144	20.5848	0.00151073	0.0129223	9.26167	8.95446	0	0
FBgn0036815	40047	HP1-HOAP-interacting protein	HipHop	-0.473591	5.4343	13.1599	0.00151386	0.0129223	9.20166	8.73813	0	0
FBgn0011606	31240	Kinesin-like protein at 3A	Klp3A	-0.389177	6.78997	13.2332	0.00151353	0.0129223	10.5252	10.1468	0	0
FBgn0266129	38007	jim lovell	lov	-0.536576	5.04093	12.6086	0.00151289	0.0129223	8.82738	8.30537	0	0
FBgn0005642	43398	wings down	wdn	-0.3806	6.24102	14.0432	0.00151618	0.0129308	9.9781	9.59922	0	0
FBgn0025463	32268	Brahma associated protein 60kD	Bap60	-0.361166	7.67647	13.4447	0.00151984	0.0129425	11.4056	11.0459	0	0
FBgn0052250	38532	Peroxisomal Membrane Protein 34	PMP34	-0.435847	5.12047	14.219	0.00152022	0.0129425	8.88195	8.44247	0	0
FBgn0083006	NA	ncRNA	snoRNA:Psi28S-1153	1.37723	0.00462507	14.7181	0.00152542	0.0129754	2.78785	4.04618	0	0
FBgn0050457	36940	uncharacterized protein	CG30457	-3.21195	-0.764728	11.3043	0.00152755	0.0129821	3.10047	0.881322	0	0
FBgn0034049	36747	bedraggled	bdg	-0.290111	6.5065	18.0698	0.00152945	0.012987	10.2084	9.91928	0	0
FBgn0032773	35211	fondue	fon	-4.19338	3.20227	8.88166	0.00153414	0.0130155	5.54683	3.45855	0	0
FBgn0035076	37980	Ance-5	Ance-5	-1.0303	4.19433	10.7925	0.00153614	0.0130211	8.04165	7.14974	0	0
FBgn0000499	32078	dishevelled	dsh	-0.383383	6.21953	13.9065	0.00154728	0.013104	9.95846	9.57522	0	0
FBgn0261953	40398	Transcription factor AP-2	TfAP-2	-0.354304	6.31088	14.6198	0.0015528	0.0131394	10.0388	9.68444	0	0
FBgn0040009	3355125	uncharacterized protein	CG17490	0.430497	6.24186	12.9017	0.00155869	0.0131778	9.57277	9.9935	0	0
FBgn0264746	14462879	uncharacterized protein	CG44004	0.808332	3.5911	12.4598	0.00156043	0.013181	6.64159	7.50026	0	0
FBgn0037374	40714	jagunal	jagn	0.320558	6.15125	16.6782	0.00157351	0.01328	9.54755	9.86478	0	0
FBgn0052000	317815	anne boleyn	CG32000	0.452203	9.4212	12.814	0.00157691	0.0132971	12.7361	13.1845	0	0
FBgn0023506	31780	Es2	Es2	-0.554454	4.00864	14.0588	0.00158133	0.0133229	7.80956	7.25924	0	0
FBgn0261565	39889	Limpet	Lmpt	0.328853	5.94064	16.6475	0.0015907	0.0133902	9.33017	9.65954	0	0
FBgn0038968	42637	uncharacterized protein	CG12499	0.300592	6.65418	16.5415	0.00159655	0.0134168	10.061	10.36	0	0
FBgn0265189	19834718	sudestada1	sud1	-0.393992	4.79766	16.1471	0.00159666	0.0134168	8.54404	8.14676	0	0
FBgn0003660	36080	Synaptobrevin	Syb	0.316341	7.47252	14.5839	0.001598	0.0134168	10.8685	11.185	0	0
FBgn0001225	39075	Heat shock protein 26	Hsp26	0.49128	8.11045	11.7266	0.00160002	0.0134222	11.3913	11.8927	0	0
FBgn0042104	59143	uncharacterized protein	CG18747	1.24986	2.56407	11.9787	0.00160297	0.0134243	5.2643	6.56481	0	0
FBgn0004391	32473	shattered	shtd	-0.321688	6.1895	16.369	0.00160302	0.0134243	9.90439	9.58357	0	0
FBgn0036660	39874	uncharacterized protein	CG13025	0.36509	4.86436	17.5009	0.00161351	0.0135005	8.23168	8.60061	0	0
FBgn0036212	39337	uncharacterized protein	CG11597	-0.354702	4.33693	21.2917	0.00162444	0.0135802	8.06683	7.71402	0	0
FBgn0029766	31461	uncharacterized protein	CG15784	0.699948	6.2778	10.7787	0.00162725	0.013592	9.3891	10.1463	0	0
FBgn0085257	5740377	uncharacterized protein	CG34228	0.687021	3.35924	14.5663	0.00163293	0.0136278	6.53687	7.19856	0	0
FBgn0036471	39638	uncharacterized protein	CG13460	-4.27469	1.07184	10.9801	0.00164002	0.0136752	4.27585	1.40134	0	0
FBgn0039743	43576	uncharacterized protein	CG7946	-0.30903	6.78065	15.5912	0.00164142	0.0136752	10.4895	10.1821	0	0
FBgn0085359	2768869	uncharacterized protein	CG34330	1.66132	0.0508723	12.5492	0.00164738	0.0137132	2.60185	4.11595	0	0
FBgn0041723	2768944	rhomboid-5	rho-5	-0.469124	6.07437	12.2042	0.0016764	0.0139428	9.84631	9.37231	0	0
FBgn0039723	43546	uncharacterized protein	CG15522	0.755508	3.22687	13.8185	0.00167943	0.0139561	6.34616	7.10384	0	0
FBgn0032824	35270	uncharacterized protein	CG13962	-3.60324	0.481526	10.2583	0.00169372	0.0140628	3.94926	1.37938	0	0
FBgn0004859	43767	cubitus interruptus	ci	0.373345	9.0929	14.2575	0.00170382	0.0141346	12.4557	12.8291	0	0
FBgn0261800	34068	LanB1	LanB1	0.350478	9.35026	15.2434	0.00170987	0.0141727	12.7244	13.0808	0	0
FBgn0260789	31869	multi sex combs	mxc	-0.29259	6.71333	16.5705	0.0017176	0.0142247	10.4175	10.1226	0	0
FBgn0250830	3355145	uncharacterized protein	CG12547	0.392019	7.64931	12.4361	0.00173237	0.0143348	11.0008	11.3883	0	0
FBgn0037602	41021	SRA stem-loop interacting RNA binding protein 2	SLIRP2	-0.773578	2.87601	14.4391	0.00175121	0.0144784	6.77143	5.9668	0	0
FBgn0261284	31644	boudin	bou	-0.461043	5.49836	12.7324	0.00177157	0.0146343	9.27442	8.79661	0	0
FBgn0027930	40541	Melanization Protease 1	MP1	-0.373248	6.5194	13.276	0.00177644	0.0146496	10.2578	9.87703	0	0
FBgn0010417	40134	TBP-associated factor 6	Taf6	-0.324794	5.86219	16.629	0.0017755	0.0146496	9.57821	9.25478	0	0
FBgn0032741	35168	similar to Deadpan	Sidpn	-0.610868	5.4135	11.3429	0.00177895	0.0146579	9.23279	8.61393	0	0
FBgn0051728	NA	CG31728 gene product from transcript CG31728-RC	l(2)k05911	0.906557	5.22754	10.3793	0.00178541	0.0146986	8.21835	9.11383	0	0
FBgn0039665	43473	uncharacterized protein	CG2310	-0.674696	4.85407	11.2186	0.0018057	0.0148416	8.67366	8.02918	0	0
FBgn0003748	45368	Trehalase	Treh	0.438146	7.578	11.6171	0.00180582	0.0148416	10.9012	11.3318	0	0
FBgn0030314	32104	uncharacterized protein	CG11696	-0.456215	4.69058	13.7661	0.00182006	0.014946	8.4541	8.00442	0	0
FBgn0261975	10178814	uncharacterized protein	CG42806	-0.372632	5.74767	14.4538	0.00183648	0.0150681	9.4815	9.11154	0	0
FBgn0016123	43671	Alkaline phosphatase 4	Alp4	1.16496	2.63504	11.8623	0.00186199	0.0152646	5.41791	6.60667	0	0
FBgn0020764	37815	Aminolevulinate synthase	Alas	-0.373733	4.90184	16.2137	0.00187092	0.0153184	8.63841	8.26482	0	0
FBgn0260008	5740185	Ubiquinol-cytochrome c reductase 11 kDa subunit	UQCR-11	0.338154	7.03206	13.4431	0.00187171	0.0153184	10.4131	10.7544	0	0
FBgn0036589	39785	uncharacterized protein	CG13067	1.41091	2.08111	11.668	0.00188089	0.0153806	4.66861	6.08482	0	0
FBgn0038719	42338	uncharacterized protein	CG16727	5.27365	0.0341279	10.1972	0.00188297	0.0153847	0.519978	2.74346	0	0
FBgn0032010	34131	uncharacterized protein	CG8086	0.88049	4.60134	10.4858	0.00188571	0.0153942	7.64984	8.44258	0	0
FBgn0011774	117419	Inverted repeat-binding protein	Irbp	0.435656	4.63961	13.9961	0.00189536	0.0154557	7.95893	8.40425	0	0
FBgn0040296	39621	ocho	Ocho	-0.356271	4.55687	18.6698	0.00189643	0.0154557	8.28657	7.93166	0	0
FBgn0261794	37800	kazachoc	kcc	0.425748	7.33876	11.6635	0.00190665	0.0155261	10.6673	11.0906	0	0
FBgn0034422	37204	uncharacterized protein	CG7137	-0.356365	4.70786	17.9371	0.00191301	0.0155648	8.43729	8.08274	0	0
FBgn0026417	40598	Hus1-like	Hus1-like	-0.482065	3.89935	15.6191	0.00191839	0.0155955	7.67691	7.19905	0	0
FBgn0086901	NA	crossveinless c	cv-c	0.430414	7.45288	11.5436	0.00192765	0.0156577	10.7758	11.2093	0	0
FBgn0035844	38906	uncharacterized protein	CG13676	0.327	7.40244	13.4675	0.00195971	0.0158916	10.7957	11.1148	0	0
FBgn0039112	42808	Succinate dehydrogenase, subunit D	SdhD	-0.423161	5.08874	13.7745	0.00195872	0.0158916	8.84073	8.42246	0	0
FBgn0000108	31002	beta amyloid protein precursor-like	Appl	-0.512787	9.30864	11.4598	0.00196141	0.0158922	13.0986	12.5754	0	0
FBgn0038752	42376	uncharacterized protein	CG4462	0.517124	4.54269	12.4698	0.00196469	0.0159055	7.80898	8.33503	0	0
FBgn0000442	33253	Protein kinase, cGMP-dependent at 21D	Pkg21D	-1.04255	1.62398	14.371	0.00198035	0.0160189	5.54824	4.5656	0	0
FBgn0040382	31021	uncharacterized protein	CG5273	0.442462	5.8209	12.2716	0.0019899	0.0160828	9.13498	9.58498	0	0
FBgn0024897	31124	b6	b6	1.51933	-0.605879	15.4861	0.00199867	0.0161269	2.176	3.43852	0	0
FBgn0037573	40987	uncharacterized protein	CG7483	-0.345119	7.30053	12.8898	0.00199826	0.0161269	11.0278	10.6744	0	0
FBgn0038632	42235	uncharacterized protein	CG14301	0.605707	3.50108	14.6227	0.00200068	0.0161297	6.73394	7.31757	0	0
FBgn0261385	35696	scraps	scra	-0.303591	7.74493	14.5353	0.00200405	0.0161435	11.4514	11.1492	0	0
FBgn0030631	32464	uncharacterized protein	CG6227	-0.420441	5.9854	12.5151	0.00202159	0.0162579	9.73609	9.31859	0	0
FBgn0003741	39849	transformer	tra	-0.346885	4.69254	18.4636	0.00202137	0.0162579	8.41854	8.07263	0	0
FBgn0051028	43586	uncharacterized protein	CG31028	0.550343	5.51748	11.2787	0.00202755	0.0162924	8.74823	9.32927	0	0
FBgn0034312	37081	uncharacterized protein	CG10916	0.34267	4.58824	19.3055	0.00202961	0.0162955	7.97198	8.31413	0	0
FBgn0033744	36368	Diuretic hormone 44 receptor 2	Dh44-R2	0.574419	4.2735	12.036	0.00204184	0.0163667	7.51083	8.07428	0	0
FBgn0032891	35349	Outer segment 5	Oseg5	-1.35685	2.21241	11.0553	0.0020416	0.0163667	6.27962	4.73995	0	0
FBgn0011305	34370	Repressor splicing factor 1	Rsf1	0.34056	7.66701	12.9396	0.00205128	0.0164288	11.049	11.3875	0	0
FBgn0267861	NA	Maf1	Maf1	0.426434	7.4982	11.421	0.002059	0.0164771	10.8241	11.2523	0	0
FBgn0004107	42453	Cyclin-dependent kinase 2	Cdk2	-0.285346	6.26638	17.6308	0.00206606	0.01652	9.96576	9.6823	0	0
FBgn0034504	37306	uncharacterized protein	CG8929	-0.254329	7.34346	17.7454	0.00207436	0.0165728	11.0302	10.7762	0	0
FBgn0262116	3355016	Ribonuclease kappa	RNASEK	0.384171	6.87193	12.2455	0.00208178	0.0166184	10.2267	10.6092	0	0
FBgn0032100	34240	uncharacterized protein	CG13108	-0.493098	3.74788	15.7666	0.00208714	0.0166475	7.5299	7.03961	0	0
FBgn0028939	34818	Nimrod C2	NimC2	1.08897	2.63033	12.1933	0.00209339	0.0166837	5.4928	6.59863	0	0
FBgn0027548	35756	spenito	nito	-0.350334	7.65093	12.584	0.00210443	0.016758	11.3811	11.0204	0	0
FBgn0029664	31318	uncharacterized protein	CG10802	0.307486	5.83781	17.0925	0.00210869	0.0167782	9.24091	9.54718	0	0
FBgn0261269	36588	convoluted	conv	0.346156	6.68623	13.2157	0.00211805	0.0168251	10.0668	10.4075	0	0
FBgn0261534	34838	lethal (2) 34Fc	l(2)34Fc	1.38172	0.951266	12.4737	0.00211716	0.0168251	3.64008	4.98011	0	0
FBgn0000246	47765	crossover suppressor on 3 of Gowen	c(3)G	0.430764	4.2853	14.756	0.00212247	0.0168327	7.61659	8.04138	0	0
FBgn0028693	39845	Regulatory particle non-ATPase 12	Rpn12	-0.450439	6.72236	11.3368	0.00212148	0.0168327	10.4918	10.026	0	0
FBgn0032798	35239	uncharacterized protein	CG10132	-0.5273	5.77787	11.2552	0.002127	0.0168549	9.56724	9.03803	0	0
FBgn0025815	31603	Minichromosome maintenance 6	Mcm6	-0.461828	6.89444	11.1504	0.00213359	0.0168934	10.65	10.2079	0	0
FBgn0031053	32972	uncharacterized protein	CG14223	-0.430462	4.8393	13.6704	0.00213545	0.0168943	8.59082	8.17139	0	0
FBgn0003495	43256	spatzle	spz	0.453778	5.04152	12.796	0.00214055	0.016921	8.35471	8.80607	0	0
FBgn0266579	326116	tau	tau	0.454197	6.57831	11.3823	0.00214257	0.0169232	9.89215	10.337	0	0
FBgn0267793	NA	ncRNA	CR45232	0.924826	3.12378	11.9353	0.0021606	0.0170517	6.11296	7.04034	0	0
FBgn0264607	43828	Calcium/calmodulin-dependent protein kinase II	CaMKII	0.542591	9.01081	10.9453	0.00217112	0.0171209	12.271	12.7957	0	0
FBgn0030692	32530	mitochondrial ribosomal protein S30	mRpS30	-0.362236	6.19787	13.3371	0.00217289	0.017121	9.92829	9.56595	0	0
FBgn0263344	NA	ncRNA	CR43425	0.617111	3.126	16.0328	0.00217485	0.0171226	6.34966	6.95321	0	0
FBgn0266020	NA	ncRNA	CR44785	0.889545	1.26683	16.8297	0.00218521	0.0171902	4.33981	5.19661	0	0
FBgn0051116	41428	Chloride channel-a	ClC-a	-0.484315	5.11566	11.9748	0.00219107	0.0172085	8.90039	8.39539	0	0
FBgn0020294	40330	knockout	ko	0.251619	7.10671	18.0435	0.00219005	0.0172085	10.5413	10.7923	0	0
FBgn0015571	40907	alpha-Esterase-3	alpha-Est3	0.431605	3.69572	19.0504	0.00219492	0.0172249	7.02707	7.46124	0	0
FBgn0031926	34037	uncharacterized protein	CG6739	0.550595	4.00721	12.6568	0.00220313	0.0172614	7.24832	7.81685	0	0
FBgn0086251	35380	deadlock	del	-0.454651	4.06822	14.6277	0.00220276	0.0172614	7.84102	7.37567	0	0
FBgn0032397	34618	Translocase of outer membrane 70	Tom70	0.307221	5.92358	16.5923	0.00220575	0.017268	9.32706	9.63231	0	0
FBgn0086448	117366	Phosphatidylinositol glycan anchor biosynthesis class Q	PIG-Q	-0.42414	5.32729	12.8615	0.00222399	0.0173969	9.08281	8.65568	0	0
FBgn0035578	38583	uncharacterized protein	CG13707	0.540086	3.59206	14.9437	0.00223999	0.0175079	6.85591	7.39295	0	0
FBgn0035636	38651	Cellular retinaldehyde binding protein	Cralbp	-0.7936	3.8652	11.1167	0.00226165	0.017663	7.70344	6.96838	0	0
FBgn0085474	5740761	uncharacterized protein	CG34445	-0.960549	1.63324	14.9595	0.00230178	0.0179604	5.54439	4.63779	0	0
FBgn0003714	31228	technical knockout	tko	0.651409	3.6393	12.3512	0.00230342	0.0179604	6.8124	7.48458	0	0
FBgn0039959	3355040	uncharacterized protein	CG17514	0.504983	9.06936	11.0556	0.00230791	0.017981	12.343	12.8536	0	0
FBgn0267435	43690	chaoptin	chp	0.481579	6.38936	10.9856	0.00232977	0.0181368	9.68591	10.157	0	0
FBgn0042132	59170	uncharacterized protein	CG18809	-0.336022	5.05537	17.0902	0.00234591	0.0182479	8.77518	8.44269	0	0
FBgn0039798	43646	uncharacterized protein	CG11313	-3.74221	2.01987	8.48747	0.00236329	0.0183537	4.59938	2.88539	0	0
FBgn0053969	40252	uncharacterized protein	CG33969	0.412876	4.99037	13.4505	0.00236188	0.0183537	8.33065	8.73869	0	0
FBgn0017551	33959	Regulator of cyclin A1	Rca1	-0.391816	5.59919	13.0754	0.00237389	0.0184213	9.34488	8.94554	0	0
FBgn0031682	33742	uncharacterized protein	CG5828	-0.510095	4.03372	13.2273	0.00238031	0.0184564	7.82059	7.3098	0	0
FBgn0031489	33510	uncharacterized protein	CG17224	0.950423	2.14865	14.1705	0.00238294	0.0184621	5.15857	6.08571	0	0
FBgn0015664	34328	DNA replication-related element factor	Dref	-0.262496	7.59567	15.9909	0.00239112	0.0185107	11.2845	11.0245	0	0
FBgn0039805	43657	Cuticular protein 100A	Cpr100A	1.77468	-0.390253	10.6256	0.00239394	0.0185178	2.06432	3.69742	0	0
FBgn0024329	42253	Mekk1	Mekk1	0.267766	7.23568	15.7417	0.00241209	0.0186434	10.6605	10.928	0	0
FBgn0266268	43757	Ferrochelatase	FeCH	0.300177	6.00354	16.2561	0.00241543	0.0186544	9.40864	9.71135	0	0
FBgn0266019	32136	rudhira	rudhira	0.364083	7.28076	11.9067	0.0024415	0.0188408	10.6475	11.0101	0	0
FBgn0032727	35153	uncharacterized protein	CG10623	0.429056	3.67356	18.9515	0.00244596	0.0188462	7.00841	7.43669	0	0
FBgn0051690	33455	uncharacterized protein	CG31690	-0.459201	4.94961	12.2879	0.0024473	0.0188462	8.71845	8.25418	0	0
FBgn0045761	43067	CHK domain ov1	CHKov1	-0.532713	5.7569	10.8472	0.00244802	0.0188462	9.53509	9.02597	0	0
FBgn0265187	37657	uncharacterized protein	CG44252	-0.62155	3.08792	15.1323	0.00245356	0.018874	6.92673	6.29156	0	0
FBgn0266446	19834760	uncharacterized protein	CG45076	0.963942	1.68176	13.8886	0.00245623	0.0188796	4.6701	5.63959	0	0
FBgn0038756	42381	uncharacterized protein	CG4783	2.997	-0.531653	9.35037	0.00246111	0.0188873	1.16381	3.44322	0	0
FBgn0002783	41942	moira	mor	-0.3054	8.77329	15.5661	0.00246072	0.0188873	12.4839	12.1753	0	0
FBgn0261854	47594	atypical protein kinase C	aPKC	-0.393593	7.50275	11.3124	0.00247316	0.0189648	11.2488	10.8445	0	0
FBgn0263079	35117	uncharacterized protein	CG43338	1.26108	0.657323	12.6399	0.00248184	0.0190163	3.4797	4.67078	0	0
FBgn0037263	40578	nuclease slx1	slx1	0.771115	1.86579	17.6861	0.0024896	0.0190608	5.00667	5.75996	0	0
FBgn0030738	32593	uncharacterized protein	CG9915	-0.322535	6.36079	13.8767	0.00250682	0.0191776	10.0749	9.7535	0	0
FBgn0260027	8674004	uncharacterized protein	CG42495	0.817416	2.19364	15.5034	0.00251563	0.0192298	5.28689	6.10335	0	0
FBgn0040022	3354971	SET domain containing 1	Set1	0.400674	7.81372	11.3586	0.00252437	0.0192815	11.1609	11.5533	0	0
FBgn0030927	32833	uncharacterized protein	CG15046	-0.912579	1.54985	14.8759	0.00252919	0.0193032	5.47072	4.57857	0	0
FBgn0000283	41848	Centrosomal protein 190kD	Cp190	-0.282434	8.69983	17.3354	0.00253719	0.0193339	12.3993	12.1175	0	0
FBgn0027525	36146	LTV1 ribosome biogenesis factor	LTV1	-0.416831	6.65818	11.3319	0.00253523	0.0193339	10.3978	10.0005	0	0
FBgn0017550	40683	Regena	Rga	-0.238231	7.35468	18.432	0.00254509	0.019379	11.0344	10.7967	0	0
FBgn0259715	33894	uncharacterized protein	CG42369	-1.46236	2.98987	9.95219	0.00255833	0.0194645	6.80365	5.64701	0	0
FBgn0036822	40057	Ninjurin B	NijB	1.94873	-0.864113	11.5719	0.00256515	0.0195011	1.64805	3.1647	0	0
FBgn0267613	NA	ncRNA	CR45951	-1.01472	1.50122	13.833	0.00260398	0.0197809	5.44275	4.45199	0	0
FBgn0000139	42936	absent, small, or homeotic discs 2	ash2	-0.320946	6.13704	14.2869	0.00260678	0.0197867	9.84878	9.53265	0	0
FBgn0014141	42066	cheerio	cher	0.386652	8.12329	11.7117	0.00260888	0.0197872	11.4739	11.8639	0	0
FBgn0004629	41767	Cystatin-like	Cys	0.646435	5.07383	10.3061	0.00261173	0.0197934	8.23488	8.91428	0	0
FBgn0003950	33093	uncoordinated	unc	0.874722	1.77672	15.2726	0.00261664	0.0198152	4.84662	5.68886	0	0
FBgn0052801	31152	uncharacterized protein	CG32801	-1.29338	1.22128	12.2782	0.002624	0.0198529	5.17269	3.98155	0	0
FBgn0033998	36685	relative of woc	row	-0.274215	8.43199	17.1622	0.0026257	0.0198529	12.1274	11.8544	0	0
FBgn0038546	42140	uncharacterized protein	CG7379	-0.310361	5.9213	15.3855	0.00263177	0.0198788	9.63069	9.32225	0	0
FBgn0000459	32579	disconnected	disco	-0.420851	5.37128	12.3768	0.00263321	0.0198788	9.12247	8.70346	0	0
FBgn0034094	36800	Transferrin 3	Tsf3	0.825696	2.66055	13.0684	0.00265111	0.0199984	5.72162	6.56793	0	0
FBgn0025776	2768974	intermediate neuroblasts defective	ind	-1.30304	0.0378296	11.9315	0.00266505	0.020088	4.04868	2.79978	0	0
FBgn0014857	31848	Histone H3.3B	His3.3A	-0.747739	6.73999	9.56357	0.00267573	0.0201523	10.5719	9.85625	0	0
FBgn0003891	37417	tudor	tud	0.425762	9.73168	11.7339	0.00267772	0.0201523	13.0612	13.4853	0	0
FBgn0019990	43709	Gcn2	Gcn2	0.296214	6.88036	13.8939	0.00269489	0.0202658	10.2883	10.584	0	0
FBgn0264721	NA	ncRNA	CR43989	1.17916	0.645568	13.4542	0.00271873	0.0204293	3.52708	4.6227	0	0
FBgn0263594	40559	lost	lost	0.323605	9.661	14.7092	0.00273346	0.0205241	13.0532	13.3784	0	0
FBgn0051098	43057	uncharacterized protein	CG31098	0.428066	3.7325	17.4844	0.00273607	0.0205279	7.06554	7.49522	0	0
FBgn0051547	40663	sodium potassium chloride cotransporter	CG31547	0.463647	5.9945	10.9944	0.00274013	0.0205425	9.30553	9.7532	0	0
FBgn0010097	35199	gamma-Tubulin at 37C	gammaTub37C	-1.23954	0.291447	12.9762	0.0027495	0.0205969	4.27434	3.1095	0	0
FBgn0039770	43614	uncharacterized protein	CG15537	-0.626399	3.34388	13.3197	0.0027639	0.0206889	7.17211	6.54261	0	0
FBgn0000279	43599	Cecropin C	CecC	1.86148	-0.710805	9.74075	0.00280424	0.0209585	1.68365	3.39592	0	0
FBgn0026713	32373	lethal (1) G0007	l(1)G0007	-0.548728	5.7648	10.4468	0.00280366	0.0209585	9.55421	9.01473	0	0
FBgn0038180	41687	Chitinase 5	Cht5	0.95778	5.07621	9.42652	0.00281696	0.0210374	7.98095	9.00523	0	0
FBgn0011674	37355	inscuteable	insc	-0.493792	4.27062	12.0568	0.00282475	0.0210795	8.05539	7.55013	0	0
FBgn0052707	31835	Anaphase Promoting Complex subunit 4	APC4	-0.299099	5.33247	18.3017	0.00283069	0.0211076	9.03828	8.74073	0	0
FBgn0250755	43754	uncharacterized protein	CG42233	0.33594	4.71292	17.0791	0.00283498	0.0211149	8.09929	8.43577	0	0
FBgn0050011	36064	gemini	gem	0.367198	8.8441	12.4572	0.00283601	0.0211149	12.2123	12.5738	0	0
FBgn0265048	41921	crossveinless d	cv-d	0.359216	7.14685	11.597	0.00284279	0.0211492	10.5185	10.8718	0	0
FBgn0260741	41445	uncharacterized protein	CG3281	-0.337712	4.48519	17.9006	0.00286144	0.0212071	8.20861	7.86976	0	0
FBgn0027546	31533	uncharacterized protein	CG4766	0.451258	5.40246	11.5628	0.00285935	0.0212071	8.7169	9.16414	0	0
FBgn0031094	33018	uncharacterized protein	CG9578	-0.398032	5.01072	13.1255	0.00285864	0.0212071	8.75733	8.35495	0	0
FBgn0000659	43383	fork head	fkh	-0.33414	4.9475	16.3383	0.00285771	0.0212071	8.66957	8.33274	0	0
FBgn0011474	41743	PR/SET domain containing protein 7	PR-Set7	-0.279266	7.10398	14.2344	0.00286365	0.0212071	10.8003	10.5218	0	0
FBgn0053544	3346188	Vitamin-K epoxide reductase	Vkor	1.032	0.536799	14.5972	0.0028627	0.0212071	3.52536	4.50636	0	0
FBgn0042138	59176	uncharacterized protein	CG18815	-0.321834	6.16603	13.7474	0.00288045	0.0213153	9.87886	9.56013	0	0
FBgn0085320	5740331	uncharacterized protein	CG34291	-5.50219	1.73698	9.00451	0.00289557	0.0213867	3.55189	1.16891	0	0
FBgn0035581	38586	dynein, axonemal, heavy chain 3	Dnah3	1.13222	-0.0428239	15.6658	0.00289486	0.0213867	2.92192	3.96173	0	0
FBgn0032744	35172	Tetratricopeptide repeat domain 19	Ttc19	0.365943	4.34073	16.0728	0.00289669	0.0213867	7.71016	8.07382	0	0
FBgn0015075	40457	Dead-box-1	Ddx1	-0.367617	6.28126	12.0454	0.0029104	0.0214717	10.0157	9.64245	0	0
FBgn0264748	14462878	uncharacterized protein	CG44006	1.03693	2.19104	12.2428	0.00292269	0.0215332	5.08594	6.17452	0	0
FBgn0032358	34564	Palmitoyl-protein Thioesterase 2	Ppt2	0.344846	4.77501	15.7808	0.00292317	0.0215332	8.15346	8.50309	0	0
FBgn0023509	31153	Myb-interacting protein 130	mip130	-0.363277	6.15154	12.291	0.00292652	0.0215416	9.88332	9.51675	0	0
FBgn0038151	41652	yellow-e2	yellow-e2	0.596218	3.4933	13.22	0.00293665	0.0215998	6.72766	7.30487	0	0
FBgn0034528	37330	uncharacterized protein	CG11180	0.343884	5.68009	13.682	0.00294503	0.0216451	9.06011	9.4038	0	0
FBgn0034985	37871	uncharacterized protein	CG3328	-0.382951	6.04675	11.974	0.00296003	0.0217389	9.7819	9.40361	0	0
FBgn0260632	35047	dorsal	dl	0.452006	5.30999	11.3735	0.00296524	0.0217608	8.61203	9.08156	0	0
FBgn0039313	43053	uncharacterized protein	CG11892	5.72307	1.83459	8.56582	0.00297774	0.0218032	1.1643	3.16272	0	0
FBgn0038427	41992	endosomal maturation defective	ema	0.252214	6.32717	18.9597	0.0029735	0.0218032	9.76171	10.0135	0	0
FBgn0021750	41862	Seryl-tRNA synthetase, mitochondrial	SerRS-m	0.336541	5.05748	15.4466	0.00297566	0.0218032	8.44063	8.78108	0	0
FBgn0031976	34094	uncharacterized protein	CG7367	0.88605	1.94868	14.1816	0.00299069	0.0218815	5.00838	5.86698	0	0
FBgn0051211	41443	uncharacterized protein	CG31211	-0.36291	7.36918	11.2927	0.00299435	0.0218918	11.0964	10.737	0	0
FBgn0030357	32156	sclp	Sclp	0.926755	3.57764	10.1499	0.00300245	0.0219181	6.54793	7.48161	0	0
FBgn0023167	36306	Small ribonucleoprotein particle protein SmD3	SmD3	-0.295535	6.29211	14.6521	0.00300184	0.0219181	9.99454	9.70181	0	0
FBgn0024994	31255	csat	Csat	-0.353159	5.2217	14.2606	0.00301751	0.0219951	8.94612	8.59965	0	0
FBgn0063491	246581	Glutathione S transferase E9	GstE9	2.15034	1.75469	10.0598	0.00301589	0.0219951	3.36005	6.02206	0	0
FBgn0037382	40723	Hpr1	Hpr1	-0.293853	5.98279	15.6587	0.00302659	0.022015	9.68468	9.39392	0	0
FBgn0040208	53566	Katanin 60	Kat60	-0.268148	6.27722	16.9549	0.00302703	0.022015	9.96976	9.70222	0	0
FBgn0035978	39065	UGP	UGP	0.318645	6.74565	12.6619	0.00302355	0.022015	10.1369	10.4609	0	0
FBgn0036676	2768967	uncharacterized protein	CG13028	2.37282	2.12199	9.67638	0.00303291	0.0220413	3.66253	6.15417	0	0
FBgn0036488	39656	uncharacterized protein	CG6878	0.405181	4.23129	14.146	0.00304527	0.0220959	7.57242	7.98246	0	0
FBgn0263852	34159	Defender against apoptotic cell death 1	Dad1	0.289469	6.65817	14.1094	0.00304302	0.0220959	10.0698	10.3597	0	0
FBgn0050018	246395	methuselah-like 13	mthl13	2.17297	1.84224	9.47412	0.00304724	0.0220959	3.70227	5.71693	0	0
FBgn0035648	38665	uncharacterized protein	CG13288	0.811316	1.97209	15.3452	0.00305765	0.0221384	5.0814	5.86859	0	0
FBgn0036986	40256	uncharacterized protein	CG5282	-0.38377	5.10426	13.2182	0.00305766	0.0221384	8.83885	8.46365	0	0
FBgn0030048	31794	uncharacterized protein	CG12112	-0.394741	4.04107	16.1728	0.00306652	0.0221861	7.78756	7.39142	0	0
FBgn0264449	31031	uncharacterized protein	CG43867	-0.352339	7.89874	11.6502	0.00307021	0.0221963	11.6215	11.2745	0	0
FBgn0261799	39831	doublesex cognate 73A	dsx-c73A	-1.31554	2.03243	11.0425	0.00307713	0.0222298	5.92213	4.80554	0	0
FBgn0037531	40938	uncharacterized protein	CG10445	0.466863	4.02654	13.1614	0.00308224	0.0222502	7.32942	7.8002	0	0
FBgn0038889	42543	Fanconi anemia group M helicase	Fancm	0.289656	5.55315	17.5942	0.00309259	0.0223083	8.96598	9.25605	0	0
FBgn0034605	37421	uncharacterized protein	CG15661	1.66677	0.0855576	10.9861	0.00310305	0.0223507	2.59997	4.1082	0	0
FBgn0027081	45784	Threonyl-tRNA synthetase	ThrRS	0.29407	8.29453	14.2269	0.00310153	0.0223507	11.7039	11.9982	0	0
FBgn0004400	44879	rhino	rhi	1.82399	-1.04275	11.7458	0.00311724	0.0224363	1.55628	2.95842	0	0
FBgn0015776	33952	nervana 1	nrv1	0.331853	7.04875	11.8365	0.00312798	0.0224969	10.4305	10.77	0	0
FBgn0083961	4379886	uncharacterized protein	CG34125	-0.791513	4.07389	10.0274	0.00313992	0.0225661	7.94072	7.14018	0	0
FBgn0039756	43593	uncharacterized protein	CG9743	0.733286	4.54573	9.71947	0.0031454	0.0225889	7.6207	8.42641	0	0
FBgn0086365	42890	Organic cation transporter 2	Orct2	-0.478608	5.77092	10.5866	0.00315422	0.0226355	9.54729	9.05834	0	0
FBgn0083974	4379856	uncharacterized protein	CG34138	1.68267	-0.873006	12.9672	0.00315797	0.0226457	1.82506	3.17908	0	0
FBgn0053213	338395	uncharacterized protein	CG33213	-0.343966	4.13722	19.6003	0.00317266	0.0227343	7.86257	7.52027	0	0
FBgn0053192	326270	Metallothionein D	MtnD	3.17752	-0.903283	9.10488	0.00321654	0.0230148	0.770796	2.79294	0	0
FBgn0283471	NA	wings up A	wupA	0.680832	4.15757	10.1789	0.00321554	0.0230148	7.28151	8.02316	0	0
FBgn0035204	38148	uncharacterized protein	CG2277	-0.382059	4.1726	15.6089	0.00322466	0.023056	7.9124	7.52988	0	0
FBgn0011211	37617	bellwether	blw	-0.494866	9.03583	10.2749	0.00323045	0.0230804	12.8049	12.325	0	0
FBgn0036764	39990	uncharacterized protein	CG5535	0.50555	5.75444	10.3385	0.00323875	0.0231227	9.02748	9.53506	0	0
FBgn0033571	36160	Rpb5	Rpb5	-0.320197	5.97007	13.6925	0.00325008	0.0231696	9.68242	9.36498	0	0
FBgn0003545	44870	subito	sub	-0.485431	5.4873	10.7218	0.00324962	0.0231696	9.24734	8.78809	0	0
FBgn0262886	NA	ncRNA	CR43241	0.496379	4.44338	11.3175	0.00325424	0.0231823	7.72376	8.22652	0	0
FBgn0030640	32474	uncharacterized protein	CG6294	1.41441	-0.618357	12.8415	0.0032651	0.0232426	2.19799	3.42419	0	0
FBgn0264489	39153	uncharacterized protein	CG43897	0.56256	3.7635	12.2633	0.00328526	0.023352	7.01773	7.5568	0	0
FBgn0051040	43547	Cog7	Cog7	-0.360328	5.54112	12.9869	0.00328462	0.023352	9.26832	8.91301	0	0
FBgn0027552	38463	uncharacterized protein	CG10863	-0.509664	4.88698	10.8029	0.0033002	0.0234411	8.65964	8.16783	0	0
FBgn0010342	35991	Microtubule-associated protein 60	Map60	-0.32675	7.48509	11.6022	0.00331827	0.0235522	11.2021	10.8714	0	0
FBgn0030012	31745	uncharacterized protein	CG18262	-0.627761	3.62654	11.7917	0.0033218	0.0235583	7.44208	6.83146	0	0
FBgn0262524	39432	verrocchio	ver	0.482808	3.45517	16.0261	0.00332396	0.0235583	6.75386	7.24059	0	0
FBgn0024332	NA	Minichromosome maintenance 3	Mcm3	-0.478605	6.19815	10.2315	0.00334667	0.0237019	9.95535	9.50229	0	0
FBgn0028434	36654	Ercc1	Ercc1	-0.38894	3.94255	16.8573	0.00335706	0.0237582	7.68606	7.29762	0	0
FBgn0260874	40157	Ionotropic receptor 76a	Ir76a	-1.17097	0.385619	12.1374	0.00336165	0.0237734	4.37069	3.23318	0	0
FBgn0035166	38097	uncharacterized protein	CG13902	-0.316883	4.81269	17.3916	0.00336979	0.0238137	8.52656	8.20991	0	0
FBgn0030398	32203	Cuticular protein 11B	Cpr11B	-0.691196	2.92234	13.5942	0.00338744	0.0239037	6.75337	6.10089	0	0
FBgn0036733	39955	U4-U6 small nuclear riboprotein factor 60K	U4-U6-60K	-0.414413	5.5225	11.5076	0.00338709	0.0239037	9.26959	8.85922	0	0
FBgn0010382	34924	Cyclin E	CycE	-0.302694	6.43026	13.3684	0.00340899	0.0240383	10.135	9.83535	0	0
FBgn0000412	41095	D1 chromosomal protein	D1	-0.324571	9.20263	13.2939	0.00341681	0.024076	12.9165	12.5966	0	0
FBgn0036835	40071	uncharacterized protein	CG14075	0.604611	4.76725	9.94028	0.00343963	0.0242185	7.96529	8.58519	0	0
FBgn0015286	31332	Ras-like protein A	Rala	0.304992	6.63954	12.8428	0.00344201	0.0242185	10.0427	10.3457	0	0
FBgn0040817	50290	uncharacterized protein	CG14132	-0.381854	3.75695	19.7722	0.00344557	0.0242261	7.49864	7.11896	0	0
FBgn0086694	38652	Bre1	Bre1	-0.259562	7.1766	14.5121	0.00348004	0.0244201	10.8654	10.6052	0	0
FBgn0259233	42948	uncharacterized protein	CG42331	1.48063	-0.272322	10.4413	0.00348068	0.0244201	2.38403	3.74868	0	0
FBgn0035942	39023	Valyl-tRNA synthetase, mitochondrial	ValRS-m	-0.363109	4.37737	15.0671	0.00348069	0.0244201	8.10875	7.747	0	0
FBgn0029720	31402	uncharacterized protein	CG3009	0.715504	2.494	14.7685	0.00349216	0.0244829	5.65469	6.3577	0	0
FBgn0015570	40908	alpha-Esterase-2	alpha-Est2	-4.2928	2.84822	7.53061	0.00351237	0.0246068	4.72839	3.00795	0	0
FBgn0037624	41045	uncharacterized protein	CG8223	-0.259451	8.15433	15.8856	0.00351551	0.0246111	11.8438	11.5839	0	0
FBgn0032230	34405	lowfat	lft	0.336907	6.88978	11.4809	0.0035333	0.0247179	10.2719	10.6094	0	0
FBgn0020261	32935	pacman	pcm	-0.461637	6.40801	10.0622	0.00354196	0.0247607	10.1756	9.70666	0	0
FBgn0033342	NA	CG8258 gene product from transcript CG8258-RA	CCT8	-0.437224	8.22558	10.2066	0.00355017	0.0247647	11.9842	11.5416	0	0
FBgn0031281	33255	SAGA factor-like TAF6	Saf6	-0.321752	4.82666	16.6289	0.00354926	0.0247647	8.53992	8.22296	0	0
FBgn0000527	42521	ebony	e	0.56183	3.72986	11.8077	0.00355005	0.0247647	6.9644	7.5417	0	0
FBgn0041246	34545	Gustatory receptor 32a	Gr32a	1.39964	-0.417635	12.1144	0.00355542	0.0247658	2.35814	3.61252	0	0
FBgn0016700	NA	CG3320 gene product from transcript CG3320-RA	Rab1	0.302766	8.45841	13.4147	0.00355438	0.0247658	11.8616	12.1665	0	0
FBgn0003300	33059	runt	run	-0.513328	3.11852	17.1697	0.00356921	0.0248441	6.91233	6.40101	0	0
FBgn0000662	36527	female lethal d	fl(2)d	-0.253123	7.23343	14.8254	0.00357818	0.0248887	10.9194	10.666	0	0
FBgn0024754	36726	Flotillin 1	Flo1	-0.266344	7.21716	13.8682	0.00359846	0.0250118	10.9074	10.6429	0	0
FBgn0036538	39726	uncharacterized protein	CG15715	0.32978	6.23187	12.3294	0.00360962	0.0250358	9.618	9.95029	0	0
FBgn0031947	34062	uncharacterized protein	CG7154	-0.237692	7.20488	16.3189	0.00360487	0.0250358	10.8839	10.647	0	0
FBgn0003507	41944	serpent	srp	0.592285	5.55581	9.60929	0.00360948	0.0250358	8.76672	9.36531	0	0
FBgn0025790	37781	TAR DNA-binding protein-43 homolog	TBPH	-0.262323	7.13631	14.1544	0.00362542	0.0251275	10.8258	10.5636	0	0
FBgn0013749	43823	ADP ribosylation factor at 102F	Arf102F	0.321401	7.36087	11.4652	0.00364079	0.025216	10.7511	11.0752	0	0
FBgn0030309	32098	uncharacterized protein	CG1572	0.655385	6.36257	9.10601	0.00364518	0.025221	9.49353	10.2191	0	0
FBgn0028546	34774	icarus	ics	0.322262	6.06521	12.7893	0.00364669	0.025221	9.45376	9.78318	0	0
FBgn0030251	32027	uncharacterized protein	CG2145	-0.601295	4.40857	10.0694	0.00365807	0.0252657	8.21844	7.61755	0	0
FBgn0051664	33359	uncharacterized protein	CG31664	-3.36159	-0.294937	9.14032	0.00365835	0.0252657	3.03863	1.26123	0	0
FBgn0002283	48903	lethal (3) 73Ah	l(3)73Ah	-0.32375	5.0486	15.2708	0.00368186	0.0254101	8.76541	8.44035	0	0
FBgn0003087	34404	pimples	pim	0.355174	5.53353	12.6256	0.00369259	0.025466	8.90398	9.26335	0	0
FBgn0033607	36199	uncharacterized protein	CG9062	-0.276999	5.98466	15.8363	0.00370775	0.0255344	9.68215	9.40324	0	0
FBgn0052205	NA	pseudo	CR32205	0.855675	1.5141	14.239	0.00370724	0.0255344	4.60543	5.42349	0	0
FBgn0037989	41469	ATPase 8B	ATP8B	0.524628	6.64289	9.51647	0.00373303	0.0256903	9.91809	10.411	0	0
FBgn0024986	44736	uncharacterized protein	CG3719	-0.467409	4.54114	11.3177	0.00375727	0.0258389	8.30088	7.85034	0	0
FBgn0039863	43730	uncharacterized protein	CG1815	0.270657	8.09918	14.3549	0.00377366	0.025915	11.5221	11.7929	0	0
FBgn0266758	42929	Extended synaptotagmin-like protein 2	Esyt2	0.855658	5.54998	8.87779	0.00377274	0.025915	8.54418	9.43591	0	0
FBgn0051759	326158	uncharacterized protein	CG31759	0.389048	4.90014	12.5324	0.00377884	0.0259286	8.25679	8.63708	0	0
FBgn0031701	33764	Turandot M	TotM	4.82203	-0.373087	9.82022	0.00378097	0.0259286	0.496057	2.75527	0	0
FBgn0036828	40064	uncharacterized protein	CG6841	-0.279683	6.58319	13.7491	0.00380793	0.026095	10.2817	9.99873	0	0
FBgn0035553	38555	uncharacterized protein	CG13722	1.23791	2.11505	10.5516	0.00382274	0.0261229	4.89937	6.06762	0	0
FBgn0038586	42184	uncharacterized protein	CG7168	-0.421548	4.00995	14.1054	0.00382025	0.0261229	7.75746	7.3497	0	0
FBgn0036877	40119	uncharacterized protein	CG9452	2.41468	-1.45688	10.075	0.00381891	0.0261229	1.01387	2.4568	0	0
FBgn0034602	37418	Leucine-rich repeat activity-regulated protein at synapses	Lapsyn	0.345972	4.12946	17.8366	0.00381571	0.0261229	7.51226	7.85627	0	0
FBgn0038390	41941	Retinoblastoma-family protein 2	Rbf2	-0.384093	4.87046	12.6829	0.00384234	0.0262385	8.60348	8.23031	0	0
FBgn0001078	40045	ftz transcription factor 1	ftz-f1	0.987867	4.39096	8.84405	0.00385727	0.0263219	7.32763	8.25352	0	0
FBgn0039019	42696	Heterochromatin Protein 1c	HP1c	-0.35623	5.02828	13.2793	0.0038827	0.0264769	8.75634	8.40052	0	0
FBgn0053795	3772625	uncharacterized protein	CG33795	1.37373	0.267341	10.927	0.00388641	0.0264837	2.97142	4.31055	0	0
FBgn0000427	31691	defective chorion 1	dec-1	-3.16308	-0.518122	9.11351	0.00389767	0.0265418	2.8676	1.13627	0	0
FBgn0032533	34789	uncharacterized protein	CG16888	1.28698	0.480984	10.7232	0.00392364	0.0267	3.21262	4.53024	0	0
FBgn0031493	33514	Splicing factor 3b subunit 2	Sf3b2	-0.250681	7.20994	14.4957	0.00396642	0.0269722	10.8939	10.6446	0	0
FBgn0038286	41816	uncharacterized protein	CG6966	0.278418	6.74797	13.3406	0.00398068	0.0270503	10.1668	10.4434	0	0
FBgn0085736	3355155	NADH dehydrogenase (ubiquinone) AGGG subunit	CG40472	1.97638	0.433759	9.34765	0.00400085	0.0271683	2.50895	4.6196	0	0
FBgn0032476	34710	uncharacterized protein	CG5439	-0.306728	5.29223	15.3266	0.00400936	0.0272072	9.00058	8.69526	0	0
FBgn0031893	33999	Mitochondrial calcium uptake 1	MICU1	0.284064	6.52891	13.3309	0.00401361	0.027217	9.94176	10.2296	0	0
FBgn0031906	34015	uncharacterized protein	CG5160	-0.736572	2.18025	15.1879	0.00403844	0.0273664	6.05164	5.32264	0	0
FBgn0031824	33911	uncharacterized protein	CG9547	0.560479	3.84727	10.9781	0.00405374	0.0274318	7.0813	7.65681	0	0
FBgn0038300	41830	Mau2 sister chromatid cohesion factor	Mau2	-0.344251	4.76692	14.3567	0.00405133	0.0274318	8.48763	8.14959	0	0
FBgn0034894	37751	salivary glands marred	sigmar	0.289233	5.66509	15.3207	0.00405864	0.0274459	9.07754	9.36746	0	0
FBgn0002562	32199	Larval serum protein 1 alpha	Lsp1alpha	-4.29385	5.49957	7.87779	0.00406806	0.0274905	7.64057	4.95476	0	0
FBgn0051121	42975	uncharacterized protein	CG31121	-0.443837	5.33391	10.5524	0.00408509	0.0275673	9.10241	8.63941	0	0
FBgn0038291	41821	uncharacterized protein	CG3984	-3.15697	0.317541	8.48212	0.00408416	0.0275673	3.65019	1.6939	0	0
FBgn0052647	326226	uncharacterized protein	CG32647	0.650914	4.03676	10.0658	0.00410312	0.0276693	7.22269	7.85516	0	0
FBgn0058045	3355079	uncharacterized protein	CG40045	0.34844	7.91587	10.834	0.0041059	0.0276693	11.2911	11.6389	0	0
FBgn0022960	35609	visceral mesodermal armadillo-repeats	vimar	-0.245999	7.06687	14.857	0.00412574	0.0277838	10.7488	10.5045	0	0
FBgn0010269	31872	Downstream of raf1	Dsor1	-0.42446	5.7864	10.4753	0.00412891	0.0277859	9.53445	9.11691	0	0
FBgn0032945	35407	uncharacterized protein	CG8665	-4.54722	1.13781	9.29028	0.00414147	0.0278512	3.83171	1.33466	0	0
FBgn0033544	36129	uncharacterized protein	CG7220	0.317531	6.32564	12.0727	0.00415481	0.0279216	9.71922	10.0387	0	0
FBgn0035644	38661	DNA polymerase epsilon 58kD subunit	DNApol-epsilon58	-0.522563	4.36644	10.477	0.00416319	0.0279586	8.13457	7.64643	0	0
FBgn0032282	34468	uncharacterized protein	CG7299	-2.09662	0.337483	9.95723	0.0041785	0.0280421	4.20033	2.54598	0	0
FBgn0039759	43601	uncharacterized protein	CG9733	1.45133	-0.43216	10.7989	0.00418514	0.0280673	2.32261	3.60488	0	0
FBgn0030434	32243	BRMS1	Brms1	-0.372463	5.11513	12.2499	0.00419299	0.0280724	8.84788	8.4778	0	0
FBgn0011573	38232	Cdc37	Cdc37	-0.346058	6.50591	11.0922	0.00419363	0.0280724	10.227	9.88353	0	0
FBgn0086681	318948	Male-specific transcript 36Fa	Mst36Fa	-1.068	0.813439	12.9262	0.00419456	0.0280724	4.75239	3.7539	0	0
FBgn0032197	34362	uncharacterized protein	CG5694	0.293511	6.73143	12.3323	0.0041976	0.0280734	10.1381	10.4357	0	0
FBgn0266375	NA	Inositol 1,4,5-triphosphate kinase 2	IP3K2	0.383507	4.1345	14.196	0.00421296	0.0281568	7.49079	7.87627	0	0
FBgn0037378	40719	uncharacterized protein	CG2046	-0.329029	5.39514	13.3882	0.00421846	0.0281742	9.11304	8.78316	0	0
FBgn0010750	40593	antimeros	atms	-0.352266	6.49774	10.9417	0.00422247	0.0281816	10.2233	9.86935	0	0
FBgn0023177	45031	Protein phosphatase 19C	Pp4-19C	-0.285758	7.16653	12.1735	0.00423039	0.0282151	10.8654	10.5793	0	0
FBgn0015282	42828	Regulatory particle triple-A ATPase 2	Rpt2	-0.418485	7.74508	9.67058	0.00425149	0.0283365	11.4998	11.068	0	0
FBgn0015623	33883	Cytochrome P450 reductase	Cpr	0.252271	6.82238	14.6474	0.00428361	0.028531	10.2568	10.5069	0	0
FBgn0028523	34980	uncharacterized protein	CG5888	0.339101	7.15846	10.6671	0.00430368	0.0286451	10.5359	10.8806	0	0
FBgn0052702	326235	Cubilin	Cubn	0.426487	6.5461	9.78066	0.00430678	0.0286461	9.86509	10.3033	0	0
FBgn0030060	31809	uncharacterized protein	CG2004	-0.298565	5.93819	13.5491	0.00432449	0.0287125	9.64203	9.34541	0	0
FBgn0038943	42611	uncharacterized protein	CG5391	0.804651	2.77805	11.6818	0.00432056	0.0287125	5.89025	6.64209	0	0
FBgn0266917	42048	Splicing factor 3a subunit 1	Sf3a1	-0.264446	6.91953	13.4179	0.00432561	0.0287125	10.6109	10.3442	0	0
FBgn0047135	251645	uncharacterized protein	CG32276	0.38486	7.85954	10.0456	0.00434011	0.0287891	11.2054	11.6018	0	0
FBgn0024973	31261	uncharacterized protein	CG2701	-0.472747	5.34477	10.1052	0.00435757	0.0288656	9.1143	8.63888	0	0
FBgn0002526	NA	Laminin A	LanA	0.372571	9.93454	11.2583	0.00435502	0.0288656	13.2901	13.6745	0	0
FBgn0000591	43161	Enhancer of split m8, helix-loop-helix	E(spl)m8-HLH	-0.442543	5.19321	10.546	0.00438766	0.0290451	8.94925	8.51137	0	0
FBgn0030655	32490	uncharacterized protein	CG9213	-0.476148	4.38847	10.7289	0.0043974	0.0290898	8.15914	7.68301	0	0
FBgn0038385	41935	F-box and leucine-rich repeat protein 7	Fbxl7	-0.372036	4.87772	12.4075	0.0044287	0.029277	8.61021	8.24134	0	0
FBgn0033627	36227	uncharacterized protein	CG13204	-0.336045	5.72106	12.2174	0.00444085	0.0293373	9.44076	9.10395	0	0
FBgn0014133	32119	bifocal	bif	-0.293107	8.12417	12.3368	0.00445846	0.0294337	11.8242	11.5355	0	0
FBgn0026433	32478	Grip128	Grip128	-0.285051	5.56109	15.6216	0.00446381	0.0294491	9.2595	8.97733	0	0
FBgn0001965	34790	Son of sevenless	Sos	-0.291875	6.83823	12.0107	0.0044812	0.0295437	10.5413	10.2457	0	0
FBgn0031319	33305	uncharacterized protein	CG4896	-0.314154	6.4287	11.7629	0.00448583	0.0295542	10.1383	9.82535	0	0
FBgn0011276	31249	Helix loop helix protein 3B	HLH3B	-1.20351	0.707938	11.6471	0.00449155	0.0295719	4.62321	3.55048	0	0
FBgn0038578	42175	Mediator complex subunit 17	MED17	-0.295914	5.98249	13.3928	0.00450045	0.0295923	9.6853	9.39107	0	0
FBgn0261872	3346235	SR-related CTD associated factor 6	scaf6	-0.238092	7.22041	14.8817	0.00450073	0.0295923	10.8997	10.6617	0	0
FBgn0029915	31632	uncharacterized protein	CG14434	-0.50451	5.61688	9.64938	0.00450485	0.0295994	9.38617	8.89872	0	0
FBgn0030041	31782	uncharacterized protein	CG12116	-2.87632	2.22187	7.68727	0.00452437	0.0297076	5.33449	3.70152	0	0
FBgn0040394	31178	uncharacterized protein	CG16903	-0.390034	6.09422	10.4589	0.00453753	0.0297421	9.8267	9.44903	0	0
FBgn0034290	37053	uncharacterized protein	CG5773	-2.11338	1.51967	8.60581	0.00453375	0.0297421	5.14438	3.68281	0	0
FBgn0034117	36829	uncharacterized protein	CG7997	-0.492391	4.79232	10.1007	0.0045388	0.0297421	8.56476	8.07598	0	0
FBgn0025712	38203	uncharacterized protein	CG13920	-0.381774	6.28406	10.3602	0.00456239	0.0298766	10.023	9.63429	0	0
FBgn0038130	41629	uncharacterized protein	CG8630	0.863415	3.01391	10.1479	0.00457234	0.0299216	6.00155	6.93963	0	0
FBgn0023170	37849	Ribosomal protein L39	RpL39	0.4288	10.1232	10.1326	0.0045785	0.0299418	13.4375	13.8874	0	0
FBgn0031220	33170	uncharacterized protein	CG4822	0.611487	4.6037	9.33486	0.00459469	0.0300275	7.78837	8.43364	0	0
FBgn0052672	32001	Autophagy-related 8a	Atg8a	0.287283	8.23091	12.6376	0.00460318	0.0300582	11.6435	11.9313	0	0
FBgn0004240	37183	Diptericin A	DptA	4.34394	-0.372072	8.43055	0.00460557	0.0300582	0.732603	2.60061	0	0
FBgn0005658	38700	Ets at 65A	Ets65A	-0.415193	5.58515	10.3729	0.00463022	0.0301988	9.33911	8.91171	0	0
FBgn0036211	39336	uncharacterized protein	CG5946	0.340648	6.12979	11.2516	0.00463402	0.0302034	9.50727	9.85282	0	0
FBgn0035915	38986	Sperm-Leucylaminopeptidase 1	S-Lap1	-1.55086	-0.178868	9.51076	0.00464552	0.0302581	3.86458	2.3691	0	0
FBgn0037520	40923	uncharacterized protein	CG18268	1.41502	-0.123378	9.54781	0.00464998	0.0302668	2.54805	3.91579	0	0
FBgn0051360	318698	uncharacterized protein	CG31360	0.312009	4.50293	16.7778	0.00466173	0.030323	7.90259	8.21615	0	0
FBgn0030310	32099	Peptidoglycan recognition protein SA	PGRP-SA	1.38277	2.2631	9.32238	0.0046709	0.0303422	4.79548	6.29332	0	0
FBgn0019947	NA	Presenilin	Psn	-0.271344	6.9551	12.6174	0.00467059	0.0303422	10.6499	10.3748	0	0
FBgn0085451	32877	hat-trick	htk	-0.418433	7.26377	9.39533	0.00468617	0.030421	11.0124	10.5917	0	0
FBgn0033459	36024	uncharacterized protein	CG12744	-0.541164	3.00518	14.9632	0.00469687	0.0304702	6.81239	6.26591	0	0
FBgn0069923	3355108	uncharacterized protein	CG41128	0.542056	5.32665	9.40431	0.00470288	0.030481	8.58153	9.11024	0	0
FBgn0039858	43724	Cyclin G	CycG	0.34225	9.7902	11.7429	0.0047048	0.030481	13.1711	13.5123	0	0
FBgn0035285	38246	uncharacterized protein	CG12025	0.276237	6.71461	12.7034	0.00472293	0.0305577	10.1339	10.4094	0	0
FBgn0035091	38000	uncharacterized protein	CG3829	0.95032	3.52185	9.13526	0.00472185	0.0305577	6.49891	7.39527	0	0
FBgn0015929	35679	disc proliferation abnormal	dpa	-0.357912	7.16545	10.0974	0.00474853	0.030703	10.8833	10.5416	0	0
FBgn0053137	36449	uncharacterized protein	CG33137	1.18017	-0.288859	12.3891	0.00477055	0.0308249	2.64616	3.72458	0	0
FBgn0038470	42055	uncharacterized protein	CG18213	0.532349	5.41181	9.37764	0.00480974	0.0310575	8.67384	9.19125	0	0
FBgn0024912	40816	O-6-alkylguanine-DNA alkyltransferase	agt	0.595826	3.69368	10.5896	0.00482096	0.0310886	6.90629	7.5103	0	0
FBgn0039889	43771	ADP ribosylation factor-like 4	Arl4	0.285643	6.97894	11.8034	0.00481861	0.0310886	10.3917	10.6778	0	0
FBgn0039283	43020	distal antenna-related	danr	-0.379767	5.27792	11.2851	0.00484534	0.0312252	9.01479	8.63306	0	0
FBgn0003302	31535	roughex	rux	-0.320732	4.28037	17.0423	0.0048487	0.0312262	7.99543	7.67614	0	0
FBgn0035398	38370	Chitinase 7	Cht7	0.621196	4.86788	8.97097	0.00485954	0.0312752	8.03716	8.70056	0	0
FBgn0053966	3885642	uncharacterized protein	CG33966	1.81378	-1.13245	11.524	0.00489688	0.0314947	1.55767	2.89404	0	0
FBgn0037933	41407	Heme oxygenase	Ho	0.329701	4.69624	14.2159	0.00492081	0.0316115	8.08493	8.41534	0	0
FBgn0020379	41266	Rfx	Rfx	-0.31668	5.38091	13.2234	0.00492154	0.0316115	9.09601	8.7733	0	0
FBgn0036837	40073	uncharacterized protein	CG18135	-0.308568	5.92405	12.4595	0.00492889	0.0316379	9.6338	9.3229	0	0
FBgn0035294	38256	Microfibril-associated protein 1	Mfap1	-0.616261	4.58345	9.17574	0.00494226	0.0317028	8.39577	7.77803	0	0
FBgn0024811	43775	Crk oncogene	Crk	0.299672	7.68165	11.05	0.00494759	0.0317161	11.0841	11.3876	0	0
FBgn0032512	34748	B double prime 1	CG9305	0.285275	5.88693	13.757	0.00498825	0.0319557	9.30094	9.58685	0	0
FBgn0031530	33556	polypeptide GalNAc transferase 2	pgant2	0.405599	5.7686	10.2094	0.0050022	0.032024	9.11099	9.50989	0	0
FBgn0050001	246383	uncharacterized protein	CG30001	0.386751	4.51954	11.8465	0.00502329	0.0321379	7.87013	8.26153	0	0
FBgn0031494	33515	uncharacterized protein	CG17219	0.471775	4.11508	10.9475	0.00503066	0.0321638	7.40784	7.89214	0	0
FBgn0050424	246606	uncharacterized protein	CG30424	1.58406	0.356725	9.17231	0.00504618	0.0322419	2.77336	4.43719	0	0
FBgn0034259	37006	P32	P32	0.307173	6.99866	10.8914	0.0050502	0.0322464	10.3978	10.7061	0	0
FBgn0032509	34745	uncharacterized protein	CG6523	-0.308997	6.29249	11.6387	0.00506968	0.0323495	10.004	9.68833	0	0
FBgn0033767	36398	uncharacterized protein	CG13148	-0.369263	4.32223	12.9389	0.00507835	0.0323836	8.05499	7.6864	0	0
FBgn0033949	36624	uncharacterized protein	CG10131	0.949373	4.66649	8.15763	0.00509497	0.0324683	7.64433	8.50525	0	0
FBgn0038046	41529	uncharacterized protein	CG5641	-0.522825	6.4247	8.84656	0.00512242	0.0326219	10.2088	9.68103	0	0
FBgn0005558	43812	eyeless	ey	-0.292867	6.24807	12.2763	0.00517163	0.0329138	9.95186	9.65482	0	0
FBgn0032193	34356	uncharacterized protein	CG5727	0.348146	4.858	12.4955	0.00522055	0.0332034	8.23225	8.58602	0	0
FBgn0259139	41431	glorund	glo	-0.274134	8.90352	13.8754	0.00525071	0.0333734	12.5992	12.3247	0	0
FBgn0027090	45786	Glutaminyl-tRNA synthetase	GlnRS	-0.246009	6.80999	14.0049	0.00527861	0.0335288	10.4922	10.2469	0	0
FBgn0037657	41086	hyrax	hyx	-0.258883	6.37489	14.0549	0.00528309	0.0335354	10.0631	9.80418	0	0
FBgn0001978	34888	shuttle craft	stc	0.280552	6.63867	12.0961	0.00529153	0.0335671	10.0547	10.3357	0	0
FBgn0030241	32015	fascetto	feo	-0.514869	6.15888	8.91403	0.00530205	0.0336119	9.91949	9.4419	0	0
FBgn0011704	36280	Ribonucleoside diphosphate reductase small subunit	RnrS	-0.377201	7.24624	9.50851	0.0053117	0.0336512	10.97	10.6103	0	0
FBgn0261561	40722	uncharacterized protein	CG42675	0.936061	1.86933	11.6958	0.00535501	0.0339035	4.91037	5.76718	0	0
FBgn0031420	33423	Ataxin 7	Atxn7	-0.325503	5.98948	11.3546	0.00536893	0.0339695	9.70439	9.37843	0	0
FBgn0028999	44786	nervous fingers 1	nerfin-1	-0.396889	8.50422	9.66884	0.00537782	0.0340036	12.2498	11.8434	0	0
FBgn0027550	34486	uncharacterized protein	CG6495	-0.415617	5.1113	10.3615	0.00539808	0.0340874	8.85792	8.44508	0	0
FBgn0036557	39749	mitochondrial ribosomal protein S31	mRpS31	-0.318969	5.02906	13.6159	0.00539607	0.0340874	8.73973	8.42617	0	0
FBgn0259210	246493	prominin	prom	1.30845	-0.194151	11.0162	0.00543895	0.0343233	2.66884	3.80846	0	0
FBgn0086855	33195	uncharacterized protein	CG17078	-0.24182	6.90881	13.9637	0.0054473	0.0343536	10.5886	10.3487	0	0
FBgn0033589	36179	uncharacterized protein	CG13227	1.18775	2.74753	8.9686	0.00547154	0.0344842	5.53462	6.66487	0	0
FBgn0014861	40973	Minichromosome maintenance 2	Mcm2	-0.368492	6.95637	9.61579	0.00548705	0.0345372	10.6766	10.3265	0	0
FBgn0015321	39133	Ubiquitin conjugating enzyme 4	Ubc4	-0.24464	6.1421	16.1671	0.00548526	0.0345372	9.82509	9.57973	0	0
FBgn0000439	40832	Deformed	Dfd	0.51921	3.34913	13.1497	0.00549154	0.0345431	6.6321	7.13812	0	0
FBgn0039109	42801	uncharacterized protein	CG10365	0.618239	3.93073	9.44411	0.00550799	0.0346018	7.11627	7.75472	0	0
FBgn0025360	44108	optix	Optix	-0.408092	4.62857	10.9485	0.00550774	0.0346018	8.36796	7.97257	0	0
FBgn0022772	35686	Origin recognition complex subunit 1	Orc1	-0.404344	4.78167	10.8277	0.00554823	0.0348322	8.52162	8.1265	0	0
FBgn0037518	40921	uncharacterized protein	CG2641	0.512012	4.15328	9.92838	0.00556182	0.0348945	7.41353	7.94718	0	0
FBgn0264291	42077	Deterin	Det	-0.383747	4.85875	11.2514	0.00556533	0.0348945	8.58933	8.21909	0	0
FBgn0026721	36919	fat-spondin	fat-spondin	0.69898	4.84934	8.42459	0.00557504	0.0349328	8.00656	8.65812	0	0
FBgn0033229	35737	uncharacterized protein	CG12822	-0.34978	5.09537	11.8922	0.00559653	0.035045	8.81656	8.47381	0	0
FBgn0028507	34928	uncharacterized protein	CG3793	-0.29652	5.23054	14.2854	0.00561121	0.0351142	8.93451	8.63895	0	0
FBgn0037142	40439	uncharacterized protein	CG14562	-0.321323	7.15449	10.1468	0.00567418	0.0354855	10.8617	10.5497	0	0
FBgn0052137	39537	uncharacterized protein	CG32137	0.309463	5.13673	13.6469	0.00570896	0.0356801	8.5398	8.84457	0	0
FBgn0011829	43875	Ret oncogene	Ret	0.428956	3.61871	14.0992	0.00575724	0.0359587	6.95237	7.37689	0	0
FBgn0034723	37556	uncharacterized protein	CG13506	0.361021	6.57757	9.78512	0.00576369	0.0359674	9.94733	10.3008	0	0
FBgn0030013	31747	Phospholipase A2 group III	GIIIspla2	-0.409393	4.07605	12.2305	0.00576662	0.0359674	7.82043	7.42038	0	0
FBgn0003346	35223	Ran GTPase activating protein	RanGAP	-0.305705	7.57932	10.2824	0.0057733	0.0359674	11.281	10.9834	0	0
FBgn0020369	33105	Regulatory particle triple-A ATPase 6	Rpt6	-0.290555	7.72606	10.8268	0.00577341	0.0359674	11.4291	11.1328	0	0
FBgn0033859	36514	fandango	fand	-0.257166	6.01087	14.8781	0.00578338	0.035984	9.69815	9.44195	0	0
FBgn0266186	36015	Vesicle-associated membrane protein 7	Vamp7	0.305521	6.58912	10.8524	0.00578348	0.035984	9.98653	10.2989	0	0
FBgn0001981	34903	escargot	esg	-0.273632	5.9037	13.6867	0.00579635	0.0360181	9.59924	9.32371	0	0
FBgn0034720	37552	Liprin-gamma	Liprin-gamma	-0.439384	6.51717	8.9187	0.00579287	0.0360181	10.2776	9.82489	0	0
FBgn0050438	246614	uncharacterized protein	CG30438	0.956913	1.94933	10.6736	0.00584471	0.0362954	4.91824	5.89469	0	0
FBgn0020236	36760	ATP citrate lyase	ATPCL	-0.246797	8.20795	14.1432	0.00586253	0.0363596	11.8912	11.6448	0	0
FBgn0025630	31175	RNA 3'-terminal phosphate cyclase	Rtca	-0.348314	5.51226	11.1433	0.00586067	0.0363596	9.23306	8.89034	0	0
FBgn0027950	41151	Methyl-CpG binding domain protein-like	MBD-like	-0.447098	5.48609	9.44396	0.00586837	0.0363599	9.24654	8.79463	0	0
FBgn0265102	38957	Outer segment 1	Oseg1	-0.287942	5.75299	13.1251	0.00587004	0.0363599	9.45175	9.16681	0	0
FBgn0032475	34709	Scm-related gene containing four mbt domains	Sfmbt	-0.247935	7.57556	12.409	0.00588144	0.0364073	11.2599	11.0091	0	0
FBgn0036342	39486	uncharacterized protein	CG11279	0.394181	4.10236	12.3552	0.00591192	0.0365727	7.45431	7.84568	0	0
FBgn0028694	33738	Regulatory particle non-ATPase 11	Rpn11	-0.31348	7.45439	10.056	0.00592231	0.0366137	11.1652	10.8474	0	0
FBgn0032124	34269	uncharacterized protein	CG17855	0.699096	3.09367	10.637	0.00592834	0.0366277	6.25098	6.93869	0	0
FBgn0029152	44131	Makorin 1	Mkrn1	0.323915	7.00776	10.0081	0.0059375	0.036661	10.3967	10.7208	0	0
FBgn0025866	39165	Calpain-B	CalpB	0.24687	5.79056	16.9647	0.00596796	0.036769	9.2278	9.47465	0	0
FBgn0034063	36764	uncharacterized protein	CG8389	-0.277412	6.18075	12.6219	0.00596018	0.036769	9.87491	9.60037	0	0
FBgn0033799	36447	Glial Lazarillo	GLaz	0.445496	3.93307	11.4844	0.00596701	0.036769	7.24969	7.69803	0	0
FBgn0003209	44851	raw	raw	0.309088	6.23147	11.1216	0.00597009	0.036769	9.6301	9.94005	0	0
FBgn0002941	42547	slouch	slou	-0.831582	2.5296	10.5628	0.00598309	0.0368257	6.42793	5.56514	0	0
FBgn0261999	34951	uncharacterized protein	CG42817	0.521469	4.41811	9.38062	0.00599077	0.0368322	7.69269	8.18961	0	0
FBgn0261396	35176	Regulatory particle non-ATPase 3	Rpn3	-0.372022	7.45963	9.17465	0.00599172	0.0368322	11.1942	10.8136	0	0
FBgn0037746	41194	uncharacterized protein	CG8478	-0.294363	6.48433	11.2768	0.0059995	0.0368335	10.1831	9.89496	0	0
FBgn0030500	32316	Ndc80	Ndc80	-0.436919	4.88596	9.91336	0.00599715	0.0368335	8.63239	8.21217	0	0
FBgn0027066	35584	Eb1	Eb1	0.307152	8.81966	11.3871	0.00600652	0.0368534	12.2193	12.5289	0	0
FBgn0011837	32222	Tis11 zinc finger protein	Tis11	0.415726	7.60419	8.76138	0.00601584	0.0368873	10.9384	11.3453	0	0
FBgn0083953	4379851	uncharacterized protein	CG34117	-0.567064	3.29544	11.6429	0.00603549	0.0369148	7.09942	6.53728	0	0
FBgn0037007	40278	uncharacterized protein	CG5059	0.310706	7.95138	10.395	0.00603267	0.0369148	11.3499	11.6586	0	0
FBgn0038035	41518	DNA ligase III	lig3	0.379113	5.33573	10.4805	0.00602699	0.0369148	8.69542	9.06743	0	0
FBgn0261119	37123	Pre-RNA processing factor 19	Prp19	-0.342424	6.85474	9.74898	0.00603195	0.0369148	10.5789	10.2276	0	0
FBgn0259876	36440	Chromosome associated protein G	Cap-G	-0.266867	7.57667	11.3361	0.00604217	0.0369324	11.266	11.0014	0	0
FBgn0265140	3772109	meltrin	Meltrin	0.263893	7.0362	11.7256	0.00604902	0.036951	10.4598	10.7279	0	0
FBgn0033683	36297	uncharacterized protein	CG18343	0.389562	5.1406	10.4705	0.00605935	0.0369909	8.49561	8.87558	0	0
FBgn0030178	31944	uncharacterized protein	CG2974	-0.453725	3.5542	13.5079	0.00606777	0.0370191	7.3143	6.87628	0	0
FBgn0261859	41817	uncharacterized protein	CG42788	0.296048	5.74107	12.5478	0.00607227	0.0370234	9.15213	9.44128	0	0
FBgn0263933	33212	ebi	ebi	-0.221031	7.58738	14.4703	0.00608433	0.0370737	11.2592	11.0382	0	0
FBgn0000377	31208	crooked neck	crn	-0.345029	6.15036	10.2575	0.00609449	0.0371123	9.87148	9.52702	0	0
FBgn0030629	32462	uncharacterized protein	CG9123	-0.3675	4.66041	11.4882	0.00614371	0.0373861	8.39686	8.01997	0	0
FBgn0263667	37795	Lost PHDs of trr	Lpt	-0.250112	6.00114	15.2819	0.00614714	0.0373861	9.68562	9.4362	0	0
FBgn0035995	39093	uncharacterized protein	CG3529	-0.362396	5.42499	10.6577	0.00615116	0.0373872	9.15384	8.79121	0	0
FBgn0040066	53428	will die slowly	wds	-0.272553	6.82765	11.5511	0.00618558	0.037573	10.5191	10.2496	0	0
FBgn0037536	40945	uncharacterized protein	CG2698	0.329004	7.34634	9.6869	0.00619234	0.0375905	10.7316	11.0611	0	0
FBgn0036851	40088	uncharacterized protein	CG14082	0.912697	2.43915	10.1066	0.00620135	0.0375983	5.41648	6.36821	0	0
FBgn0033890	36551	Chromosome transmission fidelity 4	Ctf4	-0.495665	5.10308	9.10948	0.00619942	0.0375983	8.87647	8.38173	0	0
FBgn0031675	33732	uncharacterized protein	CG9121	-0.480373	4.75638	9.32679	0.00620779	0.037614	8.53379	8.03615	0	0
FBgn0001995	49425	mitochondrial ribosomal protein L4	mRpL4	0.387229	4.57807	10.8211	0.00623335	0.0377453	7.92471	8.32196	0	0
FBgn0034368	37144	uncharacterized protein	CG5482	0.24722	7.36468	12.2177	0.0063218	0.0382431	10.7988	11.0487	0	0
FBgn0038916	42580	dead end	dnd	-0.949457	1.27004	11.3894	0.00632341	0.0382431	5.19307	4.2769	0	0
FBgn0038100	41591	polyA-binding protein interacting protein 2	Paip2	0.379645	6.93791	9.07349	0.00633708	0.0383019	10.2895	10.6729	0	0
FBgn0264005	42110	H6-like-homeobox	Hmx	-0.476853	3.61303	11.9118	0.00636219	0.0384298	7.38742	6.90974	0	0
FBgn0035943	39024	uncharacterized protein	CG5653	0.39048	4.22181	11.7241	0.00638549	0.0385467	7.57964	7.95799	0	0
FBgn0002632	43159	Enhancer of split m6, Bearded family member	E(spl)m6-BFM	-0.395779	4.128	11.8842	0.00639279	0.0385668	7.87019	7.47741	0	0
FBgn0051956	261610	polypeptide GalNAc transferase 4	pgant4	1.28028	2.98174	8.40843	0.00647673	0.039049	5.55206	7.01394	0	0
FBgn0010238	36363	Lachesin	Lac	-0.318435	8.51117	10.5207	0.00650935	0.0392214	12.2242	11.9032	0	0
FBgn0037906	41379	Peptidoglycan recognition protein LB	PGRP-LB	0.903107	1.66036	10.4513	0.00652263	0.0392771	4.65788	5.60007	0	0
FBgn0033246	35761	Acetyl-CoA carboxylase	ACC	-0.293396	6.96666	10.4168	0.0065366	0.0393335	10.665	10.3768	0	0
FBgn0037634	41056	hinge2	hng2	0.325088	4.52418	13.3363	0.00654009	0.0393335	7.9154	8.24095	0	0
FBgn0033548	36135	uncharacterized protein	CG7637	0.322711	5.42739	11.6241	0.00654429	0.0393344	8.81939	9.1408	0	0
FBgn0039733	43557	uncharacterized protein	CG11504	-0.533108	5.05393	8.73553	0.00655753	0.0393429	8.83076	8.31357	0	0
FBgn0051469	261628	uncharacterized protein	CG31469	0.860306	1.04884	12.4539	0.00655782	0.0393429	4.1351	4.97438	0	0
FBgn0002521	43819	pleiohomeotic	pho	0.33858	7.85335	9.53602	0.00655657	0.0393429	11.2335	11.5712	0	0
FBgn0038319	41859	mitochondrial ribosomal protein L9	mRpL9	-0.550075	4.14409	9.22087	0.00656419	0.0393568	7.94166	7.38085	0	0
FBgn0261990	10178961	uncharacterized protein	CG42808	1.10814	-0.0522815	11.5451	0.00662773	0.0396889	2.90395	3.94877	0	0
FBgn0026404	39173	Death regulator Nedd2-like caspase	Dronc	0.395669	6.60147	8.92147	0.00662585	0.0396889	9.93738	10.348	0	0
FBgn0265665	NA	ncRNA	CR44472	-1.15436	-0.0116057	11.4757	0.00667593	0.0399284	3.93039	2.89788	0	0
FBgn0039875	43747	septin interacting protein 3	sip3	0.281211	6.43653	11.386	0.00667516	0.0399284	9.85149	10.134	0	0
FBgn0011676	34495	Nitric oxide synthase	Nos	-0.622018	2.99193	11.2342	0.00668886	0.0399811	6.81803	6.19121	0	0
FBgn0000715	NA	FMRFamide	FMRFa	-0.634114	4.28535	8.40396	0.00674896	0.0403156	8.10121	7.45847	0	0
FBgn0034572	37381	uncharacterized protein	CG9346	-0.240382	6.44497	14.0551	0.0067534	0.0403174	10.1252	9.88484	0	0
FBgn0002878	48309	mutagen-sensitive 101	mus101	-0.306296	5.15856	12.7468	0.00678541	0.0404837	8.86595	8.56053	0	0
FBgn0027568	34403	Cullin-associated and neddylation-dissociated 1	Cand1	-0.24746	7.74975	12.0973	0.00682397	0.0406712	11.4336	11.184	0	0
FBgn0266095	NA	ncRNA	CR44832	0.559108	4.53337	8.70204	0.00682521	0.0406712	7.78273	8.31223	0	0
FBgn0039816	43676	uncharacterized protein	CG11317	-0.513118	5.00585	8.69645	0.00684816	0.040783	8.78527	8.26888	0	0
FBgn0032433	34660	Organic anion transporting polypeptide 33Ea	Oatp33Ea	-1.12151	0.970324	10.3447	0.0069167	0.041166	4.87988	3.8366	0	0
FBgn0036462	39627	mitochondrial ribosomal protein L39	mRpL39	-0.271497	5.85211	13.0201	0.00696855	0.0414493	9.54437	9.27516	0	0
FBgn0026876	31072	uncharacterized protein	CG11403	-0.355201	5.29581	10.5733	0.00699892	0.0416045	9.01718	8.67079	0	0
FBgn0262057	40234	Serpin 77Ba	Spn77Ba	0.337858	5.94323	10.1599	0.00702296	0.0417219	9.3281	9.65859	0	0
FBgn0260991	35649	Inner centromere protein	Incenp	-0.503742	6.80965	8.09979	0.00707307	0.0419939	10.5771	10.085	0	0
FBgn0039749	43585	uncharacterized protein	CG11498	0.584561	3.26668	10.8683	0.00712325	0.0422661	6.50238	7.07585	0	0
FBgn0013308	35767	Ornithine decarboxylase 2	Odc2	-6.73618	-0.014208	8.91008	0.00712959	0.0422779	2.24459	0.172748	0	0
FBgn0040070	34281	thioredoxin-2	Trx-2	0.279131	7.57798	10.2284	0.007174	0.0425153	10.9968	11.2702	0	0
FBgn0035107	38028	mrityu	mri	-0.244137	6.58852	12.9402	0.00718648	0.0425634	10.2701	10.026	0	0
FBgn0028506	34975	uncharacterized protein	CG4455	0.291862	7.5638	9.8437	0.00720017	0.0426185	10.9691	11.2667	0	0
FBgn0052831	3772186	uncharacterized protein	CG33695	-0.444378	4.72996	9.40122	0.00721487	0.0426796	8.48307	8.04679	0	0
FBgn0027070	35139	uncharacterized protein	CG17322	2.00248	-0.765966	8.97337	0.00723407	0.0427672	1.7164	3.22849	0	0
FBgn0040075	40092	reptin	rept	-0.307022	6.72384	9.94245	0.00726811	0.0429423	10.4274	10.1253	0	0
FBgn0051800	318947	uncharacterized protein	CG31800	0.324514	4.81526	12.1238	0.00727866	0.0429785	8.20543	8.53192	0	0
FBgn0264548	NA	ncRNA	CR43927	1.41394	-0.480935	9.88547	0.00728535	0.042992	2.31833	3.53612	0	0
FBgn0064237	37104	Imaginal disc growth factor 5	Idgf5	-4.36975	-0.397999	8.55674	0.00729917	0.0430474	2.62066	0.660958	0	0
FBgn0015614	46456	Calcineurin B2	CanB2	0.316235	6.77844	9.63891	0.00734272	0.0432518	10.1691	10.491	0	0
FBgn0010622	46074	Dynactin 3, p24 subunit	DCTN3-p24	-0.404369	4.79963	9.80859	0.00734079	0.0432518	8.54461	8.13748	0	0
FBgn0036263	39394	thoc6	thoc6	-0.273409	5.78039	12.7927	0.00735428	0.0432937	9.47413	9.20159	0	0
FBgn0030350	32149	Selenoprotein G	SelG	0.267361	5.5804	13.8011	0.00737833	0.043409	9.0045	9.27363	0	0
FBgn0261955	31579	knockdown	kdn	-0.291928	7.02406	9.97716	0.00738753	0.0434369	10.7221	10.434	0	0
FBgn0261931	31905	uncharacterized protein	CG42797	-0.288496	5.88494	11.6446	0.00740413	0.0435082	9.58347	9.29779	0	0
FBgn0030955	32865	uncharacterized protein	CG6891	0.42894	7.92476	8.28658	0.00742171	0.0435852	11.2603	11.6593	0	0
FBgn0024909	40934	TBP-associated factor 7	Taf7	-0.26926	4.89599	16.5909	0.00745848	0.0437747	8.58933	8.3209	0	0
FBgn0016701	36992	Rab4	Rab4	0.235311	6.97407	12.5622	0.00746882	0.043809	10.4161	10.6521	0	0
FBgn0035816	38869	uncharacterized protein	CG13685	0.554441	3.21709	11.3916	0.00747613	0.0438254	6.47257	7.01865	0	0
FBgn0037755	41204	uncharacterized protein	CG12945	0.329647	5.85872	10.2184	0.00750257	0.0439431	9.24523	9.5741	0	0
FBgn0040600	50073	uncharacterized protein	CG13631	0.911552	3.25855	8.42335	0.00750524	0.0439431	6.23955	7.13168	0	0
FBgn0035714	38749	uncharacterized protein	CG8549	0.294752	4.83249	13.7601	0.00756131	0.044234	8.24181	8.53702	0	0
FBgn0030805	32683	wurst	wus	0.282691	5.39527	13.1234	0.00756401	0.044234	8.81222	9.09315	0	0
FBgn0029941	31662	uncharacterized protein	CG1677	-0.324731	7.91721	9.36446	0.00760139	0.0444259	11.6282	11.3071	0	0
FBgn0031252	33213	uncharacterized protein	CG13690	-0.390755	4.82338	9.95722	0.00767428	0.0448241	8.55431	8.17879	0	0
FBgn0023516	31141	Peroxin 5	Pex5	-0.385862	4.35035	10.5827	0.00767873	0.0448241	8.08409	7.7061	0	0
FBgn0043455	192506	uncharacterized protein	CG5986	-0.294259	4.93584	13.3737	0.00768494	0.0448334	8.6402	8.34389	0	0
FBgn0085271	5740417	uncharacterized protein	CG34242	0.548096	2.73347	13.5673	0.00769693	0.0448765	6.00164	6.54128	0	0
FBgn0053194	246659	Chemosensory protein A 29a	CheA29a	1.15223	-0.177719	10.8726	0.00771908	0.0449786	2.77658	3.80552	0	0
FBgn0261393	40905	alpha-Esterase-5	alpha-Est5	0.916581	1.42623	10.5401	0.00773215	0.0450148	4.43625	5.37155	0	0
FBgn0036354	39502	Proteome of centrioles 1	Poc1	-0.494186	5.60198	8.35416	0.00773454	0.0450148	9.35516	8.89685	0	0
FBgn0037956	41434	uncharacterized protein	CG6959	0.242102	7.1283	11.7528	0.00775657	0.0451161	10.5677	10.8074	0	0
FBgn0016684	36651	Na[+]-dependent inorganic phosphate cotransporter	NaPi-T	1.25863	2.34523	8.45543	0.0077754	0.0451986	5.05984	6.26526	0	0
FBgn0037770	41219	Arginine methyltransferase 4	Art4	-0.218421	7.82025	13.9973	0.00779385	0.0452736	11.4913	11.2724	0	0
FBgn0083124	NA	ncRNA	Uhg4	0.383582	5.64366	9.23674	0.00779762	0.0452736	8.99537	9.37952	0	0
FBgn0001085	45307	frizzled	fz	0.277373	7.23086	10.0849	0.00782115	0.0453832	10.6468	10.9262	0	0
FBgn0000451	44135	ectodermal	ect	0.587771	2.84472	11.7628	0.00783132	0.0454151	6.07244	6.67079	0	0
FBgn0033519	36099	uncharacterized protein	CG11825	1.1622	0.466425	9.26271	0.0079049	0.0457872	3.26478	4.4846	0	0
FBgn0032139	34288	uncharacterized protein	CG13116	1.38192	-0.216191	8.984	0.00790386	0.0457872	2.53455	3.80352	0	0
FBgn0026428	32461	Histone deacetylase 6	HDAC6	-0.408675	5.09352	9.30542	0.00793261	0.0459204	8.83138	8.43531	0	0
FBgn0051414	318721	Glucocerebrosidase 1b	Gba1b	0.592329	3.12435	10.7144	0.00796006	0.0460519	6.35535	6.93102	0	0
FBgn0039073	42762	uncharacterized protein	CG4408	-0.6141	5.57849	7.76433	0.00801641	0.0463504	9.40686	8.74581	0	0
FBgn0085484	39066	Pyridoxal kinase	Pdxk	0.251931	5.8626	13.7521	0.00803719	0.0464429	9.29653	9.54798	0	0
FBgn0039081	42770	Inwardly rectifying potassium channel 2	Irk2	0.565767	3.09471	11.363	0.0080759	0.0466389	6.34372	6.90024	0	0
FBgn0035444	38422	uncharacterized protein	CG12012	0.302314	4.39525	14.1952	0.00816025	0.0470822	7.8022	8.10241	0	0
FBgn0031356	33347	uncharacterized protein	CG17660	-0.224213	6.30569	15.191	0.00816268	0.0470822	9.97873	9.75544	0	0
FBgn0032129	34274	junctophilin	jp	0.565509	3.38169	10.2744	0.00817201	0.0470822	6.63276	7.17321	0	0
FBgn0036461	39626	Zinc/iron regulated transporter-related protein 71B	Zip71B	1.00062	3.69923	7.61037	0.00816878	0.0470822	6.58967	7.57221	0	0
FBgn0003887	NA	beta-Tubulin at 56D	betaTub56D	-0.596132	11.0294	7.71921	0.008183	0.0471176	14.8315	14.2324	0	0
FBgn0032452	34682	uncharacterized protein	CG15484	1.14877	0.42694	8.60081	0.00821024	0.0472465	3.24231	4.42953	0	0
FBgn0039272	43007	uncharacterized protein	CG11836	0.485498	3.07203	13.2553	0.00823515	0.0473562	6.36995	6.85934	0	0
FBgn0030334	32131	karl	Karl	0.543862	5.22561	7.99204	0.00823903	0.0473562	8.45244	9.0276	0	0
FBgn0001994	34956	cropped	crp	-0.276085	8.44456	10.9203	0.00824737	0.0473761	12.14	11.8627	0	0
FBgn0045800	NA	U snoRNA host gene 1	Uhg1	0.440615	5.93448	8.29666	0.00826524	0.0474508	9.23722	9.69911	0	0
FBgn0031126	33056	Cyp6v1	Cyp6v1	0.337451	5.53316	10.0982	0.00827112	0.0474565	8.91819	9.24877	0	0
FBgn0086378	3355106	Apoptosis-linked gene-2	Alg-2	0.314708	6.96333	9.16359	0.00833438	0.0477913	10.355	10.6741	0	0
FBgn0032258	34442	uncharacterized protein	CG7456	-0.252438	6.28106	12.2197	0.00836563	0.0479423	9.96621	9.71337	0	0
FBgn0265487	36945	muscleblind	mbl	0.447967	7.99728	7.95037	0.00839397	0.0480764	11.3064	11.7506	0	0
FBgn0031673	326150	uncharacterized protein	CG31650	0.232009	6.27865	14.0463	0.00840327	0.0481013	9.72356	9.95549	0	0
FBgn0275436	NA	Phenylalanyl-tRNA synthetase, mitochondrial	PheRS-m	-0.329366	4.71254	11.3857	0.00842805	0.0482148	8.43095	8.09788	0	0
FBgn0040682	12798232	uncharacterized protein	CG14664	2.26993	-1.04021	7.55081	0.00847695	0.048466	1.20768	2.95353	0	0
FBgn0033951	36626	uncharacterized protein	CG10139	-0.340161	5.11739	10.4255	0.00850889	0.0486201	8.83509	8.49914	0	0
FBgn0267351	37188	Topoisomerase I-interacting protein	Topors	-0.267786	5.86817	12.1048	0.00853475	0.0487392	9.56019	9.29141	0	0
FBgn0259680	32191	Protein kinase C delta	Pkcdelta	0.91038	1.76736	10.1493	0.00854689	0.0487799	4.80614	5.64762	0	0
FBgn0040285	32470	scamp	Scamp	0.230375	6.81425	12.4911	0.00865178	0.0493496	10.2597	10.4897	0	0
FBgn0034396	37172	uncharacterized protein	CG15097	-0.423464	4.84147	8.99569	0.00866528	0.0493977	8.58633	8.17232	0	0
FBgn0031741	33810	uncharacterized protein	CG11034	-0.955007	2.38696	9.11939	0.0086973	0.0495223	6.27647	5.36532	0	0
FBgn0262975	42743	cap-n-collar	cnc	0.292302	7.86514	9.50123	0.00869732	0.0495223	11.2712	11.5671	0	0
FBgn0031760	33838	Tetraspanin 26A	Tsp26A	0.448273	5.58636	8.31206	0.0087487	0.0497857	8.89212	9.34612	0	0
FBgn0051898	319012	uncharacterized protein	CG31898	-0.577505	2.96848	11.0466	0.00880993	0.0500475	6.78371	6.19692	0	0
FBgn0003187	35058	quail	qua	0.318254	4.73775	11.7595	0.00881013	0.0500475	8.13477	8.4488	0	0
FBgn0034585	37395	Rabaptin-5	Rbpn-5	-0.34198	5.62148	9.62591	0.00880512	0.0500475	9.34156	8.99909	0	0
FBgn0039958	3355094	uncharacterized protein	CG12567	0.30691	6.96115	9.10687	0.00887185	0.0502807	10.3585	10.6679	0	0
FBgn0040801	50274	uncharacterized protein	CG13053	1.24091	0.527297	8.91073	0.00887035	0.0502807	3.32226	4.53139	0	0
FBgn0032196	34361	uncharacterized protein	CG5708	0.304009	6.42257	9.58971	0.00885935	0.0502807	9.82253	10.1285	0	0
FBgn0038407	41967	uncharacterized protein	CG6126	0.6911	4.07208	7.72521	0.00886819	0.0502807	7.15959	7.94173	0	0
FBgn0261278	34993	grapes	grp	-0.24637	8.52854	12.5062	0.00889046	0.0503568	12.2126	11.9643	0	0
FBgn0025625	31170	Salt-inducible kinase 2	Sik2	-0.382775	6.41169	8.34963	0.00893585	0.0505551	10.1417	9.765	0	0
FBgn0020653	31760	Thioredoxin reductase-1	Trxr-1	-0.463758	7.64651	7.64683	0.00893189	0.0505551	11.394	10.9537	0	0
FBgn0035755	38800	uncharacterized protein	CG14830	0.259558	5.03859	15.4556	0.00897235	0.0507063	8.46852	8.72841	0	0
FBgn0037011	40282	uncharacterized protein	CG4858	0.341583	5.28118	9.91901	0.008973	0.0507063	8.6588	9.00284	0	0
FBgn0040503	36235	uncharacterized protein	CG7763	1.89582	0.480235	7.94759	0.00897823	0.0507064	2.47771	4.68183	0	0
FBgn0003261	40739	Rm62	Rm62	0.308965	10.6457	10.5263	0.00899956	0.0507974	14.0437	14.3562	0	0
FBgn0031309	33294	Transcription factor B4	Tfb4	-0.430147	4.10557	9.72715	0.00900554	0.0508017	7.85965	7.42829	0	0
FBgn0042135	59173	uncharacterized protein	CG18812	0.245849	7.09664	10.8549	0.00904611	0.051001	10.5341	10.7764	0	0
FBgn0038419	41982	uncharacterized protein	CG14879	0.670073	3.19096	9.36964	0.00909801	0.0512639	6.37966	6.99835	0	0
FBgn0030704	32549	uncharacterized protein	CG15916	0.35314	3.93865	13.0232	0.00910338	0.0512645	7.31744	7.66458	0	0
FBgn0259221	36488	uncharacterized protein	CG42321	0.290427	6.52322	9.73978	0.0091219	0.0513358	9.9337	10.2212	0	0
FBgn0031149	33082	Catalytic subunit 3A of the oligosaccharyltransferase complex	Stt3A	-0.257524	8.8378	11.9472	0.00912661	0.0513358	12.5258	12.2678	0	0
FBgn0032393	34613	uncharacterized protein	CG12264	0.326866	5.1473	10.3686	0.00915238	0.0514511	8.53163	8.86617	0	0
FBgn0023130	31127	a6	a6	-0.452668	4.07331	9.53672	0.00917506	0.0515488	7.82129	7.39356	0	0
FBgn0264301	14462761	uncharacterized protein	CG43779	2.04921	-0.810819	6.4795	0.00920688	0.0516977	1.3111	3.26126	0	0
FBgn0011769	39070	Ferredoxin 1	Fdx1	0.431543	3.31535	13.7713	0.00927026	0.0520236	6.65117	7.07647	0	0
FBgn0036459	39623	uncharacterized protein	CG3349	1.05589	0.0294885	10.1966	0.00929904	0.052155	3.02318	3.98745	0	0
FBgn0038082	41573	uncharacterized protein	CG5724	-5.70717	-2.17056	5.53009	0.00932168	0.0522519	1.22573	0	0	1
FBgn0037926	41399	Elongator complex protein 1	Elp1	0.246625	6.66468	11.2485	0.00933719	0.0523087	10.1008	10.3462	0	0
FBgn0259736	42600	uncharacterized protein	CG42390	0.360249	5.34452	9.3312	0.00937464	0.0524883	8.7121	9.07031	0	0
FBgn0030121	31880	CXXC finger protein 1	Cfp1	-0.301245	4.71772	12.3678	0.00939167	0.0525534	8.42175	8.12345	0	0
FBgn0032682	35103	grindelwald	grnd	0.329463	6.34855	8.97109	0.00940549	0.0526004	9.73496	10.0613	0	0
FBgn0034480	37276	uncharacterized protein	CG16898	-3.5853	-0.854461	7.24052	0.00942722	0.0526614	2.45838	0.662976	0	0
FBgn0004436	40610	Ubiquitin conjugating enzyme 6	Ubc6	0.308914	7.81985	8.89072	0.00942192	0.0526614	11.2143	11.5289	0	0
FBgn0033268	35789	Odorant-binding protein 44a	Obp44a	-0.67047	10.2645	7.23391	0.00943726	0.0526873	14.0655	13.4268	0	0
FBgn0263981	NA	ncRNA	CR43730	-0.670189	2.0777	12.5687	0.00951618	0.0530974	5.92314	5.26363	0	0
FBgn0025697	34024	scavenger receptor acting in neural tissue and majority of rhodopsin is absent	santa-maria	0.424855	5.99844	8.03535	0.00953837	0.0531908	9.31441	9.75384	0	0
FBgn0270927	NA	β glucuronidase	betaGlu	0.2718	6.52252	10.1235	0.00958055	0.0533954	9.94142	10.2162	0	0
FBgn0032020	34142	stratum	CG7787	-0.310401	5.12107	10.9095	0.00959204	0.0534288	8.83165	8.51735	0	0
FBgn0031456	33465	Transportin-Serine/Arginine rich	Trn-SR	-0.269113	5.4004	12.6936	0.00960614	0.0534767	9.09182	8.82467	0	0
FBgn0028648	38796	mitochondrial ribosomal protein L50	mRpL50	-0.476693	4.29775	8.5066	0.00963602	0.0536124	8.06775	7.58424	0	0
FBgn0010316	36001	dacapo	dap	-0.290952	7.07672	9.08624	0.00964945	0.0536565	10.7727	10.4876	0	0
FBgn0034479	37275	uncharacterized protein	CG8654	-2.11057	2.56538	6.57344	0.0096582	0.0536745	5.90308	4.74659	0	0
FBgn0035308	38273	uncharacterized protein	CG15822	-0.322771	5.06548	10.527	0.00967756	0.0537206	8.77737	8.45771	0	0
FBgn0004511	32130	dusky	dy	-0.967436	1.79603	8.95435	0.00967444	0.0537206	5.71878	4.73145	0	0
FBgn0001208	38871	Henna	Hn	-2.71123	1.49939	6.59301	0.0096991	0.0538096	4.49305	3.22374	0	0
FBgn0036493	39662	uncharacterized protein	CG7255	-1.15632	0.883708	8.87346	0.00970641	0.0538108	4.77744	3.7216	0	0
FBgn0264572	NA	ncRNA	CR43944	0.595139	3.25535	9.76101	0.00971039	0.0538108	6.49226	7.04883	0	0
FBgn0035153	38082	earthbound 1	ebd1	-0.373941	4.59096	9.58816	0.00973702	0.0539277	8.32613	7.94556	0	0
FBgn0036585	39781	uncharacterized protein	CG13071	1.46563	0.108305	8.27199	0.00984787	0.0545106	2.77213	4.04161	0	0
FBgn0030466	2768909	uncharacterized protein	CG15744	-0.26449	7.08715	9.68779	0.00985555	0.0545221	10.7782	10.509	0	0
FBgn0038675	42286	uncharacterized protein	CG6013	-0.358245	3.96301	12.0492	0.00988556	0.054657	7.69142	7.33536	0	0
FBgn0039169	42882	Sp1-like factor for pairing sensitive-silencing	Spps	-0.267727	5.15548	13.269	0.00990005	0.0547061	8.84771	8.57968	0	0
FBgn0051865	318991	transcriptional Adaptor 1-1	Ada1-1	-1.32056	-0.732615	8.75402	0.0100176	0.0553242	3.24092	2.0608	0	0
FBgn0035236	38185	uncharacterized protein	CG12004	0.224285	7.10463	11.6331	0.0100308	0.0553655	10.5528	10.7776	0	0
FBgn0015795	42841	Rab7	Rab7	0.280041	7.51593	9.03514	0.0100633	0.0555136	10.9286	11.2126	0	0
FBgn0031909	34018	uncharacterized protein	CG5181	0.308055	5.09106	10.7762	0.0100933	0.0556476	8.49031	8.80024	0	0
FBgn0032582	34959	uncharacterized protein	CG13258	-1.25838	-0.134478	9.29947	0.0101692	0.0560342	3.82137	2.71735	0	0
FBgn0023517	31143	Phosphoglycerate mutase 5	Pgam5	-0.536171	5.00923	7.66914	0.0101835	0.0560815	8.79375	8.25313	0	0
FBgn0037020	40294	Peroxin 14	Pex14	-0.290585	5.51853	10.7713	0.0101923	0.056098	9.21896	8.92837	0	0
FBgn0023181	37970	Origin recognition complex subunit 4	Orc4	-0.399203	5.19684	8.59895	0.0102125	0.056174	8.93048	8.54331	0	0
FBgn0263603	39764	Zinc-finger protein at 72D	Zn72D	-0.266504	7.62906	9.38668	0.0102176	0.056174	11.3194	11.0509	0	0
FBgn0011604	36390	Imitation SWI	Iswi	-0.283073	8.85136	10.0906	0.0102565	0.0563239	12.5502	12.2643	0	0
FBgn0036125	39242	Iodotyrosine deiodinase	Iyd	-1.39345	-0.556557	9.28189	0.0102535	0.0563239	3.40461	2.23121	0	0
FBgn0034400	37176	uncharacterized protein	CG15099	0.323369	7.35162	8.28956	0.0103227	0.0566553	10.7325	11.0694	0	0
FBgn0001324	44830	kohtalo	kto	-0.255251	7.3216	9.74187	0.0103341	0.056686	11.0092	10.7484	0	0
FBgn0264958	NA	ncRNA	CR44127	0.943523	0.268974	11.0693	0.0103643	0.0568053	3.3366	4.19949	0	0
FBgn0037707	41147	RNA-binding protein S1	RnpS1	-0.276786	5.24562	12.124	0.0103675	0.0568053	8.93853	8.66673	0	0
FBgn0039860	43727	uncharacterized protein	CG1792	-0.338161	4.15149	11.6762	0.0104262	0.0570306	7.86964	7.53646	0	0
FBgn0029944	31667	Downstream of kinase	Dok	0.296696	6.12847	9.50486	0.0104223	0.0570306	9.532	9.83248	0	0
FBgn0033128	35616	Tetraspanin 42Eg	Tsp42Eg	1.05605	1.13072	8.4764	0.0104162	0.0570306	3.9835	5.10195	0	0
FBgn0035631	38646	Thioredoxin-like	Txl	-0.242733	6.96117	10.4775	0.0104456	0.0571046	10.6432	10.3965	0	0
FBgn0036157	39276	uncharacterized protein	CG7560	-1.64543	-0.703529	8.12828	0.0104882	0.0573051	3.15709	1.92473	0	0
FBgn0025595	33942	Adipokinetic hormone receptor	AkhR	-3.28845	0.474275	6.53388	0.0105203	0.0574204	3.23324	1.84084	0	0
FBgn0250789	38231	alpha Spectrin	alpha-Spec	-0.325237	9.83108	9.239	0.010527	0.0574204	13.5459	13.2189	0	0
FBgn0030035	31772	Phosphatidylinositol glycan anchor biosynthesis class T	PIG-T	-0.291196	6.23572	9.49456	0.0105269	0.0574204	9.93819	9.64122	0	0
FBgn0032720	35145	mitochondrial ribosomal protein L13	mRpL13	-0.356743	4.03533	11.3551	0.0105368	0.057442	7.76157	7.40846	0	0
FBgn0051320	318680	HEAT repeat containing 2	HEATR2	0.287802	4.8151	12.2217	0.0105535	0.0575007	8.22792	8.51612	0	0
FBgn0038855	42498	uncharacterized protein	CG5745	-0.26427	5.76487	11.4011	0.0105952	0.0576953	9.45507	9.18998	0	0
FBgn0015799	31027	Retinoblastoma-family protein	Rbf	-0.276092	6.94215	9.19675	0.0106251	0.0577943	10.6352	10.3592	0	0
FBgn0028695	40174	Regulatory particle non-ATPase 1	Rpn1	-0.2918	8.33186	9.27078	0.0106252	0.0577943	12.0351	11.7369	0	0
FBgn0263199	39031	Galactokinase	Galk	-0.258917	5.54387	12.4284	0.0106641	0.0579736	9.23089	8.97382	0	0
FBgn0031902	34010	Wnt oncogene analog 6	Wnt6	-0.34804	5.0863	9.32948	0.0106724	0.0579861	8.8144	8.45457	0	0
FBgn0035027	37926	uncharacterized protein	CG3511	-0.279242	5.49495	11.1557	0.0106961	0.0580825	9.19069	8.91171	0	0
FBgn0264978	33434	SLY-1 homologous	Slh	-0.28797	5.97077	9.86988	0.010736	0.0582667	9.67039	9.3806	0	0
FBgn0033017	35488	uncharacterized protein	CG10465	0.293472	7.04377	8.69332	0.0107841	0.0584376	10.4497	10.7439	0	0
FBgn0054008	3885577	uncharacterized protein	CG34008	0.597505	2.65137	11.0666	0.0107781	0.0584376	5.8758	6.4799	0	0
FBgn0051781	NA	ncRNA	CR31781	0.537228	3.29641	9.70587	0.0107855	0.0584376	6.54566	7.10206	0	0
FBgn0263763	14462862	uncharacterized protein	CG43680	6.32373	-1.83991	5.72786	0.0107954	0.0584587	0	1.22271	1	0
FBgn0035812	38865	uncharacterized protein	CG7457	0.28116	5.26708	11.4442	0.0108074	0.058491	8.68217	8.9654	0	0
FBgn0027795	31094	uncharacterized protein	CG14785	-0.594457	2.38745	12.3279	0.0108306	0.0585837	6.20609	5.61999	0	0
FBgn0039923	43816	Mediator complex subunit 26	MED26	0.351324	8.59724	8.29909	0.0108683	0.0587554	11.9647	12.3229	0	0
FBgn0031529	33554	uncharacterized protein	CG9662	-0.27297	5.76254	10.8167	0.010879	0.0587803	9.45524	9.1834	0	0
FBgn0036225	39352	uncharacterized protein	CG5883	1.20355	-0.469071	9.08595	0.0109081	0.058905	2.43019	3.50986	0	0
FBgn0038806	42434	uncharacterized protein	CG5412	-0.68773	3.45587	8.21829	0.0109339	0.0589462	7.2587	6.62333	0	0
FBgn0036659	39872	uncharacterized protein	CG9701	-2.12326	-0.942764	6.58523	0.0109329	0.0589462	2.96765	1.16457	0	0
FBgn0013303	40186	Neurocalcin	Nca	0.251396	6.58879	10.3611	0.0109309	0.0589462	10.0211	10.2726	0	0
FBgn0260011	34824	Nimrod C4	NimC4	6.02647	-0.191335	8.02245	0.0109599	0.0590536	0.287351	1.94364	0	0
FBgn0260857	40094	Blocked early in transport 1	Bet1	0.433922	4.14416	8.84577	0.0109873	0.0591127	7.46164	7.90213	0	0
FBgn0039084	42773	uncharacterized protein	CG10175	0.991559	3.76883	6.96721	0.0109891	0.0591127	6.60453	7.69399	0	0
FBgn0043456	192507	uncharacterized protein	CG4747	-0.243769	8.96199	12.0345	0.010977	0.0591127	12.6438	12.4005	0	0
FBgn0031174	33108	uncharacterized protein	CG1486	-0.268879	5.86474	10.7395	0.011035	0.0593269	9.55586	9.28745	0	0
FBgn0046776	NA	pseudo	CR14033	1.01705	0.706287	9.70254	0.0110528	0.0593896	3.69118	4.61569	0	0
FBgn0023521	31160	uncharacterized protein	CG3587	-0.512768	3.86532	8.48964	0.0110693	0.0594457	7.65799	7.1204	0	0
FBgn0063127	NA	putative noncoding RNA 002:3R	pncr002:3R	0.344352	9.89587	8.68627	0.0110862	0.0595036	13.2786	13.6101	0	0
FBgn0035437	38412	Striatin interacting protein	Strip	-0.218669	6.90469	11.8355	0.0111079	0.059587	10.5753	10.3559	0	0
FBgn0037652	41078	uncharacterized protein	CG11980	0.264989	6.29991	10.1182	0.0111619	0.0598435	9.7255	9.9884	0	0
FBgn0039102	42791	Spatzle-Processing Enzyme	SPE	0.971927	1.09148	9.34227	0.011173	0.0598702	4.08826	5.02902	0	0
FBgn0030102	31859	SET and MYND domain containing, arthropod-specific, member 9	SmydA-9	2.00859	0.499852	7.50437	0.0111794	0.0598716	2.75036	4.33295	0	0
FBgn0029728	31414	uncharacterized protein	CG2861	0.837185	1.54527	9.68004	0.0112061	0.0599816	4.61657	5.45231	0	0
FBgn0266005	NA	ncRNA	CR44779	-0.741174	2.26343	9.65533	0.0112386	0.0601226	6.14047	5.36925	0	0
FBgn0003884	40848	alpha-Tubulin at 84B	alphaTub84B	-0.467892	11.4592	7.56501	0.0113296	0.0605759	15.2186	14.7554	0	0
FBgn0264979	33405	uncharacterized protein	CG4267	-0.612109	2.42561	11.3653	0.0113401	0.0605988	6.25418	5.64087	0	0
FBgn0052343	38055	Ada2a-containing complex component 3	Atac3	-0.368461	5.11531	8.70258	0.0114203	0.0609937	8.8442	8.47557	0	0
FBgn0029874	31586	uncharacterized protein	CG3342	-0.415445	3.96201	9.64873	0.0114327	0.0610268	7.70744	7.29766	0	0
FBgn0003308	41605	rosy	ry	0.539272	3.20128	9.68831	0.0114794	0.0612423	6.44783	7.00831	0	0
FBgn0264437	NA	ncRNA	CR43855	1.90684	3.41837	6.53036	0.0114886	0.0612578	5.3767	7.19432	0	0
FBgn0025874	39539	Meiotic central spindle	Meics	0.289383	5.1546	10.8864	0.0114979	0.0612736	8.56527	8.85531	0	0
FBgn0037660	41091	beag	beag	-0.315629	5.28913	9.69147	0.0115449	0.061443	8.99921	8.6827	0	0
FBgn0010768	42300	squeeze	sqz	-0.276881	5.15143	11.6464	0.0115486	0.061443	8.84604	8.57025	0	0
FBgn0033210	35713	U2A	U2A	-0.35942	4.82957	9.12044	0.0115433	0.061443	8.55258	8.19928	0	0
FBgn0026427	36621	Su(var)2-HP2	Su(var)2-HP2	0.309486	8.07739	8.43533	0.0116011	0.0616884	11.4701	11.7875	0	0
FBgn0039654	43460	Bromodomain containing 8	Brd8	-0.383221	5.57906	8.12996	0.0116654	0.0618748	9.31094	8.93017	0	0
FBgn0033787	36430	uncharacterized protein	CG13321	1.76931	-0.428417	7.474	0.0116679	0.0618748	1.96672	3.50065	0	0
FBgn0050016	246393	uncharacterized protein	CG30016	1.04019	0.445068	8.90747	0.0116517	0.0618748	3.41918	4.36359	0	0
FBgn0261258	40368	regeneration	rgn	0.277054	7.66065	8.68722	0.0116501	0.0618748	11.0758	11.3547	0	0
FBgn0038721	42340	subdued	subdued	0.261187	5.49315	11.8004	0.0116667	0.0618748	8.92118	9.18197	0	0
FBgn0266570	31374	uncharacterized protein	CG2982	0.312911	5.99522	8.81696	0.0116818	0.0619151	9.38456	9.70843	0	0
FBgn0039896	43779	yellow-h	yellow-h	0.758875	1.73615	10.2014	0.0116912	0.0619307	4.86889	5.60829	0	0
FBgn0034553	37358	uncharacterized protein	CG9993	0.848832	1.06498	9.74093	0.0117023	0.0619558	4.13529	4.97259	0	0
FBgn0265190	42979	Phosphatidylinositol glycan anchor biosynthesis class S	PIG-S	-0.278693	5.55042	10.6186	0.0117092	0.0619586	9.24615	8.96682	0	0
FBgn0031093	33017	uncharacterized protein	CG9581	-0.765321	3.80133	7.24969	0.0117431	0.0621046	7.61242	6.90273	0	0
FBgn0029958	31683	Pyruvate dehydrogenase phosphatase	Pdp	-0.289086	5.09083	11.0022	0.0117614	0.0621674	8.78845	8.50404	0	0
FBgn0012051	37232	Calpain-A	CalpA	0.306869	6.65107	8.44399	0.0117862	0.0622509	10.0512	10.3535	0	0
FBgn0036847	40084	Canopy b	CG11577	0.24503	6.1895	11.0805	0.01179	0.0622509	9.62607	9.87133	0	0
FBgn0032228	34401	uncharacterized protein	CG5367	-0.951183	0.152155	10.5897	0.0118045	0.0622939	4.06765	3.18739	0	0
FBgn0020617	NA	Retinal Homeobox	Rx	-0.611024	3.16149	8.98723	0.0118143	0.0623117	6.96063	6.37475	0	0
FBgn0033366	35909	Ance-4	Ance-4	-3.04478	1.08787	6.22528	0.0118303	0.0623624	3.88172	2.5038	0	0
FBgn0000064	43183	Aldolase	Ald	0.576809	8.47306	6.81964	0.0118464	0.0624133	11.6914	12.2575	0	0
FBgn0085248	5740281	uncharacterized protein	CG34219	-0.948999	0.465814	10.277	0.0118715	0.0625116	4.38529	3.48104	0	0
FBgn0043002	3772329	Chromatin accessibility complex 14kD protein	Chrac-14	-0.457951	4.27571	8.18522	0.0118843	0.0625454	8.01994	7.59114	0	0
FBgn0040281	53472	APP-like protein interacting protein 1	Aplip1	-0.321994	6.55336	8.19702	0.01195	0.062789	10.2645	9.94041	0	0
FBgn0035724	38761	uncharacterized protein	CG10064	-0.947207	0.758388	8.73114	0.0119482	0.062789	4.68332	3.72415	0	0
FBgn0034532	37334	uncharacterized protein	CG13436	0.578358	2.68725	10.9649	0.0119432	0.062789	5.93581	6.49448	0	0
FBgn0024191	44238	septin interacting protein 1	sip1	-0.485528	4.34231	7.7537	0.0119993	0.0630139	8.11638	7.61706	0	0
FBgn0037012	40283	Reduction in Cnn dots 2	Rcd2	0.505742	3.45983	9.48215	0.0120085	0.0630285	6.74126	7.23882	0	0
FBgn0001255	48239	Ecdysone-inducible gene E3	ImpE3	-0.726581	6.44733	6.52038	0.0120461	0.0631916	10.2426	9.57114	0	0
FBgn0033742	36366	uncharacterized protein	CG8550	-2.1072	0.582013	6.57331	0.012066	0.0632619	4.16872	2.66442	0	0
FBgn0038629	42232	uncharacterized protein	CG14304	0.721615	1.94867	10.3513	0.0121441	0.0636374	5.10903	5.80517	0	0
FBgn0029512	41532	Activator of SUMO 1	Aos1	-0.272453	7.47614	8.60862	0.0121838	0.0638107	11.1663	10.8958	0	0
FBgn0039557	43347	uncharacterized protein	CG12259	-0.362744	4.48318	9.14276	0.0121979	0.0638501	8.21119	7.84767	0	0
FBgn0260747	32701	Coiled-coil-helix-coiled-coil-helix domain containing 2	CG5010	0.326724	5.06623	9.37626	0.012208	0.0638686	8.45149	8.78304	0	0
FBgn0030141	31902	Golgi-localized, gamma-adaptin ear containing, ARF binding protein	Gga	-0.328606	6.11911	8.3431	0.0122206	0.0639006	9.83508	9.5008	0	0
FBgn0266720	41193	Synaptosomal-associated protein 24kDa	Snap24	0.236031	5.75868	12.8493	0.0122275	0.0639021	9.20162	9.4367	0	0
FBgn0016126	43792	Calcium/calmodulin-dependent protein kinase I	CaMKI	0.332002	8.78394	8.30404	0.0122459	0.0639638	12.1704	12.4956	0	0
FBgn0035537	38538	uncharacterized protein	CG11342	0.45455	3.20009	11.8147	0.0122537	0.0639702	6.52174	6.96583	0	0
FBgn0031883	33989	caper	Caper	-0.230186	7.58508	10.0286	0.0122979	0.0641666	11.2577	11.0313	0	0
FBgn0261641	40785	uncharacterized protein	CG42724	-0.262389	8.32551	9.61799	0.0123225	0.0642607	12.0141	11.7512	0	0
FBgn0264950	NA	ncRNA	CR44119	-0.708646	3.29492	7.754	0.0123736	0.0644924	7.16352	6.37811	0	0
FBgn0002787	37894	Regulatory particle non-ATPase 8	Rpn8	-0.284379	7.42065	8.32105	0.0123812	0.0644977	11.1189	10.8293	0	0
FBgn0004401	45961	Protein on ecdysone puffs	Pep	-0.297426	9.67998	9.29518	0.0124015	0.0644997	13.3816	13.0869	0	0
FBgn0043854	33890	slow as molasses	slam	1.07471	-0.408338	11.0676	0.0123888	0.0644997	2.60397	3.57347	0	0
FBgn0037569	40983	tex	tex	-0.458047	4.43691	7.85547	0.0123954	0.0644997	8.20003	7.7332	0	0
FBgn0020269	36632	M-spondin	mspo	-0.321061	6.13716	8.39522	0.0124568	0.0646993	9.846	9.52775	0	0
FBgn0030329	32124	pretaporter	prtp	-0.318428	6.86344	7.97216	0.012459	0.0646993	10.5777	10.2479	0	0
FBgn0029906	31623	xiantuan	xit	-0.414046	4.56391	8.26394	0.0124598	0.0646993	8.29946	7.9031	0	0
FBgn0027088	39644	Glycyl-tRNA synthetase	GlyRS	0.207632	8.01851	12.6892	0.012478	0.0647236	11.4768	11.6846	0	0
FBgn0031903	34011	Wnt oncogene analog 10	Wnt10	-0.619956	2.20907	11.92	0.0124911	0.0647236	6.03316	5.43108	0	0
FBgn0029857	31566	wuho	wuho	-0.602189	4.56964	7.08755	0.0124737	0.0647236	8.37127	7.76207	0	0
FBgn0052311	2769001	zormin	zormin	0.302461	7.27321	8.07481	0.0124904	0.0647236	10.6789	10.9702	0	0
FBgn0263977	3355107	Translocase of the inner mitochondrial membrane 17b	Tim17b	0.253486	7.88508	9.35561	0.0125196	0.0648365	11.3158	11.5694	0	0
FBgn0027569	38928	ceramide transfer protein	cert	0.263142	6.42031	9.50403	0.0125319	0.0648661	9.84546	10.1084	0	0
FBgn0051439	318737	Mucin 96D	Muc96D	1.50926	-0.375805	6.54315	0.0126177	0.0652754	2.16878	3.68111	0	0
FBgn0037923	41396	uncharacterized protein	CG6813	0.376576	3.78463	10.907	0.0126254	0.0652807	7.14734	7.5186	0	0
FBgn0026634	41870	ldlCp-related protein	ldlCp	-0.252344	5.56829	11.7577	0.0126323	0.0652813	9.25416	9.0001	0	0
FBgn0047114	251610	uncharacterized protein	CG31142	0.35183	4.31474	9.56625	0.0126505	0.0653409	7.69008	8.03683	0	0
FBgn0033397	35948	Cyp4p3	Cyp4p3	-2.71227	-0.464108	6.53508	0.0126763	0.0654045	3.04936	1.29084	0	0
FBgn0082966	NA	ncRNA	snoRNA:Psi28S-3327b	1.33752	-0.233907	8.33505	0.0126758	0.0654045	2.56725	3.70884	0	0
FBgn0050069	36573	uncharacterized protein	CG30069	0.448381	6.57418	7.04557	0.0127008	0.0654964	9.88068	10.3243	0	0
FBgn0041342	117353	Phosphocholine cytidylyltransferase 1	Pcyt1	-0.24062	5.87583	11.7669	0.0127126	0.0655225	9.55571	9.31497	0	0
FBgn0037612	41033	uncharacterized protein	CG8112	0.66661	3.29685	8.07153	0.0127433	0.0656457	6.48357	7.10341	0	0
FBgn0033264	35784	Nucleoporin 50kD	Nup50	-0.305963	6.62176	8.22179	0.0127581	0.0656872	10.3285	10.0173	0	0
FBgn0022942	44409	cap binding protein 80	Cbp80	-0.206554	7.64203	11.4842	0.0128421	0.0660272	11.3067	11.1006	0	0
FBgn0050005	246386	Glutathione S transferase T2	GstT2	0.300038	4.79023	10.5047	0.0128445	0.0660272	8.19497	8.49471	0	0
FBgn0028700	34550	Replication factor C 38kD subunit	RfC38	-0.313477	5.63021	8.97252	0.0128354	0.0660272	9.33408	9.02888	0	0
FBgn0024734	34952	PRL-1 phosphatase	PRL-1	0.343152	8.87449	7.99188	0.0128853	0.0662019	12.2504	12.5932	0	0
FBgn0028938	34809	uncharacterized protein	CG16886	1.42186	-0.915943	9.56676	0.0129114	0.0662314	1.92739	3.0463	0	0
FBgn0052533	32933	uncharacterized protein	CG32533	-0.560509	4.77925	7.06676	0.0129095	0.0662314	8.55083	8.0205	0	0
FBgn0038126	41623	uncharacterized protein	CG8483	0.275024	5.38843	10.7041	0.012902	0.0662314	8.81058	9.08033	0	0
FBgn0267242	NA	ncRNA	CR45682	0.926074	0.312614	10.0864	0.0129308	0.0662957	3.37559	4.23236	0	0
FBgn0050295	37360	Ipk1	Ipk1	-0.291848	4.69372	11.1196	0.0130037	0.0666346	8.39337	8.10462	0	0
FBgn0005561	43825	shaven	sv	0.379518	4.0221	9.60993	0.0130463	0.0668175	7.37636	7.76222	0	0
FBgn0263967	NA	ncRNA	CR43723	1.05261	0.494491	8.25493	0.0130956	0.067035	3.42975	4.43875	0	0
FBgn0015019	42029	Chaperonin containing TCP1 subunit 3	CCT3	-0.385011	7.77424	7.13746	0.0131451	0.0672531	11.5074	11.1191	0	0
FBgn0036746	39970	CREB-regulated transcription coactivator	Crtc	0.320027	6.37438	8.06204	0.0132148	0.067574	9.76539	10.0826	0	0
FBgn0028530	34837	mitochondrial transcription termination factor	mTTF	-0.281212	4.63604	11.8079	0.0132259	0.0675952	8.33324	8.05196	0	0
FBgn0037713	41155	uncharacterized protein	CG16790	-0.452785	3.26205	11.1435	0.0132479	0.0676721	7.02675	6.57963	0	0
FBgn0004456	32275	multiple edematous wings	mew	0.226074	7.34224	9.95905	0.0133389	0.0681012	10.7889	11.0152	0	0
FBgn0040348	31045	uncharacterized protein	CG3703	-0.37681	4.59876	8.47048	0.013359	0.0681682	8.32863	7.95529	0	0
FBgn0038429	41994	uncharacterized protein	CG14882	0.299547	4.54972	10.8653	0.0133733	0.0682054	7.95685	8.25357	0	0
FBgn0039215	42937	uncharacterized protein	CG6695	-0.385606	6.48389	7.25393	0.0134605	0.0686138	10.2064	9.83951	0	0
FBgn0038674	42281	uncharacterized protein	CG14285	0.712532	1.85992	10.0898	0.0134909	0.0687332	5.02833	5.71676	0	0
FBgn0031769	33850	uncharacterized protein	CG9135	-0.240744	8.94083	11.0301	0.0134996	0.0687411	12.6206	12.3811	0	0
FBgn0044048	2768992	Insulin-like peptide 5	Ilp5	1.08749	2.03427	7.27093	0.0135118	0.068748	4.82343	5.97773	0	0
FBgn0037487	40868	thawb	thw	-0.615448	2.0783	11.772	0.013515	0.068748	5.90724	5.30071	0	0
FBgn0036165	39284	charybde	chrb	0.473944	8.44315	6.83345	0.0135588	0.0689347	11.7166	12.2166	0	0
FBgn0020622	33203	Pi3K21B	Pi3K21B	0.30511	6.75272	7.9653	0.0136442	0.0693325	10.1513	10.4563	0	0
FBgn0031023	32939	uncharacterized protein	CG14200	-0.232505	6.75798	10.0684	0.0137002	0.0695807	10.4323	10.2023	0	0
FBgn0015926	32459	discontinuous actin hexagon	dah	-0.391814	4.42251	8.35435	0.0137491	0.0697617	8.14888	7.77732	0	0
FBgn0263200	33935	Galactose-1-phosphate uridylyltransferase	Galt	-0.507023	4.2534	7.41486	0.0137502	0.0697617	8.03584	7.51006	0	0
FBgn0024689	35054	four way stop	fws	-0.237925	6.04864	11.0619	0.0137875	0.0699147	9.72623	9.49005	0	0
FBgn0036782	40010	uncharacterized protein	CG7320	-3.9288	0.446672	6.44724	0.0137989	0.069936	2.82889	1.34565	0	0
FBgn0063485	39864	lasp	Lasp	0.483893	4.73206	7.25725	0.0138346	0.0700805	8.01309	8.49959	0	0
FBgn0030151	31914	uncharacterized protein	CG1354	-0.308071	7.86593	7.80151	0.0138523	0.0701334	11.5693	11.2637	0	0
FBgn0025739	31394	partner of numb	pon	-0.310323	6.23232	8.18878	0.0138624	0.0701484	9.93683	9.62917	0	0
FBgn0035871	38936	Bax Inhibitor-1	BI-1	0.209969	7.23249	10.8529	0.0138861	0.0701949	10.6888	10.8987	0	0
FBgn0036450	39612	Tudor domain containing 3	Tdrd3	-0.331747	6.06398	7.94711	0.0138797	0.0701949	9.7773	9.44649	0	0
FBgn0039802	43652	dj-1beta	dj-1beta	-0.53208	4.94455	6.95758	0.013907	0.0702645	8.70207	8.21055	0	0
FBgn0029094	40141	anti-silencing factor 1	asf1	-0.292566	6.3187	8.44147	0.0139688	0.0704518	10.0137	9.7294	0	0
FBgn0020235	43507	ATP synthase, gamma subunit	ATPsyngamma	-0.498833	7.48872	6.54342	0.0139731	0.0704518	11.2583	10.752	0	0
FBgn0040658	3885599	uncharacterized protein	CG13516	0.612333	3.22985	8.08835	0.0139606	0.0704518	6.41725	7.05464	0	0
FBgn0259140	39334	uncharacterized protein	CG42255	0.834998	4.80248	6.39703	0.0139682	0.0704518	7.75245	8.70049	0	0
FBgn0028369	31292	kin of irre	kirre	0.374922	5.42128	7.79931	0.0139874	0.0704877	8.76941	9.15887	0	0
FBgn0031610	33657	uncharacterized protein	CG15436	0.365527	3.88801	10.2107	0.0140047	0.0705115	7.25121	7.62395	0	0
FBgn0085354	32656	uncharacterized protein	CG34325	0.392716	4.0979	8.84346	0.0140067	0.0705115	7.44503	7.83934	0	0
FBgn0030973	32885	uncharacterized protein	CG7332	-0.212191	6.49264	11.9881	0.0140607	0.0707471	10.1603	9.94785	0	0
FBgn0032726	35152	uncharacterized protein	CG10621	0.833665	1.59961	8.80717	0.014083	0.0707496	4.67772	5.48796	0	0
FBgn0033226	35733	uncharacterized protein	CG1882	0.35745	4.94121	8.23347	0.0140789	0.0707496	8.30393	8.67	0	0
FBgn0029840	31543	raptor	raptor	-0.306896	5.52671	8.89384	0.014082	0.0707496	9.23062	8.92701	0	0
FBgn0030286	32070	uncharacterized protein	CG1657	-0.249959	6.31841	9.66878	0.0141821	0.0712104	10.0017	9.75079	0	0
FBgn0050183	37749	uncharacterized protein	CG30183	-0.225842	6.01189	11.9711	0.0142023	0.071275	9.68564	9.4595	0	0
FBgn0038596	42195	uncharacterized protein	CG14312	-0.596946	2.46557	10.4079	0.0142645	0.0715503	6.28313	5.6899	0	0
FBgn0011785	42898	BRWD3	BRWD3	-0.261802	7.74183	8.44159	0.0142725	0.0715537	11.4312	11.1644	0	0
FBgn0028474	31481	uncharacterized protein	CG4119	-0.286012	6.7517	8.1442	0.014282	0.0715646	10.447	10.1627	0	0
FBgn0020370	36444	tripeptidyl-peptidase II	TppII	-0.244609	7.93169	9.20396	0.0143073	0.0716544	11.6143	11.3655	0	0
FBgn0040754	NA	CG17059 gene product from transcript CG17059-RA	CG17059	0.242444	5.36776	12.4603	0.014353	0.0717725	8.80639	9.04943	0	0
FBgn0037880	41349	uncharacterized protein	CG17726	-0.719861	2.44379	8.95721	0.0143524	0.0717725	6.28546	5.57974	0	0
FBgn0039737	43562	uncharacterized protein	CG7920	-0.437279	7.1873	6.7172	0.0143403	0.0717725	10.9202	10.5124	0	0
FBgn0030745	32606	uncharacterized protein	CG4239	0.305068	4.49008	10.27	0.0143836	0.0718516	7.89264	8.19594	0	0
FBgn0052675	326232	Transport and Golgi organization 5	Tango5	-0.289176	5.57315	9.25374	0.0143805	0.0718516	9.27202	8.98289	0	0
FBgn0034753	37591	uncharacterized protein	CG2852	-0.546869	8.97683	6.50725	0.0144734	0.0722632	12.758	12.2094	0	0
FBgn0002633	43160	Enhancer of split m7, helix-loop-helix	E(spl)m7-HLH	-0.270015	5.91345	9.33602	0.0145681	0.0726983	9.60459	9.3344	0	0
FBgn0036135	39253	mitochondrial ribosomal protein L2	mRpL2	-0.533462	4.3059	7.06165	0.0145829	0.0727352	8.08651	7.55008	0	0
FBgn0038666	42272	Smu1 spliceosomal factor	Smu1	-0.217409	5.93454	13.0736	0.0146103	0.0728344	9.60422	9.38786	0	0
FBgn0260748	32698	uncharacterized protein	CG5004	0.255678	6.74725	8.78105	0.0146293	0.0728918	10.1745	10.4337	0	0
FBgn0039459	43227	Integrator 12	IntS12	-0.712029	2.7118	8.39275	0.0146565	0.0729898	6.54611	5.84868	0	0
FBgn0266260	NA	ncRNA	CR44955	-1.04431	-0.0355121	9.51677	0.0146781	0.0730601	3.86653	2.936	0	0
FBgn0035210	38156	mitotic spindle density 5	msd5	-0.346721	4.68629	8.6058	0.0146961	0.0731123	8.40715	8.0601	0	0
FBgn0030974	32886	uncharacterized protein	CG7358	-0.442544	5.6774	7.01439	0.0147306	0.0732465	9.43109	8.98266	0	0
FBgn0034452	37245	Outer segment 6	Oseg6	0.286461	4.49446	11.1075	0.0147399	0.0732555	7.90693	8.19565	0	0
FBgn0027503	41072	uncharacterized protein	CG11970	-0.209319	6.75256	11.286	0.0147636	0.0733358	10.4192	10.2087	0	0
FBgn0052191	317903	uncharacterized protein	CG32191	-1.9572	-0.512575	6.53335	0.0147952	0.0734549	3.36046	1.70645	0	0
FBgn0027341	3354921	Glutamine:fructose-6-phosphate aminotransferase 1	Gfat1	0.262347	8.24611	8.78667	0.0148532	0.0737055	11.6734	11.9321	0	0
FBgn0267605	NA	ncRNA	CR45943	-0.981891	0.14546	9.75427	0.0148774	0.0737879	4.03986	3.15716	0	0
FBgn0024998	31259	uncharacterized protein	CG2685	-0.268124	4.87672	11.4134	0.0149446	0.074008	8.56763	8.301	0	0
FBgn0027580	36020	Pyruvate carboxylase	PCB	-0.426942	6.04896	6.93022	0.01494	0.074008	9.7777	9.38337	0	0
FBgn0036641	39844	survival motor neuron	Smn	-0.473826	5.12159	7.00346	0.0149359	0.074008	8.88778	8.40308	0	0
FBgn0266361	NA	ncRNA	CR45009	0.612713	3.36146	7.87236	0.0149639	0.074048	6.57802	7.15534	0	0
FBgn0036786	40016	sickle	skl	-0.435333	4.0719	7.97379	0.0149679	0.074048	7.82603	7.3859	0	0
FBgn0051453	41013	pachytene checkpoint 2	pch2	-0.248058	7.25322	8.60305	0.0150076	0.074207	10.9344	10.6865	0	0
FBgn0063493	37112	Glutathione S transferase E7	GstE7	1.59138	1.72638	6.61533	0.0150247	0.0742535	3.82834	5.862	0	0
FBgn0035842	38904	uncharacterized protein	CG7504	0.26864	5.809	9.42261	0.0150605	0.074393	9.23179	9.49901	0	0
FBgn0031043	32962	N(alpha)-acetyltransferase 20 A	NAA20	-0.223722	5.50553	13.9086	0.0150721	0.0744122	9.17883	8.95512	0	0
FBgn0028577	38173	half pint	hfp	-0.260811	8.15476	8.67199	0.0151442	0.0747107	11.8381	11.5845	0	0
FBgn0034645	37466	NADH dehydrogenase (ubiquinone) B12 subunit	ND-B12	-0.773734	4.24029	6.43494	0.0151479	0.0747107	8.07209	7.29685	0	0
FBgn0033961	36640	NADH dehydrogenase (ubiquinone) B15 subunit	ND-B15	-0.915692	3.34804	6.76215	0.0151776	0.0748192	7.16408	6.33792	0	0
FBgn0013307	35766	Ornithine decarboxylase 1	Odc1	-2.32633	-0.214358	6.52085	0.0152091	0.0749366	3.36822	1.84007	0	0
FBgn0004380	38611	Kinesin-like protein at 64D	Klp64D	0.322764	5.97883	7.87388	0.015229	0.0749965	9.36661	9.68937	0	0
FBgn0024232	36862	gprs	gprs	-0.658007	5.13086	6.32583	0.0152758	0.0751889	8.98609	8.22574	0	0
FBgn0086695	40642	humpty dumpty	hd	-0.512073	3.14485	9.49926	0.0153271	0.0754033	6.91901	6.42758	0	0
FBgn0028685	31567	Regulatory particle triple-A ATPase 4	Rpt4	-0.296687	7.32051	7.53247	0.0153357	0.0754076	11.025	10.7187	0	0
FBgn0028936	34815	Nimrod B5	NimB5	1.04801	2.12305	6.99038	0.0153604	0.0754907	4.89679	6.10045	0	0
FBgn0039710	43529	dim gamma-tubulin 1	dgt1	-0.291022	5.36397	9.18381	0.015386	0.0755538	9.06492	8.77114	0	0
FBgn0029881	31596	pickled eggs	pigs	0.287281	6.74227	7.89802	0.0153887	0.0755538	10.1527	10.4378	0	0
FBgn0014073	38559	Tie-like receptor tyrosine kinase	Tie	0.437873	3.97885	8.16811	0.0154004	0.0755728	7.3029	7.72486	0	0
FBgn0026592	38452	Fire exit	Fie	0.436197	3.9827	8.15929	0.0154249	0.0756551	7.30836	7.72803	0	0
FBgn0035763	38808	uncharacterized protein	CG8602	0.252335	6.74365	8.68309	0.0154394	0.0756883	10.1722	10.4294	0	0
FBgn0038912	42576	uncharacterized protein	CG6656	0.403688	5.5	7.17719	0.0154524	0.0757137	8.83805	9.23595	0	0
FBgn0039013	42690	uncharacterized protein	CG4813	-0.545419	4.08371	7.11557	0.0154625	0.0757248	7.86107	7.3275	0	0
FBgn0034534	37336	maf-S	maf-S	-0.29163	5.62215	8.80687	0.0155485	0.0760695	9.32172	9.02966	0	0
FBgn0032596	34999	Proteasome beta4 subunit	Prosbeta4	-0.239985	7.41465	8.68514	0.0155442	0.0760695	11.091	10.8543	0	0
FBgn0030328	32123	amun	Amun	-0.255268	8.85575	9.41045	0.0155683	0.0760929	12.5418	12.2858	0	0
FBgn0266410	41114	uncharacterized protein	CG45050	0.417011	8.98064	6.86476	0.0155767	0.0760929	12.3009	12.7285	0	0
FBgn0033902	36565	eukaryotic translation initiation factor 3 subunit m	eIF3m	-0.24243	8.35929	9.5164	0.0155745	0.0760929	12.0373	11.799	0	0
FBgn0038853	42496	Rho GTPase activating protein at 93B	RhoGAP93B	-0.236848	6.96327	8.99985	0.0155929	0.0761336	10.6418	10.4015	0	0
FBgn0042127	317813	uncharacterized protein	CG18789	-0.658464	1.43585	11.106	0.015612	0.0761889	5.2758	4.64144	0	0
FBgn0015553	35119	tosca	tos	-0.330524	4.25106	9.51572	0.0156247	0.0762126	7.96435	7.63809	0	0
FBgn0035176	38107	uncharacterized protein	CG13905	3.49359	1.22437	5.53908	0.0156393	0.0762457	1.99791	3.39737	0	0
FBgn0014366	40678	noisette	noi	-0.332565	6.31877	7.41658	0.0156582	0.0762996	10.0371	9.69434	0	0
FBgn0043796	31572	uncharacterized protein	CG12219	-0.47739	4.05152	7.52783	0.0156962	0.0764461	7.81646	7.33853	0	0
FBgn0027453	34503	DNZDHHC/NEW1 zinc finger protein 11	Dnz1	-0.251946	5.31713	11.17	0.0157431	0.0766362	9.00108	8.75053	0	0
[truncated: 7,732 more rows]

## Sheet: body
ID	entrez	name	symbol	logFC	logCPM	F	PValue	FDR	mean wt	mean dfr	Switched ON in mutant	Switched OFF in mutant
FBgn0052581	318098	uncharacterized protein	CG32581	11.0416	4.16082	254.709	2.71134e-54	3.39161e-50	0.144039	8.56873	0	0
FBgn0039316	43056	uncharacterized protein	CG11893	9.41691	7.11537	289.033	8.07105e-49	5.04804e-45	2.35279	11.4066	0	0
FBgn0267160	NA	ncRNA	CR45600	6.62559	3.41022	319.662	1.55201e-36	6.47136e-33	1.62473	7.80292	0	0
FBgn0036362	39510	uncharacterized protein	CG10725	7.96798	6.87818	173.139	6.37765e-33	1.99445e-29	3.38296	11.1153	0	0
FBgn0262580	12798252	uncharacterized protein	CG43120	4.01112	5.03057	390.274	3.61464e-32	9.0431e-29	5.36462	9.35214	0	0
FBgn0013688	NA	12S ribosomal RNA	mt:srRNA	5.16156	9.1333	190.69	4.91666e-32	1.02504e-28	8.29362	13.4612	0	0
FBgn0263219	2769008	Down syndrome cell adhesion molecule 4	Dscam4	-5.21034	4.24311	216.716	3.03924e-29	5.43112e-26	8.61306	3.45858	0	0
FBgn0265533	NA	pseudo	CR44383	7.79997	2.14162	189.865	1.86266e-28	2.91251e-25	0.415224	6.52716	0	0
FBgn0030332	32128	uncharacterized protein	CG9360	5.93537	4.2598	133.296	5.99237e-23	8.32873e-20	2.78024	8.59608	0	0
FBgn0263499	NA	ncRNA	CR43488	-9.59961	1.24046	225.653	1.26905e-20	1.58745e-17	5.57522	0	0	1
FBgn0262532	NA	pseudo	CR43086	-5.95259	1.60938	71.4791	2.62909e-19	2.98975e-16	5.95359	0.890256	0	0
FBgn0052631	32311	uncharacterized protein	CG32631	6.81336	2.0919	71.3637	1.9544e-18	2.0373e-15	0.723392	6.40861	0	0
FBgn0029848	31552	Biotinidase	Btnd	2.6638	6.07734	151.76	2.24369e-18	2.15895e-15	7.60348	10.2658	0	0
FBgn0003710	38504	temperature-induced paralytic E	tipE	-3.39202	2.51421	293.644	9.38224e-18	8.38303e-15	6.78388	3.51078	0	0
FBgn0035171	38102	uncharacterized protein	CG12502	5.12432	2.62196	132.446	1.49149e-16	1.23433e-13	2.17596	6.87459	0	0
FBgn0031117	33047	Glutathione S transferase T3	GstT3	2.37904	5.34817	207.732	1.5788e-16	1.23433e-13	7.12972	9.507	0	0
FBgn0052506	318059	uncharacterized protein	CG32506	-4.96521	3.58163	87.4253	3.20359e-15	2.35728e-12	7.84034	3.04453	0	0
FBgn0035512	38510	Cuticular protein 64Ac	Cpr64Ac	5.19697	1.00775	42.5447	9.21015e-15	6.40054e-12	0.882351	5.34469	0	0
FBgn0038194	41706	Cyp6d5	Cyp6d5	2.51252	8.40496	92.3242	2.88386e-14	1.89864e-11	10.0332	12.5707	0	0
FBgn0031432	33438	Cyp309a1	Cyp309a1	2.5374	5.92548	98.8835	4.60402e-14	2.87958e-11	7.55231	10.0821	0	0
FBgn0004427	38127	Lysozyme D	LysD	12.5619	7.96513	62.7543	2.6385e-13	1.57166e-10	0.706036	11.4681	0	0
FBgn0027563	41729	uncharacterized protein	CG9631	4.52465	2.03483	77.8401	3.46922e-13	1.80819e-10	2.08805	6.29644	0	0
FBgn0050489	246648	Cyp12d1-p	Cyp12d1-p	9.68195	2.78303	73.548	3.45161e-13	1.80819e-10	0.124508	6.79995	0	0
FBgn0034005	36693	Integrin alphaPS4 subunit	ItgaPS4	4.83874	5.29678	64.3411	3.20264e-13	1.80819e-10	4.86023	9.34949	0	0
FBgn0032096	34236	Odorant receptor 30a	Or30a	-5.33163	1.39205	87.2362	4.21184e-13	2.10744e-10	5.63904	1.1362	0	0
FBgn0266253	NA	ncRNA	CR44948	8.73317	2.59543	65.1245	1.1984e-12	5.76568e-10	0.283654	6.61615	0	0
FBgn0037304	40629	uncharacterized protein	CG1113	3.18002	2.13206	116.462	2.57386e-12	1.14987e-09	3.32762	6.34411	0	0
FBgn0040099	53542	lectin-28C	lectin-28C	3.00116	8.046	63.1697	2.50075e-12	1.14987e-09	9.23239	12.2106	0	0
FBgn0261932	10178954	uncharacterized protein	CG42798	3.2364	6.0751	62.3927	3.02143e-12	1.30328e-09	7.0041	10.2919	0	0
FBgn0263002	NA	pseudo	CR43310	11.545	3.13556	53.7327	3.71717e-12	1.54994e-09	0	6.97568	1	0
FBgn0013672	19893539	mitochondrial ATPase subunit 6	mt:ATPase6	2.49746	11.2094	66.0002	4.45777e-12	1.79878e-09	12.8698	15.336	0	0
FBgn0004426	NA	Lysozyme C	LysC	13.5995	5.1812	39.5523	8.68333e-12	3.29151e-09	0	8.63015	1	0
FBgn0043575	35862	Peptidoglycan recognition protein SC2	PGRP-SC2	2.11258	7.83355	78.8748	8.55533e-12	3.29151e-09	9.80652	11.9309	0	0
FBgn0035623	38636	methuselah-like 2	mthl2	3.24454	5.6555	61.5568	1.06551e-11	3.92015e-09	6.65467	9.79619	0	0
FBgn0259167	318020	uncharacterized protein	CG42272	-2.55575	3.55618	108.702	1.71064e-11	6.11381e-09	7.72379	5.19459	0	0
FBgn0262722	NA	ncRNA	CR43166	-5.86504	5.28992	48.742	2.01636e-11	7.00629e-09	9.5536	3.48497	0	0
FBgn0036654	39865	uncharacterized protein	CG9692	6.11327	3.01746	38.6402	2.75415e-11	9.31126e-09	1.4181	7.32747	0	0
FBgn0264570	NA	ncRNA	CR43942	7.74684	0.899325	61.2326	2.83993e-11	9.34859e-09	0.124508	5.04353	0	0
FBgn0267185	NA	ncRNA	CR45625	-5.4747	-0.329808	31.7072	3.23411e-11	1.03732e-08	3.92645	0.25771	0	0
FBgn0037386	40727	uncharacterized protein	CG1208	5.2326	6.08737	45.9079	5.43378e-11	1.69928e-08	4.98251	10.2237	0	0
FBgn0069056	2768859	uncharacterized protein	CG33226	4.27974	1.3274	61.8254	6.1202e-11	1.8228e-08	1.72546	5.55093	0	0
FBgn0085194	5740685	uncharacterized protein	CG34165	2.49811	4.60711	81.0466	6.09253e-11	1.8228e-08	6.23995	8.78314	0	0
FBgn0013710	NA	tRNA	mt:tRNA:Tyr-GTA	4.67635	1.58716	48.9556	7.15588e-11	2.0817e-08	1.59816	5.82916	0	0
FBgn0035577	38582	uncharacterized protein	CG13708	2.99316	1.37557	81.6655	2.01363e-10	5.72466e-08	2.77207	5.56947	0	0
FBgn0263080	12797872	uncharacterized protein	CG43348	5.5851	0.610821	33.4152	2.07477e-10	5.7674e-08	0.537061	4.8396	0	0
FBgn0036648	39854	uncharacterized protein	CG4098	2.7898	1.76313	81.4002	2.56812e-10	6.9836e-08	3.26458	5.96368	0	0
FBgn0033589	36179	uncharacterized protein	CG13227	3.16284	0.580462	76.1459	3.01561e-10	8.02602e-08	1.97449	4.7813	0	0
FBgn0025676	38088	CKII-alpha subunit interactor-3	CkIIalpha-i3	-2.09593	3.48711	131.856	3.45951e-10	9.01564e-08	7.59404	5.51362	0	0
FBgn0260226	50032	uncharacterized protein	CG42500	3.09407	10.0295	46.1451	4.21944e-10	1.07716e-07	10.9825	14.2886	0	0
FBgn0013681	19893542	mitochondrial NADH-ubiquinone oxidoreductase chain 3	mt:ND3	2.18924	8.34846	57.2612	4.98717e-10	1.24769e-07	10.2603	12.427	0	0
FBgn0267218	NA	ncRNA	CR45658	6.07623	-0.633157	48.4339	5.89622e-10	1.44619e-07	0.124508	3.60725	0	0
FBgn0020506	36863	amyrel	Amyrel	4.43627	4.4745	44.1721	9.37384e-10	2.24984e-07	4.29465	8.57683	0	0
FBgn0034761	37599	uncharacterized protein	CG4250	2.65741	6.01435	49.7012	9.53248e-10	2.24984e-07	7.44864	10.189	0	0
FBgn0052647	326226	uncharacterized protein	CG32647	3.15128	4.38048	51.7916	9.92399e-10	2.29887e-07	5.33162	8.64229	0	0
FBgn0267278	NA	ncRNA	CR45714	-4.25331	0.0510152	34.098	1.05439e-09	2.39807e-07	4.27169	0.871026	0	0
FBgn0035170	38101	defective proboscis extension response 20	dpr20	3.52189	1.64788	49.159	1.22324e-09	2.7324e-07	2.49314	5.89144	0	0
FBgn0050286	246529	uncharacterized protein	CG30286	4.15899	2.30953	48.8986	1.33971e-09	2.94008e-07	2.51563	6.54654	0	0
FBgn0053319	NA	pseudo	CR33319	6.84248	2.49096	32.6145	1.82323e-09	3.93221e-07	0.676939	6.77696	0	0
FBgn0040602	50075	uncharacterized protein	CG14545	3.10903	0.851774	70.7723	1.97696e-09	4.10491e-07	2.24643	5.02306	0	0
FBgn0040733	50206	uncharacterized protein	CG15068	-4.10662	3.43096	46.0864	2.00175e-09	4.10491e-07	7.56382	3.62447	0	0
FBgn0261399	5740113	Protein phosphatase 1, Y-linked 1	Pp1-Y1	8.14292	-0.138277	54.006	1.9877e-09	4.10491e-07	0	3.97717	1	0
FBgn0063495	37110	Glutathione S transferase E5	GstE5	-4.01267	2.44954	49.0938	2.10646e-09	4.24996e-07	6.62293	2.81302	0	0
FBgn0266807	NA	ncRNA	CR45269	2.78844	2.767	64.4862	2.14431e-09	4.25764e-07	4.19813	6.94634	0	0
FBgn0058469	NA	ncRNA	CR40469	4.58963	5.94877	37.1509	3.55641e-09	6.95112e-07	5.37606	10.136	0	0
FBgn0035315	38280	uncharacterized protein	CG8960	6.22152	-0.475105	41.5079	5.27296e-09	1.01476e-06	0.144039	3.71036	0	0
FBgn0033887	36548	Sulfotransferase 4	St4	1.93095	4.0237	93.6854	7.67849e-09	1.45531e-06	6.16932	8.0959	0	0
FBgn0085599	5740851	uncharacterized protein	CG41284	-4.61402	-0.587025	26.4495	8.0334e-09	1.48017e-06	3.62576	0.454445	0	0
FBgn0036083	39194	Ionotropic receptor 67b	Ir67b	7.70156	-0.53482	50.9466	8.07138e-09	1.48017e-06	0	3.59911	1	0
FBgn0027111	38047	midkine and pleiotrophin 1	miple1	2.64497	3.76366	52.4395	8.16466e-09	1.48017e-06	5.22223	7.96574	0	0
FBgn0261628	10178864	uncharacterized protein	CG42711	2.88954	4.88135	44.5658	1.15461e-08	2.05833e-06	6.13571	9.02881	0	0
FBgn0013953	42962	Epidermal stripes and patches	Esp	-1.62601	5.0847	109.312	1.16829e-08	2.05833e-06	9.08627	7.47365	0	0
FBgn0039194	42911	uncharacterized protein	CG13614	-7.29315	-0.853316	48.979	1.32926e-08	2.29415e-06	3.27999	0	0	1
FBgn0036833	40069	uncharacterized protein	CG3819	7.34468	7.86561	30.4126	1.33882e-08	2.29415e-06	4.62845	11.302	0	0
FBgn0262944	NA	ncRNA	CR43263	8.72578	0.400065	41.0093	1.62429e-08	2.74571e-06	0	4.35536	1	0
FBgn0265651	NA	ncRNA	CR44458	7.2455	-0.918705	47.5539	2.53127e-08	4.22182e-06	0	3.21248	1	0
FBgn0030597	32423	Ecdysone oxidase	Eo	2.56092	5.0116	44.4679	2.89021e-08	4.75053e-06	6.57786	9.12465	0	0
FBgn0025726	43841	unc-13	unc-13	1.47198	7.1839	64.9059	2.92422e-08	4.75053e-06	9.6814	11.1346	0	0
FBgn0013679	19893558	mitochondrial NADH-ubiquinone oxidoreductase chain 1	mt:ND1	1.6624	10.3102	51.5647	3.37384e-08	5.41069e-06	12.6362	14.3224	0	0
FBgn0038873	42522	uncharacterized protein	CG5892	-4.3467	3.84708	35.1015	3.49386e-08	5.53224e-06	8.04373	3.60638	0	0
FBgn0051954	33572	uncharacterized protein	CG31954	-4.0832	-0.128477	18.8123	3.71343e-08	5.80641e-06	4.10598	0.724855	0	0
FBgn0034413	37192	uncharacterized protein	CG15115	6.39203	0.34644	30.6597	5.33769e-08	8.2431e-06	0.246693	4.43947	0	0
FBgn0040735	50208	uncharacterized protein	CG16836	-4.17666	3.31949	36.8401	5.43562e-08	8.29197e-06	7.24519	3.5542	0	0
FBgn0030272	32053	uncharacterized protein	CG15201	-3.01429	1.44717	44.4735	5.72541e-08	8.55216e-06	5.62603	2.74221	0	0
FBgn0052055	39188	uncharacterized protein	CG32055	-2.5451	2.57864	55.6937	5.74292e-08	8.55216e-06	6.69738	4.23681	0	0
FBgn0054057	3885645	uncharacterized protein	CG34057	2.66969	0.28917	54.005	6.00619e-08	8.83899e-06	2.07365	4.4219	0	0
FBgn0004034	30980	yellow	y	4.87631	1.68848	40.0821	6.18043e-08	8.98966e-06	1.6278	5.6162	0	0
FBgn0030200	31971	RabX2	RabX2	6.24374	-0.479181	39.1491	6.44936e-08	9.27299e-06	0.124508	3.62441	0	0
FBgn0085276	5740480	uncharacterized protein	CG34247	4.16138	-0.581316	29.2351	6.86348e-08	9.75628e-06	0.63781	3.59879	0	0
FBgn0034317	NA	CG14499 gene product from transcript CG14499-RC	CG14499	4.50982	0.0909753	38.7083	7.06936e-08	9.93602e-06	0.802514	4.22737	0	0
FBgn0054025	3885633	uncharacterized protein	CG34025	5.25888	-0.273282	28.805	9.00414e-08	1.25124e-05	0.367991	3.83526	0	0
FBgn0264508	NA	ncRNA	CR43907	3.0971	-0.325524	30.503	9.10249e-08	1.25124e-05	1.24628	3.87283	0	0
FBgn0036880	40122	Cuticular protein 76Bc	Cpr76Bc	-4.50493	0.00865558	22.6179	1.31792e-07	1.79195e-05	4.20139	0.614479	0	0
FBgn0038719	42338	uncharacterized protein	CG16727	1.55662	8.51078	48.9602	1.5431e-07	2.07555e-05	10.9222	12.4889	0	0
FBgn0263405	NA	ncRNA	CR43451	7.22973	-0.940258	39.4654	1.75892e-07	2.34068e-05	0	3.15026	1	0
FBgn0038009	41490	uncharacterized protein	CG17738	-2.0709	8.15679	35.9694	1.91512e-07	2.52172e-05	12.2231	10.1106	0	0
FBgn0265715	NA	ncRNA	CR44522	4.09692	-0.667984	49.2527	2.09964e-07	2.73587e-05	0.651645	3.44741	0	0
FBgn0264987	NA	ncRNA	CR44138	4.74699	5.62064	27.8716	2.17914e-07	2.81019e-05	4.71077	9.79769	0	0
FBgn0039537	43325	uncharacterized protein	CG5590	1.39183	6.01016	63.1984	2.83551e-07	3.61932e-05	8.56316	9.94708	0	0
FBgn0051207	326125	uncharacterized protein	CG31207	3.28574	-0.646502	43.97	2.87016e-07	3.62655e-05	1.01014	3.51562	0	0
FBgn0053653	NA	Calcium-dependent secretion activator	Cadps	1.62811	5.01919	62.1279	3.20858e-07	4.01361e-05	7.39372	9.0123	0	0
FBgn0038343	41890	trissin	Trissin	-5.70124	-0.761698	29.4849	3.72599e-07	4.61469e-05	3.31282	0.171657	0	0
FBgn0266161	NA	ncRNA	CR44867	-5.17608	-1.1536	28.1651	3.89537e-07	4.77718e-05	3.00084	0.196736	0	0
FBgn0034428	37212	uncharacterized protein	CG18606	3.61714	1.8448	35.6357	3.95447e-07	4.80257e-05	2.66426	5.88227	0	0
FBgn0032549	34859	uncharacterized protein	CG4650	2.68523	2.78634	37.222	4.15047e-07	4.99214e-05	4.20931	6.97067	0	0
FBgn0085786	NA	pseudo	CR41501	2.96894	-0.176636	38.7729	4.24762e-07	5.01259e-05	1.48289	3.97959	0	0
FBgn0028400	40876	Synaptotagmin 4	Syt4	3.11213	4.65773	30.6398	4.23694e-07	5.01259e-05	5.51227	8.90494	0	0
FBgn0039474	43250	uncharacterized protein	CG6283	3.61312	6.1412	27.1475	4.46977e-07	5.22546e-05	6.70322	10.0873	0	0
FBgn0022709	39396	Adenylate kinase 1	Adk1	-1.32096	5.61875	79.9958	5.10487e-07	5.91267e-05	9.5421	8.22826	0	0
FBgn0040251	53502	Ugt86Di	Ugt86Di	-1.95492	3.76309	50.5115	6.20485e-07	7.12078e-05	7.81937	5.86747	0	0
FBgn0030777	32651	uncharacterized protein	CG9672	2.71215	3.96901	34.7153	6.29055e-07	7.1535e-05	5.38826	8.068	0	0
FBgn0266212	NA	ncRNA	CR44907	3.73425	1.46717	28.5194	6.4281e-07	7.24406e-05	2.04205	5.69569	0	0
FBgn0035816	38869	uncharacterized protein	CG13685	-3.07324	1.74826	31.1493	8.53855e-07	9.53649e-05	5.89821	2.90888	0	0
FBgn0038447	42016	uncharacterized protein	CG14892	2.65057	-0.263686	40.2381	9.564e-07	0.000105873	1.62623	3.85389	0	0
FBgn0035661	38679	uncharacterized protein	CG10477	2.37223	0.494874	37.5399	1.09139e-06	0.000117886	2.4276	4.59328	0	0
FBgn0020880	34059	uncharacterized protein	CG7179	1.95119	2.47637	57.7264	1.0932e-06	0.000117886	4.6401	6.52198	0	0
FBgn0266260	NA	ncRNA	CR44955	-3.27686	0.907711	34.2085	1.08768e-06	0.000117886	4.9809	2.09337	0	0
FBgn0040609	50082	uncharacterized protein	CG3348	-2.16677	6.713	29.1997	1.16918e-06	0.000125003	10.7611	8.57572	0	0
FBgn0013690	NA	tRNA	mt:tRNA:Cys-GCA	4.21259	-0.55329	17.5157	1.18473e-06	0.000125591	0.526905	3.63389	0	0
FBgn0029710	31383	uncharacterized protein	CG3568	2.90909	4.63186	28.252	1.46642e-06	0.000154147	5.7215	8.80864	0	0
FBgn0040102	53550	lectin-24Db	lectin-24Db	2.0893	5.64491	31.0995	1.78085e-06	0.000185639	7.60342	9.6738	0	0
FBgn0034456	37250	Ionotropic receptor 56b	Ir56b	2.92875	1.45096	32.7477	2.04108e-06	0.000211008	2.85483	5.52165	0	0
FBgn0039323	43063	uncharacterized protein	CG10559	2.30651	3.98466	34.1399	2.16754e-06	0.000222244	5.7995	8.02216	0	0
FBgn0050054	246420	uncharacterized protein	CG30054	4.39644	0.558124	21.5938	2.45756e-06	0.000249932	0.99041	4.67703	0	0
FBgn0037717	41160	uncharacterized protein	CG8301	-2.3176	-0.114725	34.0026	2.48672e-06	0.000250858	3.95994	1.92892	0	0
FBgn0035194	38136	Psf1	Psf1	-1.65601	1.98918	69.2313	2.89881e-06	0.000290089	5.99343	4.38699	0	0
FBgn0039475	43251	uncharacterized protein	CG6277	2.98137	4.49714	26.2287	3.0917e-06	0.000299799	5.52606	8.64168	0	0
FBgn0262965	NA	pseudo	CR43276	5.96495	-0.71188	27.9279	3.07846e-06	0.000299799	0.144039	3.31931	0	0
FBgn0023496	43973	Lipase 1	Lip1	-2.03702	0.81783	41.1084	3.08332e-06	0.000299799	4.86864	2.96992	0	0
FBgn0013676	19893540	mitochondrial Cytochrome c oxidase subunit III	mt:CoIII	1.50119	13.1331	25.0776	3.07058e-06	0.000299799	15.5786	17.0933	0	0
FBgn0050101	36950	uncharacterized protein	CG30101	3.73607	-0.0157174	30.194	3.42703e-06	0.00032976	1.15669	4.0041	0	0
FBgn0027836	37080	Dgp-1	Dgp-1	1.52312	6.00413	36.5335	3.50481e-06	0.00033467	8.45781	9.93834	0	0
FBgn0003375	42114	Salivary gland secretion 5	Sgs5	-13.665	9.48582	17.6306	3.76325e-06	0.000356625	9.43219	1.03918	0	0
FBgn0013689	NA	tRNA	mt:tRNA:Ala-TGC	2.01126	0.897719	39.5599	3.82871e-06	0.0003601	3.06679	4.95521	0	0
FBgn0040842	50315	uncharacterized protein	CG15212	-1.59597	3.40664	58.8203	4.47264e-06	0.000417525	7.39266	5.81817	0	0
FBgn0039196	42913	uncharacterized protein	CG17781	-3.51943	1.16723	25.3576	4.54525e-06	0.000421159	5.27813	1.97527	0	0
FBgn0053926	39092	uncharacterized protein	CG33926	2.62209	4.762	26.2335	4.81738e-06	0.000443092	6.15944	8.87228	0	0
FBgn0266854	NA	pseudo	CR45315	-2.92724	-0.708268	28.7527	4.9184e-06	0.000449083	3.40042	1.06111	0	0
FBgn0036620	39817	uncharacterized protein	CG4842	3.30851	1.88627	24.77	5.36606e-06	0.000482907	2.69832	6.0992	0	0
FBgn0263333	NA	ncRNA	CR43414	4.0498	-0.985739	17.805	5.34163e-06	0.000482907	0.429983	3.11558	0	0
FBgn0037427	40774	Osiris 17	Osi17	-2.57926	1.16331	28.3074	5.63434e-06	0.000503428	5.27346	2.78633	0	0
FBgn0040736	50209	Immune induced molecule 3	IM3	-6.30542	5.1755	19.1404	5.89354e-06	0.000522854	8.02364	3.28941	0	0
FBgn0034187	36922	uncharacterized protein	CG6967	2.2685	0.276871	32.6205	6.5546e-06	0.000577405	2.3132	4.33156	0	0
FBgn0265826	NA	ncRNA	CR44615	-9.50652	1.15249	19.8185	7.01643e-06	0.000613766	4.57629	0	0	1
FBgn0024944	43982	Octopamine receptor in mushroom bodies	Oamb	-2.36723	0.390788	24.2385	7.36837e-06	0.000640076	4.49287	2.23561	0	0
FBgn0041336	NA	pseudo	Cyp6t2Psi	3.97988	0.502249	18.5691	7.48281e-06	0.000645534	1.19082	4.64019	0	0
FBgn0266534	19835207	uncharacterized protein	CG45095	-1.97235	1.46394	38.5041	8.05717e-06	0.000690323	5.49918	3.62056	0	0
FBgn0262620	NA	ncRNA	CR43144	1.65758	2.60517	53.6948	8.40671e-06	0.000696532	4.99248	6.59357	0	0
FBgn0004428	38128	Lysozyme E	LysE	8.44726	6.14198	23.179	8.28257e-06	0.000696532	1.69989	9.33492	0	0
FBgn0013675	19893535	mitochondrial Cytochrome c oxidase subunit II	mt:CoII	1.42179	11.8702	27.6021	8.21951e-06	0.000696532	14.3767	15.8069	0	0
FBgn0033931	36600	Odorant-binding protein 50e	Obp50e	2.42271	0.301986	31.294	8.40805e-06	0.000696532	2.22298	4.36097	0	0
FBgn0037265	40582	spartin	spartin	1.29652	4.1582	85.984	8.38846e-06	0.000696532	6.78868	8.08377	0	0
FBgn0264745	NA	pseudo	CR44003	2.15652	1.52522	31.4331	9.00042e-06	0.000740699	3.48705	5.61257	0	0
FBgn0038034	NA	pseudo	Cyp9f3Psi	1.68997	5.53144	30.6958	9.54296e-06	0.000780215	7.82514	9.508	0	0
FBgn0033999	36686	uncharacterized protein	CG8093	2.6794	6.33918	21.5096	1.00803e-05	0.000818792	7.83214	10.2156	0	0
FBgn0026721	36919	fat-spondin	fat-spondin	1.24996	6.96451	35.5944	1.03509e-05	0.000835355	9.60687	10.8538	0	0
FBgn0267473	NA	ncRNA	CR45823	3.59013	0.219543	16.6734	1.10355e-05	0.000884893	1.26624	4.31682	0	0
FBgn0038099	41590	uncharacterized protein	CG7091	2.34853	2.27034	31.3811	1.125e-05	0.000896346	4.12137	6.27471	0	0
FBgn0053468	2768833	uncharacterized protein	CG33468	-3.93043	1.19463	23.5919	1.29998e-05	0.0010292	5.10331	1.83185	0	0
FBgn0016684	36651	Na[+]-dependent inorganic phosphate cotransporter	NaPi-T	1.57458	6.42722	27.3147	1.37957e-05	0.00108535	8.81366	10.3685	0	0
FBgn0267635	NA	ncRNA	CR45973	2.35138	2.22147	28.1524	1.42601e-05	0.00110807	3.94008	6.34303	0	0
FBgn0034136	36849	Dopamine transporter	DAT	-3.65094	0.796099	23.0891	1.42617e-05	0.00110807	4.79466	1.68792	0	0
FBgn0050074	246436	Odorant-binding protein 50d	Obp50d	2.4201	2.13762	29.3176	1.54445e-05	0.00119257	3.94702	6.11844	0	0
FBgn0013674	19893533	mitochondrial Cytochrome c oxidase subunit I	mt:CoI	1.32398	13.7852	18.8358	1.65062e-05	0.00126672	16.3682	17.6994	0	0
FBgn0044872	3355171	FucTC	FucTC	4.44726	2.89477	19.9001	1.92173e-05	0.00146579	2.69477	6.6625	0	0
FBgn0004878	44018	castor	cas	2.96992	1.31456	20.3099	2.13395e-05	0.00160805	2.52955	5.44738	0	0
FBgn0032253	34436	Lysosomal alpha-mannosidase I	LManI	1.68223	6.79777	23.7443	2.12886e-05	0.00160805	9.02067	10.8122	0	0
FBgn0013697	NA	tRNA	mt:tRNA:Lys-CTT	1.77939	2.26955	36.2482	2.19332e-05	0.00164289	4.52462	6.29778	0	0
FBgn0037786	41236	uncharacterized protein	CG5361	3.63237	2.09256	21.0765	2.2278e-05	0.00164897	2.60987	6.16911	0	0
FBgn0041183	34937	Thioester-containing protein 1	Tep1	2.51418	4.52757	22.3797	2.21549e-05	0.00164897	6.00443	8.61207	0	0
FBgn0031695	33756	Cyp4ac3	Cyp4ac3	2.29892	5.78634	21.2713	2.27441e-05	0.00166378	7.46362	9.83553	0	0
FBgn0003373	39288	Salivary gland secretion 3	Sgs3	-14.013	7.22018	17.8939	2.26208e-05	0.00166378	7.73474	0.118787	0	0
FBgn0035206	38150	uncharacterized protein	CG9186	1.30095	6.76728	29.5225	2.28973e-05	0.00166524	9.35885	10.6693	0	0
FBgn0034996	37883	uncharacterized protein	CG13575	1.68399	1.20553	37.6248	2.31059e-05	0.0016707	3.5939	5.20792	0	0
FBgn0039307	NA	pseudo	CR13656	7.96982	-0.313188	18.9837	2.33612e-05	0.00167946	0	3.32005	1	0
FBgn0038299	41829	Serpin 88Eb	Spn88Eb	1.49609	4.95331	34.4932	2.42303e-05	0.00173198	7.40843	8.90318	0	0
FBgn0003374	NA	Salivary gland secretion 4	Sgs4	-13.9929	7.96086	16.5187	2.47278e-05	0.0017575	7.8947	0.290445	0	0
FBgn0035348	38315	uncharacterized protein	CG16758	-2.05735	8.47193	20.9307	2.51559e-05	0.00177783	12.4433	10.4283	0	0
FBgn0036556	39748	uncharacterized protein	CG5830	1.29867	7.27216	28.7789	2.63912e-05	0.00185465	9.88273	11.1547	0	0
FBgn0042106	59145	uncharacterized protein	CG18754	2.64511	0.543441	26.4248	2.65544e-05	0.00185569	2.30807	4.52563	0	0
FBgn0003377	47198	Salivary gland secretion 7	Sgs7	-13.9594	7.93694	16.5239	2.73538e-05	0.00190094	7.90474	0.315523	0	0
FBgn0262964	NA	pseudo	CR43275	3.72277	2.51237	20.0412	2.80164e-05	0.00192881	2.96312	6.4679	0	0
FBgn0001258	45880	Ecdysone-inducible gene L3	ImpL3	2.60615	6.84259	18.8825	2.80633e-05	0.00192881	8.09109	10.9816	0	0
FBgn0051205	318626	uncharacterized protein	CG31205	-6.13497	2.80061	19.6285	3.02656e-05	0.00206881	6.59779	1.14255	0	0
FBgn0021738	43900	Circadianly Regulated Gene	Crg-1	3.6974	-0.78266	18.7814	3.06717e-05	0.00208517	0.703598	3.19575	0	0
FBgn0053458	2768846	uncharacterized protein	CG33458	2.14853	2.55002	27.5202	3.39203e-05	0.00229132	4.52248	6.55204	0	0
FBgn0002570	35824	Maltase A1	Mal-A1	4.38635	6.35026	16.4128	3.40703e-05	0.00229132	6.00949	9.87353	0	0
FBgn0063667	261663	uncharacterized protein	CG32335	3.40928	2.66121	20.2967	3.54485e-05	0.00237126	3.47729	6.54751	0	0
FBgn0038886	42538	uncharacterized protein	CG6475	1.86013	0.32011	28.4461	3.62632e-05	0.00241285	2.63642	4.3237	0	0
FBgn0259950	8674116	uncharacterized protein	CG42460	-10.3072	5.18897	16.4396	3.66196e-05	0.00242368	6.48832	0.613762	0	0
FBgn0028468	42500	tetracycline resistance	rtet	1.39607	4.45657	39.2321	3.78921e-05	0.0024947	6.99119	8.39498	0	0
FBgn0053093	42654	uncharacterized protein	CG33093	2.74336	4.50918	19.7244	4.02697e-05	0.00263735	5.67896	8.63163	0	0
FBgn0260997	8674042	uncharacterized protein	CG42598	2.05933	-0.273009	25.821	4.16828e-05	0.00271568	1.9716	3.75453	0	0
FBgn0265169	NA	ncRNA	CR44238	-6.84179	0.266881	22.7756	4.36442e-05	0.00282873	3.95789	0.196736	0	0
FBgn0264676	NA	ncRNA	CR43961	2.60544	-0.915103	24.3114	4.45338e-05	0.00287151	1.15176	3.14595	0	0
FBgn0036007	39106	pathetic	path	1.09112	7.91265	34.5717	4.49422e-05	0.00288298	10.6683	11.7624	0	0
FBgn0262004	10178916	uncharacterized protein	CG42822	-1.37774	2.91865	53.8406	4.5755e-05	0.00292015	6.86186	5.49072	0	0
FBgn0264343	14462714	uncharacterized protein	CG43799	3.66623	0.497045	20.2366	4.63838e-05	0.00294525	1.43221	4.48191	0	0
FBgn0004425	38125	Lysozyme B	LysB	7.51547	7.41006	16.2456	5.06858e-05	0.00320217	2.69734	10.9275	0	0
FBgn0045823	39137	visgun	vsg	1.12397	9.44693	32.142	5.20809e-05	0.00327377	12.1866	13.2988	0	0
FBgn0037853	41317	uncharacterized protein	CG14696	1.30439	3.88164	48.836	5.34501e-05	0.00334304	6.49061	7.8088	0	0
FBgn0037975	41454	uncharacterized protein	CG3397	-12.7443	4.33038	15.5677	5.38231e-05	0.00334962	6.74025	0	0	1
FBgn0259171	32233	Phosphodiesterase 9	Pde9	1.16956	4.41674	61.3141	5.67213e-05	0.00351251	7.13341	8.30071	0	0
FBgn0050145	326110	Odorant-binding protein 57e	Obp57e	-2.87478	-0.76783	10.658	5.78744e-05	0.00356626	3.32815	1.01363	0	0
FBgn0036440	39601	uncharacterized protein	CG17177	4.28962	1.26076	17.9129	6.16242e-05	0.00377871	1.46503	5.15076	0	0
FBgn0036320	39462	uncharacterized protein	CG10943	2.40186	6.67026	17.5101	6.26784e-05	0.0038246	8.26807	10.6321	0	0
FBgn0052185	317900	elevated during infection	edin	-7.70554	2.7769	16.5942	6.63531e-05	0.00402918	5.13556	0.602511	0	0
FBgn0040832	50305	uncharacterized protein	CG8012	2.57554	1.7182	20.451	6.87471e-05	0.00415438	3.24063	5.80726	0	0
FBgn0266162	NA	ncRNA	CR44868	-2.91168	-0.887285	27.275	6.92519e-05	0.00416477	3.13361	1.03214	0	0
FBgn0039319	43059	uncharacterized protein	CG13659	1.67913	5.5125	22.1004	7.38556e-05	0.00442038	7.72488	9.53341	0	0
FBgn0051380	318701	uncharacterized protein	CG31380	-3.21173	1.57684	18.6787	7.54087e-05	0.00449184	5.57794	2.57585	0	0
FBgn0037228	40538	uncharacterized protein	CG1092	1.73535	5.55528	21.3372	7.84212e-05	0.00464915	7.82926	9.4681	0	0
FBgn0000079	47764	Amylase proximal	Amy-p	3.09582	3.9341	17.6959	7.97084e-05	0.00468847	5.0913	7.65562	0	0
FBgn0085256	36186	uncharacterized protein	CG34227	-1.21958	11.1077	23.8413	7.98341e-05	0.00468847	14.9893	13.7612	0	0
FBgn0038718	42337	uncharacterized protein	CG17752	2.22841	7.50583	17.2412	8.11936e-05	0.00472395	9.22243	11.5079	0	0
FBgn0002869	42424	Metallothionein B	MtnB	-2.13423	4.06049	21.1205	8.09198e-05	0.00472395	8.10958	5.89881	0	0
FBgn0030048	31794	uncharacterized protein	CG12112	-1.52179	4.36965	28.5644	9.0626e-05	0.00524834	8.2921	6.82281	0	0
FBgn0261363	44513	Prophenoloxidase 3	PPO3	2.69378	0.915751	20.1642	9.90146e-05	0.00570771	2.55031	4.86084	0	0
FBgn0266633	NA	ncRNA	CR45140	-3.69136	0.286596	19.6145	0.000100105	0.00574407	4.10329	1.37511	0	0
FBgn0039473	43249	uncharacterized protein	CG17191	3.31483	3.88237	16.5166	0.000104548	0.00597166	4.60025	7.7565	0	0
FBgn0031248	33205	uncharacterized protein	CG11912	1.52463	10.0266	19.7521	0.000105337	0.00598938	12.4311	13.9468	0	0
FBgn0023495	41643	Lip3	Lip3	3.48126	3.60138	16.3075	0.000106499	0.00602804	4.07018	7.54218	0	0
FBgn0262033	NA	ncRNA	CR42844	3.51967	0.637795	13.6787	0.000108075	0.00608969	1.56721	4.65942	0	0
FBgn0039471	43247	uncharacterized protein	CG6295	3.40894	4.2611	15.9364	0.000111633	0.00620629	4.89789	8.06551	0	0
FBgn0032284	34470	uncharacterized protein	CG7294	1.78882	4.05132	23.138	0.000110706	0.00620629	6.24651	8.03265	0	0
FBgn0267533	NA	ncRNA	CR45873	2.23485	2.55195	21.0793	0.000111556	0.00620629	4.35449	6.59763	0	0
FBgn0002945	44843	naked cuticle	nkd	-1.25984	5.80337	26.1285	0.00011297	0.00625285	9.7016	8.41288	0	0
FBgn0265740	NA	ncRNA	CR44547	-5.99056	0.152854	17.7122	0.000114036	0.00628401	3.695	0.323056	0	0
FBgn0014135	42356	branchless	bnl	1.25763	4.12054	41.2049	0.000115177	0.00631907	6.76888	8.02053	0	0
FBgn0038485	42073	uncharacterized protein	CG5255	-2.11714	1.66904	22.0442	0.000116705	0.00637495	5.67791	3.64544	0	0
FBgn0037060	40342	uncharacterized protein	CG10508	-2.65199	2.66008	19.0444	0.000117709	0.00640183	6.54809	4.19801	0	0
FBgn0052712	318165	uncharacterized protein	CG32712	4.45018	-0.647166	16.8682	0.00012756	0.00690756	0.507606	3.12593	0	0
FBgn0043578	39870	Peptidoglycan recognition protein SB1	PGRP-SB1	-2.72571	4.97749	16.2605	0.000134939	0.00727564	8.78488	6.37657	0	0
FBgn0001230	42852	Heat shock protein 68	Hsp68	-1.30334	6.14559	22.6401	0.000144736	0.00777041	10.003	8.7591	0	0
FBgn0039470	43246	uncharacterized protein	CG6296	-5.39146	8.64723	13.1668	0.000147361	0.00787753	12.6706	6.02475	0	0
FBgn0004592	39706	Ecdysone-induced gene 71Ee	Eig71Ee	-13.9194	8.79391	14.8503	0.000149408	0.00795296	8.12303	0.535617	0	0
FBgn0004919	38006	goliath	gol	0.99521	5.35367	54.1288	0.00015231	0.00807306	8.19158	9.17801	0	0
FBgn0035811	38864	uncharacterized protein	CG12262	0.830371	8.25445	57.9345	0.00015346	0.00808181	11.2002	12.0273	0	0
FBgn0038717	42336	uncharacterized protein	CG17751	2.04118	6.77397	16.215	0.000154311	0.00808181	8.72784	10.6898	0	0
FBgn0262825	NA	ncRNA	CR43196	-1.91725	0.971439	24.4172	0.000155059	0.00808181	4.92358	3.21123	0	0
FBgn0032066	34203	Lysosomal alpha-mannosidase III	LManIII	7.62916	5.87834	15.1023	0.00015459	0.00808181	2.39232	8.12559	0	0
FBgn0031678	326172	uncharacterized protein	CG31918	1.33832	5.45721	24.5075	0.000162675	0.00844356	8.02559	9.35066	0	0
FBgn0259224	38430	uncharacterized protein	CG42324	1.11634	5.6274	31.0683	0.000166043	0.00858278	8.3712	9.47456	0	0
FBgn0265836	19836231	uncharacterized protein	CG44625	-2.56788	3.44723	17.0693	0.000168356	0.0086665	7.5026	4.81837	0	0
FBgn0036750	39974	uncharacterized protein	CG6034	5.46541	1.1484	15.3068	0.000171561	0.00879531	0.874541	4.40133	0	0
FBgn0028490	34577	uncharacterized protein	CG31705	1.08003	8.21793	25.6634	0.000175299	0.00895025	10.9839	12.0478	0	0
FBgn0267786	NA	ncRNA	CR46117	-5.41019	-1.0175	17.4744	0.000177313	0.00901629	2.7875	0.151399	0	0
FBgn0036595	39791	uncharacterized protein	CG13046	-1.53624	1.24053	27.454	0.000179424	0.00908668	5.20126	3.71261	0	0
FBgn0036467	39634	uncharacterized protein	CG12310	-10.7299	5.21862	12.7486	0.000181774	0.00913175	5.41266	0.48718	0	0
FBgn0266619	NA	ncRNA	CR45126	1.82407	2.47189	23.7206	0.000181127	0.00913175	4.68407	6.44909	0	0
FBgn0010041	48338	Glutathione S transferase D5	GstD5	2.97303	1.73865	15.5011	0.000188082	0.00941085	2.72793	5.91411	0	0
FBgn0283437	NA	Prophenoloxidase 1	PPO1	3.2931	7.76336	13.6133	0.00019394	0.00963561	8.62191	11.3072	0	0
FBgn0003378	39285	Salivary gland secretion 8	Sgs8	-12.8896	6.13196	14.6265	0.000194114	0.00963561	6.30876	0.171657	0	0
FBgn0085308	5740605	uncharacterized protein	CG34279	-4.98975	3.57943	13.5257	0.000196172	0.00969927	6.56458	2.89086	0	0
FBgn0001285	35853	Jonah 44E	Jon44E	3.58172	5.39847	13.7213	0.000202582	0.00997675	5.9272	8.92925	0	0
FBgn0038261	41790	uncharacterized protein	CG14856	1.86791	1.00752	22.3037	0.000208169	0.0102117	3.25753	4.97187	0	0
FBgn0051864	318990	Quetzalcoatl	Qtzl	1.6498	0.757776	23.8432	0.000211974	0.0103578	3.18457	4.71762	0	0
FBgn0039972	49895	uncharacterized protein	CG17018	1.81273	2.47843	22.3644	0.000217651	0.0105882	4.6629	6.48048	0	0
FBgn0050287	246530	uncharacterized protein	CG30287	3.06799	0.985999	16.5008	0.000218384	0.0105882	2.27908	4.83405	0	0
FBgn0052057	39180	defective proboscis extension response 10	dpr10	-2.50365	0.848897	18.3742	0.000226957	0.0109614	4.76308	2.62621	0	0
FBgn0264600	NA	ncRNA	CR43949	-8.86855	0.549981	14.1664	0.00024097	0.0115855	3.9339	0	0	1
FBgn0243514	43262	eater	eater	2.23468	5.64139	15.2896	0.000241731	0.0115855	7.466	9.49088	0	0
FBgn0037391	40733	uncharacterized protein	CG2017	0.833103	6.39461	47.2862	0.000247154	0.0117442	9.3381	10.1639	0	0
FBgn0266354	32688	uncharacterized protein	CG45002	2.32168	1.81132	18.1009	0.000246677	0.0117442	3.58	5.81383	0	0
FBgn0266629	NA	ncRNA	CR45136	3.94824	0.905311	12.9046	0.00024786	0.0117442	1.30744	5.01684	0	0
FBgn0032086	34224	uncharacterized protein	CG17906	-3.62697	-0.0372448	12.8811	0.000255563	0.0119353	3.97355	1.05521	0	0
FBgn0264428	NA	ncRNA	CR43846	-8.89102	0.57142	14.0204	0.000255615	0.0119353	3.93292	0	0	1
FBgn0264822	NA	ncRNA	CR44030	1.41349	2.87927	30.3282	0.000255708	0.0119353	5.4047	6.82083	0	0
FBgn0267028	NA	ncRNA	CR45472	-2.36337	0.763308	17.1906	0.000253299	0.0119353	4.77073	2.56167	0	0
FBgn0052023	317827	uncharacterized protein	CG32023	-4.57061	2.17115	14.2417	0.000257422	0.0119706	5.5654	2.02727	0	0
FBgn0266227	NA	ncRNA	CR44922	-3.58384	-1.00001	11.0848	0.00025856	0.011979	3.06088	0.588487	0	0
FBgn0032668	35086	uncharacterized protein	CG17681	1.86148	2.12799	21.7566	0.000260688	0.0119888	4.34754	6.07149	0	0
FBgn0035193	38134	uncharacterized protein	CG9192	2.47849	4.07754	15.8606	0.000259824	0.0119888	5.64425	7.97933	0	0
FBgn0035845	38907	uncharacterized protein	CG13675	-3.89455	2.8372	14.014	0.000263146	0.0120575	6.19446	3.31042	0	0
FBgn0038753	42377	uncharacterized protein	CG4459	-1.56912	2.08063	25.3269	0.000275406	0.0125732	6.05463	4.48182	0	0
FBgn0040532	50005	uncharacterized protein	CG8369	1.17048	5.5661	25.1697	0.000283594	0.0128999	8.26163	9.42342	0	0
FBgn0029911	31628	uncharacterized protein	CG14435	0.846192	6.77277	37.8569	0.000285449	0.0129373	9.70024	10.5485	0	0
FBgn0033320	35854	uncharacterized protein	CG8586	1.71762	4.27057	19.6094	0.000287934	0.0129816	6.57729	8.15781	0	0
FBgn0033367	35910	Prophenoloxidase 2	PPO2	3.00348	7.1939	13.0963	0.000288504	0.0129816	8.3771	10.7432	0	0
FBgn0087002	43827	apolipophorin	apolpp	1.72124	11.9745	14.7235	0.000290338	0.0130173	14.1238	15.9633	0	0
FBgn0265612	NA	ncRNA	CR44430	-2.2467	-0.199286	18.6862	0.000294293	0.0131475	3.78324	1.89299	0	0
FBgn0012042	NA	Attacin-A	AttA	-3.50537	4.24618	13.4329	0.000303946	0.0133406	7.88486	4.77296	0	0
FBgn0051612	35427	uncharacterized protein	CG31612	1.26533	1.98625	37.258	0.000303577	0.0133406	4.65482	5.89312	0	0
FBgn0259140	39334	uncharacterized protein	CG42255	1.60367	4.94051	19.1282	0.000299932	0.0133406	7.29622	8.85121	0	0
FBgn0267692	NA	ncRNA	CR46028	-8.28802	0.0163202	13.7469	0.000303493	0.0133406	3.52446	0	0	1
FBgn0265416	32303	Neuropilin and tolloid-like	Neto	1.89614	1.53825	20.4493	0.000300802	0.0133406	3.72629	5.50341	0	0
FBgn0036000	39098	uncharacterized protein	CG3434	1.16388	4.96555	29.4404	0.000313174	0.0136975	7.66583	8.83445	0	0
FBgn0034221	36962	uncharacterized protein	CG10764	1.8145	5.58895	16.1661	0.000317307	0.01383	7.68829	9.5569	0	0
FBgn0259896	34816	Nimrod C1	NimC1	2.28662	6.44496	13.8823	0.000324329	0.0140869	8.20261	10.2649	0	0
FBgn0050083	246444	uncharacterized protein	CG30083	2.01717	1.84447	18.9741	0.000326865	0.0141479	3.91679	5.79712	0	0
FBgn0086673	35013	uncharacterized protein	CG13272	1.92558	3.83028	18.1562	0.000328479	0.0141688	5.98988	7.69236	0	0
FBgn0261675	33072	Niemann-Pick type C-1b	Npc1b	1.48673	5.84415	17.6317	0.000331365	0.0142441	8.28078	9.73533	0	0
FBgn0015372	44172	RabX1	RabX1	0.917215	5.42609	51.5456	0.000336444	0.0144129	8.31211	9.22924	0	0
FBgn0266277	NA	ncRNA	CR44962	-1.95627	-0.405869	20.01	0.000338455	0.0144496	3.56555	1.91695	0	0
FBgn0010241	36582	Multi drug resistance 50	Mdr50	1.58387	6.36794	15.9367	0.000350335	0.0149059	8.6893	10.2861	0	0
FBgn0266346	37479	Cyclic nucleotide-gated ion channel subunit B	CngB	1.20119	3.65159	35.1439	0.000362251	0.0153607	6.3424	7.53276	0	0
FBgn0033724	36347	uncharacterized protein	CG8501	1.34382	7.03806	17.0803	0.000375293	0.0158599	9.59433	10.8956	0	0
FBgn0035571	38575	uncharacterized protein	CG12493	-4.04471	4.09665	12.5845	0.00038202	0.0160359	7.21333	4.38305	0	0
FBgn0030593	32419	uncharacterized protein	CG9512	3.60215	6.41818	12.0435	0.000380933	0.0160359	6.89794	9.81548	0	0
FBgn0019952	42891	Organic cation transporter	Orct	-1.14514	7.45442	19.2614	0.000404373	0.0169174	11.3298	10.1205	0	0
FBgn0023129	39085	astray	aay	-1.01504	6.05666	25.4737	0.00040796	0.0170106	9.86748	8.86994	0	0
FBgn0263661	NA	ncRNA	CR43652	-7.91292	-0.318403	13.0566	0.000415928	0.0172852	3.22959	0	0	1
FBgn0040104	53543	lectin-24A	lectin-24A	5.17165	-1.36501	16.0235	0.000428245	0.0177381	0.144039	2.49605	0	0
FBgn0261862	36109	withered	whd	0.939056	8.57476	26.2051	0.000434314	0.0179302	11.4388	12.3698	0	0
FBgn0053225	2768860	uncharacterized protein	CG33225	2.14847	5.04374	14.482	0.000437078	0.0179849	6.74102	9.08889	0	0
FBgn0038095	41586	Cyp304a1	Cyp304a1	1.99034	5.37887	14.6998	0.000452408	0.0185547	7.33983	9.30921	0	0
FBgn0038262	41791	uncharacterized protein	CG14857	1.63745	3.58816	19.2584	0.000454047	0.018561	5.85074	7.5858	0	0
FBgn0041150	249663	hoepel1	hoe1	1.31965	4.25164	24.079	0.000462472	0.0188438	6.84199	8.14075	0	0
FBgn0047205	NA	ncRNA	CR32385	-3.49731	-1.19801	13.6791	0.000506106	0.0205548	2.68493	0.55767	0	0
FBgn0000639	39566	Fat body protein 1	Fbp1	1.07218	15.0386	8.78598	0.000509155	0.0206117	17.7841	18.8884	0	0
FBgn0032429	34655	uncharacterized protein	CG5446	0.816404	6.24233	39.2198	0.000520187	0.0209904	9.18908	10.0103	0	0
FBgn0034407	37184	Diptericin B	DptB	-4.8108	6.90272	10.7173	0.000528039	0.0212387	9.40274	6.29845	0	0
FBgn0039299	43037	uncharacterized protein	CG11854	0.881935	8.43203	28.1429	0.00053628	0.021501	11.3223	12.2255	0	0
FBgn0266150	NA	ncRNA	CR44856	-7.08285	-1.02219	12.3559	0.000548118	0.0219055	2.68406	0	0	1
FBgn0037126	40420	uncharacterized protein	CG14567	-1.84092	3.26815	17.3397	0.000558973	0.0221974	7.18741	5.43713	0	0
FBgn0265897	NA	ncRNA	CR44686	-6.47106	1.68053	14.5482	0.000558063	0.0221974	4.79119	0.645203	0	0
FBgn0267654	NA	NA	CR46115	-7.61548	-0.573168	12.3788	0.000569875	0.0225588	2.98641	0	0	1
FBgn0036589	39785	uncharacterized protein	CG13067	1.32791	4.03573	22.6889	0.000582039	0.0229676	6.57391	7.96845	0	0
FBgn0000416	43662	Saposin-related	Sap-r	0.886924	11.8644	20.4276	0.000587482	0.0231095	14.7657	15.6518	0	0
FBgn0053494	2768686	uncharacterized protein	CG33494	1.33006	6.00952	16.7574	0.000592476	0.0231643	8.58669	9.85408	0	0
FBgn0029147	43935	NtR	NtR	1.44971	5.76847	16.0016	0.00059258	0.0231643	8.21284	9.6617	0	0
FBgn0039916	43806	Eye-enriched kainate receptor	Ekar	1.46549	0.561068	22.2381	0.000599202	0.0233502	3.14339	4.47765	0	0
FBgn0266750	NA	ncRNA	CR45223	-3.81371	0.103247	12.2706	0.000605383	0.0235178	4.01093	1.03988	0	0
FBgn0031161	33094	uncharacterized protein	CG15445	0.84422	6.1278	34.2338	0.000616379	0.0238709	9.05904	9.89881	0	0
FBgn0027109	42018	neuropeptide F	NPF	-1.98592	1.32955	16.1566	0.000638159	0.024638	5.32471	3.37891	0	0
FBgn0001967	48772	Nimrod C3	NimC3	1.45915	3.83516	20.1449	0.000651171	0.0250631	6.33989	7.7109	0	0
FBgn0265198	NA	ncRNA	CR44258	-6.98987	-1.09388	11.9618	0.000664129	0.0254834	2.59722	0	0	1
FBgn0052369	38873	uncharacterized protein	CG32369	0.87243	6.35473	27.5575	0.000673793	0.0257752	9.26624	10.128	0	0
FBgn0053012	36342	uncharacterized protein	CG33012	2.00755	4.27568	14.5825	0.000681167	0.0259778	6.30309	8.13297	0	0
FBgn0266261	19835010	uncharacterized protein	CG44956	-12.0426	3.63319	8.82674	0.00068698	0.0260407	4.62484	0	0	1
FBgn0031261	33228	nicotinic Acetylcholine Receptor beta3	nAChRbeta3	1.6761	3.72177	17.3723	0.000685999	0.0260407	6.05996	7.59297	0	0
FBgn0039050	42729	uncharacterized protein	CG17110	1.93668	1.19647	17.0169	0.000694334	0.02624	3.39354	5.10339	0	0
FBgn0032613	35020	uncharacterized protein	CG13283	3.09934	2.78438	12.6043	0.000704708	0.0265518	3.58614	6.70298	0	0
FBgn0039310	43050	uncharacterized protein	CG11878	2.39312	3.25796	13.7765	0.000716123	0.0267784	4.84102	7.19115	0	0
FBgn0034261	37009	Hermansky-Pudlak Syndrome 4	HPS4	0.891782	5.95725	29.2199	0.000717144	0.0267784	8.85049	9.74475	0	0
FBgn0027611	34437	Lysosomal alpha-mannosidase II	LManII	1.3855	9.33006	14.7042	0.000713622	0.0267784	11.7684	13.2606	0	0
FBgn0038601	42201	uncharacterized protein	CG18600	-0.96788	4.81031	38.409	0.000742102	0.0273965	8.62431	7.6616	0	0
FBgn0266355	NA	ncRNA	CR45003	-6.88678	-1.17604	11.7008	0.000739785	0.0273965	2.51929	0	0	1
FBgn0063498	37107	Glutathione S transferase E2	GstE2	2.32593	-0.0992375	14.7218	0.000742459	0.0273965	1.93108	3.82541	0	0
FBgn0063492	37113	Glutathione S transferase E8	GstE8	-2.45145	3.18385	13.4348	0.000740458	0.0273965	7.26731	4.5525	0	0
FBgn0033207	35710	uncharacterized protein	CG12826	-1.29533	5.52437	17.4642	0.000746547	0.0274663	9.43662	8.06209	0	0
FBgn0264789	NA	pseudo	CR44019	1.49108	1.32336	19.9423	0.000755786	0.0277247	3.81425	5.25736	0	0
FBgn0004431	38122	Lysozyme X	LysX	-1.47854	6.18432	14.3628	0.000758741	0.0277517	10.1418	8.52251	0	0
FBgn0263321	12797876	uncharacterized protein	CG43402	2.03835	3.2385	14.6575	0.000770268	0.0280912	5.04139	7.31687	0	0
FBgn0262366	12798207	uncharacterized protein	CG43064	1.5622	4.60217	16.2136	0.000778382	0.0283046	6.88641	8.58734	0	0
FBgn0010052	36780	Juvenile hormone esterase	Jhe	1.83533	2.82708	16.786	0.000787884	0.0285671	5.06839	6.68731	0	0
FBgn0053306	2768915	uncharacterized protein	CG33306	2.39843	7.76519	11.6142	0.000792254	0.0286425	9.2812	11.6134	0	0
FBgn0035975	39062	Peptidoglycan recognition protein LA	PGRP-LA	0.992185	6.52366	19.8186	0.000801897	0.0289076	9.33749	10.3288	0	0
FBgn0039108	42800	uncharacterized protein	CG10232	1.65188	2.09894	18.8924	0.000806054	0.0289739	4.48464	5.9955	0	0
FBgn0033202	NA	CG1339 gene product from transcript CG1339-RB	CG1339	-4.72532	-0.930904	12.9035	0.00080845	0.0289768	2.71745	0.323056	0	0
FBgn0264878	NA	ncRNA	CR44069	-1.91036	-0.657356	13.4173	0.000815733	0.0291543	3.32467	1.63686	0	0
FBgn0036970	40236	Serpin 77Bc	Spn77Bc	-2.31369	-0.39387	14.6799	0.000832138	0.0296559	3.55025	1.64659	0	0
FBgn0036394	39546	uncharacterized protein	CG9040	-13.1248	4.70926	7.62813	0.000870365	0.0309301	4.53857	0	0	1
FBgn0265296	38788	Down syndrome cell adhesion molecule 2	Dscam2	-1.90597	1.17406	15.0763	0.000873527	0.0309545	5.17724	3.27425	0	0
FBgn0266070	NA	ncRNA	CR44823	-7.07831	-1.02187	11.4571	0.000876179	0.0309608	2.60086	0	0	1
FBgn0266431	19835998	uncharacterized protein	CG45061	2.48702	-0.203205	11.6991	0.000882323	0.0310901	1.59588	3.82626	0	0
FBgn0033774	36410	uncharacterized protein	CG12374	5.73386	4.61052	11.1805	0.000905715	0.0317006	2.06026	8.02891	0	0
FBgn0265423	19834757	uncharacterized protein	CG44335	-4.4965	0.348536	12.8146	0.000905781	0.0317006	3.99414	0.870673	0	0
FBgn0263766	NA	ncRNA	CR43683	1.49164	0.858712	20.0642	0.000907251	0.0317006	3.40909	4.75505	0	0
FBgn0035679	38697	uncharacterized protein	CG10467	1.68105	6.77978	12.7156	0.000914185	0.0318539	9.05996	10.6092	0	0
FBgn0265733	NA	ncRNA	CR44540	-6.48021	-1.48676	11.1981	0.000936141	0.0324532	2.26151	0	0	1
FBgn0026755	53584	UDP-glycosyltransferase 37b1	Ugt37b1	-2.00561	1.88734	15.4647	0.000936575	0.0324532	5.75941	3.98719	0	0
FBgn0054026	3885569	uncharacterized protein	CG34026	2.2315	6.92748	11.3856	0.000958746	0.0331297	8.63195	10.7604	0	0
FBgn0040398	31055	uncharacterized protein	CG14629	0.878123	8.06194	22.8116	0.000961406	0.0331301	10.9644	11.8356	0	0
FBgn0037387	40728	uncharacterized protein	CG1213	-1.98323	5.54861	12.4099	0.000990467	0.0340378	9.30704	7.62539	0	0
FBgn0034819	37666	uncharacterized protein	CG9877	-1.06428	5.7956	19.2286	0.000993356	0.0340435	9.61461	8.56074	0	0
FBgn0037661	41092	Adenosine deaminase	Ada	-1.07353	2.72812	40.3868	0.00103402	0.0352441	6.57849	5.52259	0	0
FBgn0032048	34181	Diuretic hormone 31	Dh31	1.56974	4.60191	15.2587	0.00103378	0.0352441	6.9769	8.47788	0	0
FBgn0033830	36481	uncharacterized protein	CG10814	4.03014	-0.968248	12.7758	0.00104747	0.0355091	0.535156	2.7657	0	0
FBgn0011296	37744	lethal (2) essential for life	l(2)efl	-1.24288	8.43121	14.5542	0.00104744	0.0355091	12.3348	10.9846	0	0
FBgn0052091	39307	uncharacterized protein	CG32091	-0.966634	5.67215	23.0168	0.00106178	0.0358967	9.48527	8.49978	0	0
FBgn0040350	31047	uncharacterized protein	CG3690	1.26705	6.45357	14.4365	0.00108301	0.0364177	9.00505	10.3415	0	0
FBgn0030795	32671	pickpocket 28	ppk28	-1.31109	0.684558	20.1738	0.00108155	0.0364177	4.57394	3.34451	0	0
FBgn0030926	32832	persephone	psh	1.59503	4.014	15.5304	0.00109394	0.0366865	6.27172	8.00043	0	0
FBgn0033978	36661	Cyp6a23	Cyp6a23	4.00454	7.69478	9.73431	0.00109926	0.0367663	7.5084	10.8579	0	0
FBgn0085311	42248	uncharacterized protein	CG34282	-1.44172	9.01826	13.0563	0.00110236	0.0367717	12.8934	11.4496	0	0
FBgn0033389	35937	Rad51 recombinase D	Rad51D	1.78175	-0.226659	13.6831	0.00110897	0.0368937	2.13717	3.74102	0	0
FBgn0013680	19893529	mitochondrial NADH-ubiquinone oxidoreductase chain 2	mt:ND2	1.22711	6.05809	15.3225	0.00111478	0.0369887	8.67599	9.91318	0	0
FBgn0035888	38954	uncharacterized protein	CG7120	1.71682	3.90384	14.5261	0.00113895	0.0376906	6.05647	7.88865	0	0
FBgn0035505	38502	tipE homolog 2	Teh2	-2.30493	0.907659	12.1853	0.00114417	0.0377636	5.00683	2.57575	0	0
FBgn0035282	38242	CNMamide	CNMa	-1.73396	2.83223	15.5941	0.00115907	0.0381546	6.8008	5.02455	0	0
FBgn0040565	8673956	uncharacterized protein	CG7606	-10.6996	3.89548	12.1546	0.00120269	0.0394868	4.38901	0.118787	0	0
FBgn0051202	318624	alpha-Mannosidase class I c	alpha-Man-Ic	-2.23447	-1.11203	16.8471	0.0012179	0.0397772	2.823	1.19092	0	0
FBgn0038339	41884	uncharacterized protein	CG6118	-2.04387	-0.979933	16.6701	0.00121619	0.0397772	2.97634	1.39939	0	0
FBgn0025456	42092	Cellular Repressor of E1A-stimulated Genes	CREG	1.0309	10.3413	16.099	0.00123301	0.0401659	13.1122	14.1647	0	0
FBgn0035638	38653	Tektin C	Tektin-C	-1.84739	4.31861	13.2295	0.00125089	0.0406424	8.29656	6.33455	0	0
FBgn0053460	3885588	uncharacterized protein	CG33460	1.67662	4.37134	14.102	0.00127285	0.0412489	6.62009	8.27784	0	0
FBgn0038542	42136	Tyramine receptor	TyrR	1.24233	4.62351	18.4473	0.00128668	0.0415895	7.27276	8.46755	0	0
FBgn0025709	35914	Concentrative nucleoside transporter 2	CG8083	1.37366	4.69625	16.0213	0.00129184	0.0416485	7.19343	8.59436	0	0
FBgn0026190	43624	prolyl-4-hydroxylase-alpha MP	PH4alphaMP	-1.18372	5.63514	16.281	0.00131143	0.0421714	9.4517	8.3248	0	0
FBgn0087040	39130	alpha-Tubulin at 67C	alphaTub67C	2.20001	-0.484316	10.91	0.00132227	0.0423038	1.58068	3.51865	0	0
FBgn0037935	41409	uncharacterized protein	CG6834	1.82556	6.26398	11.562	0.00133246	0.0423038	8.39337	10.0882	0	0
FBgn0265525	NA	ncRNA	CR44375	2.30243	-0.242668	13.9612	0.00132478	0.0423038	1.86749	3.61885	0	0
FBgn0035205	38149	Ctr9	Ctr9	0.776123	6.26273	30.0979	0.00132985	0.0423038	9.24257	10.0044	0	0
FBgn0025814	44110	Microsomal glutathione S-transferase-like	Mgstl	1.65566	4.42386	14.0149	0.00132624	0.0423038	6.67616	8.34138	0	0
FBgn0036461	39626	Zinc/iron regulated transporter-related protein 71B	Zip71B	0.814124	7.51268	23.4142	0.00134938	0.0427327	10.4479	11.278	0	0
FBgn0263256	318843	uncharacterized protein	CG43394	-1.19443	5.54211	16.284	0.00136116	0.0429967	9.35326	8.23191	0	0
FBgn0037324	40650	Odorant receptor co-receptor	Orco	3.29072	-0.947769	10.8081	0.00137388	0.0432892	0.78765	2.86743	0	0
FBgn0264895	34032	Rap GTPase activating protein 1	RapGAP1	0.966736	6.35963	17.8124	0.00138841	0.0436372	9.20615	10.137	0	0
FBgn0266259	19835263	uncharacterized protein	CG44954	-6.43581	-1.51798	10.4518	0.00140285	0.0439745	2.17716	0	0	1
FBgn0033192	35691	corin	Corin	1.32853	2.32298	21.3112	0.00140617	0.0439745	4.94402	6.19637	0	0
FBgn0262903	NA	ncRNA	CR43258	-5.31635	-0.486385	12.9666	0.00142817	0.0444401	3.09322	0.290445	0	0
FBgn0038020	41502	Glutathione S transferase D9	GstD9	-1.04562	4.59101	24.2962	0.0014271	0.0444401	8.41795	7.37868	0	0
FBgn0038363	41910	Acylphosphatase 2	Acyp2	-0.952953	4.11562	37.5724	0.00144822	0.0448409	7.9235	6.98236	0	0
FBgn0031939	34051	uncharacterized protein	CG13796	0.870943	7.2749	19.673	0.00144758	0.0448409	10.1769	11.0438	0	0
FBgn0033949	36624	uncharacterized protein	CG10131	1.43821	5.22322	14.0986	0.00146195	0.0451019	7.69473	9.0782	0	0
FBgn0033521	36101	uncharacterized protein	CG12896	-2.69423	0.99975	12.391	0.00146603	0.0451019	4.63075	2.67613	0	0
FBgn0035817	38870	uncharacterized protein	CG7409	-1.91551	0.789687	12.577	0.00146746	0.0451019	4.80468	2.86614	0	0
FBgn0264821	NA	ncRNA	CR44029	1.17531	4.71127	18.844	0.00147237	0.045142	7.39528	8.55869	0	0
FBgn0028956	36961	methuselah-like 3	mthl3	1.02576	6.61769	15.7698	0.00149174	0.045624	9.36935	10.4518	0	0
FBgn0085404	42715	uncharacterized protein	CG34375	-2.14078	-0.399354	10.5688	0.00153334	0.0466755	3.61563	1.65581	0	0
FBgn0032652	35067	uncharacterized protein	CG6870	1.3725	4.71142	15.306	0.00153359	0.0466755	7.2334	8.57876	0	0
FBgn0033836	36487	uncharacterized protein	CG18278	1.48939	0.288342	13.7724	0.00158084	0.0478808	2.79658	4.22029	0	0
FBgn0052641	318135	uncharacterized protein	CG32641	1.29047	3.44193	18.8134	0.0015792	0.0478808	6.03687	7.32724	0	0
FBgn0033458	36023	uncharacterized protein	CG18446	2.00632	2.69362	13.1177	0.00159604	0.0482243	4.7258	6.55063	0	0
FBgn0261987	42131	Peroxinectin-like	Pxt	2.04421	-0.417601	14.5558	0.00162733	0.0489393	1.88523	3.44672	0	0
FBgn0033657	36263	Silnoon	Sln	-1.83515	0.130888	12.3042	0.00162753	0.0489393	4.07097	2.3926	0	0
FBgn0036676	2768967	uncharacterized protein	CG13028	1.95299	2.40398	13.4363	0.00163545	0.0490213	4.50665	6.25052	0	0
FBgn0035199	38141	triforce	tfc	-1.87663	4.07035	12.5627	0.00163809	0.0490213	7.97219	6.12319	0	0
FBgn0052006	317817	uncharacterized protein	CG32006	2.28841	1.38465	12.024	0.00165213	0.0490889	3.10079	5.35559	0	0
FBgn0267305	NA	ncRNA	CR45741	-5.67835	-0.854296	13.7836	0.00164946	0.0490889	2.77455	0.118787	0	0
FBgn0052702	326235	Cubilin	Cubn	0.994485	6.35686	16.2612	0.00165074	0.0490889	9.16347	10.1544	0	0
FBgn0032582	34959	uncharacterized protein	CG13258	-2.23	-0.564688	13.1917	0.00167563	0.0496693	3.32193	1.58431	0	0
FBgn0001296	45883	karmoisin	kar	1.32022	5.62723	13.6827	0.00169385	0.0500908	8.18842	9.46567	0	0
FBgn0034990	37877	uncharacterized protein	CG11406	-6.67787	-1.34046	9.40566	0.0017023	0.0502218	2.00044	0	0	1
FBgn0266887	NA	ncRNA	CR45348	4.76274	-0.671896	11.8154	0.00171086	0.0503556	0.391117	2.89908	0	0
FBgn0085419	37132	Rad, Gem/Kir family member 2	Rgk2	-1.55953	2.22039	15.425	0.00174037	0.0511039	6.17872	4.5704	0	0
FBgn0037913	3772232	fatty acid binding protein	fabp	1.38383	7.60855	11.9242	0.00175927	0.0515381	10.1032	11.4413	0	0
FBgn0011828	38326	Peroxidasin	Pxn	1.30502	7.74759	12.33	0.00176466	0.0515752	10.3305	11.5543	0	0
FBgn0030245	32019	uncharacterized protein	CG1637	0.78454	7.47024	22.7795	0.00179874	0.0524485	10.4444	11.2061	0	0
FBgn0039326	43066	uncharacterized protein	CG10562	4.16358	3.24887	9.53627	0.00181262	0.0525987	2.93441	6.49705	0	0
FBgn0051370	43060	uncharacterized protein	CG31370	0.979402	5.23943	21.6753	0.00181486	0.0525987	8.06065	9.05292	0	0
FBgn0032472	34704	uncharacterized protein	CG9928	-6.1935	3.47201	8.77311	0.0018165	0.0525987	4.76274	1.84438	0	0
FBgn0003507	41944	serpent	srp	1.09157	6.41494	14.354	0.00183182	0.0529197	9.18278	10.1893	0	0
FBgn0250757	43136	uncharacterized protein	CG42235	1.14574	8.79097	13.445	0.00186536	0.0537644	11.478	12.6103	0	0
FBgn0267481	NA	ncRNA	CR45831	1.59229	-0.303287	14.7877	0.00188332	0.0541573	2.22356	3.61743	0	0
FBgn0265074	NA	ncRNA	CR44185	1.74211	1.96654	14.1719	0.00189014	0.0542288	4.23113	5.86175	0	0
FBgn0085265	5740183	uncharacterized protein	CG34236	1.33039	5.03101	14.3075	0.00191878	0.0549246	7.58701	8.87819	0	0
FBgn0040823	50296	defective proboscis extension response 6	dpr6	1.36608	0.241752	16.1958	0.00192365	0.0549382	2.8905	4.13622	0	0
FBgn0038243	41766	uncharacterized protein	CG8066	1.1519	5.37332	15.6614	0.00198196	0.0564747	8.0367	9.23204	0	0
FBgn0051926	326174	uncharacterized protein	CG31926	1.46137	2.74693	15.9882	0.00200284	0.05694	5.21681	6.64121	0	0
FBgn0033294	35827	Maltase A4	Mal-A4	3.93471	3.23432	9.30063	0.0020221	0.057357	3.53359	6.11817	0	0
FBgn0262035	10178831	uncharacterized protein	CG42846	0.942478	6.33678	16.3164	0.00203438	0.0574448	9.15995	10.1427	0	0
FBgn0037602	41021	SRA stem-loop interacting RNA binding protein 2	SLIRP2	-1.10571	2.63916	26.6818	0.00202994	0.0574448	6.48115	5.41087	0	0
FBgn0015376	44637	cutlet	cutlet	1.07877	3.45815	24.395	0.00209083	0.0589057	6.23804	7.2889	0	0
FBgn0034328	37099	Immune induced molecule 23	IM23	-5.66191	2.17297	8.84297	0.0021143	0.0594333	3.88244	1.40823	0	0
FBgn0038172	41679	Adenosine deaminase-related growth factor D	Adgf-D	1.23852	5.13438	14.6955	0.0021266	0.059645	7.71582	9.01816	0	0
FBgn0053099	326254	uncharacterized protein	CG33099	0.956821	5.2827	20.9431	0.00213773	0.0596893	8.11415	9.09372	0	0
FBgn0264885	NA	ncRNA	CR44076	-5.57164	-0.86188	12.476	0.00213718	0.0596893	2.76291	0.171657	0	0
FBgn0033355	35896	uncharacterized protein	CG13748	-2.01967	2.00812	12.3861	0.00214827	0.0598503	5.82647	4.06876	0	0
FBgn0033047	35520	uncharacterized protein	CG7882	1.3985	6.43776	11.4279	0.00221347	0.0613932	8.94084	10.2427	0	0
FBgn0054044	NA	ncRNA	CR34044	1.89107	-0.0768832	13.1841	0.00221024	0.0613932	2.28428	3.7891	0	0
FBgn0050471	246633	uncharacterized protein	CG30471	-2.49131	-0.30272	7.60026	0.00222197	0.0614925	3.76595	1.3692	0	0
FBgn0265099	NA	ncRNA	CR44204	-6.53006	-1.44608	9.61783	0.0022354	0.0617277	2.14382	0	0	1
FBgn0005391	31938	Yolk protein 2	Yp2	4.33029	0.632182	10.1955	0.00225073	0.0620141	0.924583	4.27403	0	0
FBgn0002868	41202	Metallothionein A	MtnA	-1.36927	8.29307	11.3011	0.00226089	0.062157	12.2159	10.6983	0	0
FBgn0039417	43180	uncharacterized protein	CG6073	-1.02424	3.81258	24.8963	0.00227176	0.0623191	7.63374	6.62239	0	0
FBgn0030495	32310	uncharacterized protein	CG11816	1.58301	0.0573224	13.7262	0.00228527	0.0625355	2.57354	3.92938	0	0
FBgn0030769	32642	uncharacterized protein	CG13012	-1.45257	3.76502	14.2414	0.00232465	0.0625355	7.62538	6.23484	0	0
FBgn0034870	37720	uncharacterized protein	CG13559	2.81412	0.60892	10.8122	0.002319	0.0625355	2.05966	4.38989	0	0
FBgn0040496	34465	uncharacterized protein	CG17104	1.03492	3.81782	24.0176	0.00232322	0.0625355	6.61635	7.64469	0	0
FBgn0262876	12797998	uncharacterized protein	CG43231	-4.36457	0.343055	10.5702	0.00230555	0.0625355	3.74835	1.00153	0	0
FBgn0035985	39081	Cuticular protein 67B	Cpr67B	1.0185	6.86437	13.7522	0.0023242	0.0625355	9.62436	10.6811	0	0
FBgn0083994	NA	ncRNA	CR41352	-5.15543	-1.19169	11.701	0.00230029	0.0625355	2.52079	0.171657	0	0
FBgn0260874	40157	Ionotropic receptor 76a	Ir76a	-3.14186	-0.406829	10.9418	0.00230638	0.0625355	3.23259	1.24148	0	0
FBgn0052088	326196	sisters unbound	sunn	1.50319	0.455565	11.9869	0.0022897	0.0625355	2.90359	4.40897	0	0
FBgn0010388	36635	Drosocin	Dro	-3.78247	2.77983	9.18589	0.00235242	0.0631467	5.73501	3.26126	0	0
FBgn0265451	NA	ncRNA	CR44351	-5.60444	-0.139225	12.5455	0.00238089	0.0637741	3.36232	0.368393	0	0
FBgn0030157	31920	uncharacterized protein	CG1468	-0.864179	7.46199	16.7702	0.00239316	0.0639658	11.2061	10.3831	0	0
FBgn0053554	35483	Nipped-A	Nipped-A	0.752291	7.21763	22.0431	0.00239947	0.0639978	10.2058	10.9493	0	0
FBgn0040734	50207	uncharacterized protein	CG15065	-4.06895	1.43394	9.23695	0.00242191	0.0644588	4.22504	1.96055	0	0
FBgn0038548	42142	uncharacterized protein	CG17806	1.0667	2.7833	25.2742	0.00243587	0.0646927	5.5599	6.63581	0	0
FBgn0264879	NA	ncRNA	CR44070	-5.57548	-0.938327	12.8208	0.00245928	0.065176	2.63932	0.118787	0	0
FBgn0265835	19835525	uncharacterized protein	CG44624	-5.18045	4.0146	11.3523	0.00247215	0.0653788	7.91437	2.12737	0	0
FBgn0267663	NA	ncRNA	CR46001	-6.44413	-1.51285	9.4552	0.00250148	0.0658932	2.09546	0	0	1
FBgn0023550	45707	Fatty acyl-CoA reductase in oenocytes	FarO	-1.02149	4.54749	20.6628	0.00250214	0.0658932	8.35596	7.35499	0	0
FBgn0003719	42945	tolloid	tld	-1.1359	3.84721	19.027	0.00251834	0.0661804	7.68572	6.56724	0	0
FBgn0038701	42319	uncharacterized protein	CG18493	-4.74659	5.7749	8.36623	0.00255407	0.0669788	8.84911	4.17713	0	0
FBgn0028430	117464	Hemese	He	1.71285	6.15664	10.263	0.00256402	0.067099	8.41309	9.91609	0	0
FBgn0085447	43892	still life	sif	-1.28867	1.73698	17.0415	0.00258934	0.0676202	5.63637	4.34355	0	0
FBgn0052432	40310	uncharacterized protein	CG32432	-2.20633	0.719783	11.5099	0.00260097	0.0676413	4.5626	2.67275	0	0
FBgn0267644	NA	ncRNA	CR45982	-4.36986	2.08853	9.6333	0.00260093	0.0676413	5.02415	2.31419	0	0
FBgn0261584	10178792	uncharacterized protein	CG42694	1.20431	4.93306	14.7081	0.00260803	0.0676843	7.60594	8.74711	0	0
FBgn0038247	41774	Cadherin 88C	Cad88C	2.24602	1.58313	10.9758	0.00267475	0.0689866	3.36875	5.44716	0	0
FBgn0034507	37309	uncharacterized protein	CG11192	-2.00468	2.7013	11.1917	0.00266948	0.0689866	6.73864	4.50326	0	0
FBgn0024320	34358	Niemann-Pick type C-1a	Npc1a	0.714995	7.96077	24.9978	0.00267036	0.0689866	10.9726	11.6858	0	0
FBgn0266246	NA	ncRNA	CR44941	-4.68109	-1.00587	11.0572	0.00268624	0.0691403	2.64115	0.290445	0	0
FBgn0036116	39232	uncharacterized protein	CG7888	-1.33915	4.45114	13.7398	0.00271163	0.0696505	8.25293	7.04366	0	0
FBgn0032436	34663	uncharacterized protein	CG5418	2.16635	0.930545	11.1743	0.00272111	0.0697509	2.94506	4.71458	0	0
FBgn0034440	37225	uncharacterized protein	CG10073	3.64722	3.01915	8.96904	0.00275015	0.0700644	3.30076	6.33641	0	0
FBgn0038653	42258	uncharacterized protein	CG18208	-1.65481	2.50129	13.1732	0.0027454	0.0700644	6.39347	4.7956	0	0
FBgn0028331	31964	lethal (1) G0289	l(1)G0289	0.814091	8.64505	18.2177	0.0027434	0.0700644	11.5894	12.3929	0	0
FBgn0038516	42106	Pyrroline-5-carboxylate reductase-like 2	P5cr-2	0.906963	5.80923	17.3394	0.00278881	0.0709049	8.66715	9.60165	0	0
FBgn0032281	34467	uncharacterized protein	CG17107	2.87075	2.13206	9.74368	0.00279715	0.0709727	3.13089	6.00393	0	0
FBgn0085305	41934	uncharacterized protein	CG34276	-7.71698	1.69762	9.77833	0.00281172	0.0711981	2.98593	0.270186	0	0
FBgn0037323	40649	uncharacterized protein	CG2663	-1.45228	2.77348	14.1051	0.00284349	0.071857	6.72472	5.16736	0	0
FBgn0035160	38090	hinge3	hng3	1.07944	4.73275	16.9467	0.00291969	0.0736339	7.50022	8.53734	0	0
FBgn0259226	35838	uncharacterized protein	CG42326	-1.45858	0.278458	12.8508	0.00298773	0.0751982	4.16866	2.81797	0	0
FBgn0266783	NA	ncRNA	CR45248	-5.55939	-0.953248	12.3738	0.0030414	0.0763234	2.59104	0.118787	0	0
FBgn0020622	33203	Pi3K21B	Pi3K21B	0.794015	6.94959	17.4887	0.00304464	0.0763234	9.90912	10.6853	0	0
FBgn0025712	38203	uncharacterized protein	CG13920	-1.61482	2.2794	12.8175	0.00311311	0.0778838	6.25875	4.5259	0	0
FBgn0259099	39617	Doublecortin-domain-containing echinoderm-microtubule-associated protein	DCX-EMAP	-1.74214	-0.83269	13.6904	0.00312167	0.0779421	3.05741	1.67044	0	0
FBgn0039040	42718	uncharacterized protein	CG13833	2.56465	0.799992	10.4706	0.0031412	0.0782736	2.58575	4.36906	0	0
FBgn0085360	33011	uncharacterized protein	CG34331	1.45155	4.46246	12.2386	0.00314976	0.0783308	6.94006	8.27958	0	0
FBgn0036848	40085	uncharacterized protein	CG10424	0.797256	5.76921	22.1279	0.00316118	0.0784588	8.72146	9.52291	0	0
FBgn0038397	41953	uncharacterized protein	CG10185	-2.40953	-0.364267	10.4143	0.00318819	0.0789725	3.44998	1.58404	0	0
FBgn0039959	3355040	uncharacterized protein	CG17514	0.751714	8.08489	19.8679	0.00323602	0.0799443	11.0722	11.8152	0	0
FBgn0042127	317813	uncharacterized protein	CG18789	-1.24337	0.920367	15.8429	0.00324021	0.0799443	4.78232	3.60788	0	0
FBgn0001089	33839	beta galactosidase	Gal	0.928924	7.28187	13.6076	0.00326172	0.0803167	10.1148	11.0703	0	0
FBgn0032233	34408	defective proboscis extension response 19	dpr19	-1.61059	0.824215	12.9872	0.00327181	0.0804067	4.68371	3.25726	0	0
FBgn0262022	10178965	uncharacterized protein	CG42833	1.29689	3.63954	14.4041	0.00330105	0.0809664	6.22308	7.4964	0	0
FBgn0039277	43014	uncharacterized protein	CG13650	1.13659	3.28206	18.3212	0.00335464	0.0819594	6.02192	7.10464	0	0
FBgn0264267	NA	ncRNA	CR43767	6.92106	0.834907	13.8909	0.00335286	0.0819594	0.246693	4.01743	0	0
FBgn0039734	43558	tace	Tace	-2.00598	0.850002	10.2174	0.00340119	0.0829347	4.82322	2.81541	0	0
FBgn0039084	42773	uncharacterized protein	CG10175	-1.83249	3.3797	10.8278	0.00342717	0.0832437	7.24699	5.46281	0	0
FBgn0010197	34553	Guanyl cyclase at 32E	Gyc32E	-2.30911	-0.4223	10.2824	0.00342584	0.0832437	3.39015	1.62862	0	0
FBgn0051496	326145	uncharacterized protein	CG31496	-9.80308	1.4361	8.11217	0.00345624	0.083787	3.36932	0	0	1
FBgn0028699	38589	Rh50	Rh50	2.44107	3.08513	9.58035	0.00347278	0.0840253	4.76916	6.65489	0	0
FBgn0036024	39125	uncharacterized protein	CG18180	2.35384	10.6298	8.43701	0.00353643	0.0854	12.24	14.2287	0	0
FBgn0014019	34615	Rhodopsin 5	Rh5	-1.2949	0.784887	13.6371	0.00354378	0.0854127	4.6576	3.41422	0	0
FBgn0051792	35163	uncharacterized protein	CG31792	2.25905	4.96218	9.12088	0.00355152	0.0854345	6.59264	8.72154	0	0
FBgn0267697	NA	ncRNA	CR46033	-2.61319	0.627252	9.86784	0.00358438	0.0860596	4.28917	2.28778	0	0
FBgn0033985	36671	uncharacterized protein	CG10257	2.43051	-1.12457	9.68787	0.00361913	0.0863964	1.05731	2.77435	0	0
FBgn0266219	NA	ncRNA	CR44914	-1.51723	-0.0028629	12.0887	0.00361414	0.0863964	3.86407	2.53627	0	0
FBgn0023511	31154	ER degradation enhancer, mannosidase alpha-like 1	Edem1	0.799492	5.25989	27.6924	0.00361778	0.0863964	8.22101	9.0138	0	0
FBgn0032684	35105	uncharacterized protein	CG10178	1.06686	7.68131	11.6671	0.0036438	0.0868197	10.4257	11.4693	0	0
FBgn0085736	3355155	NADH dehydrogenase (ubiquinone) AGGG subunit	CG40472	1.50334	0.338684	11.3106	0.00366654	0.0871954	2.83128	4.24738	0	0
FBgn0038114	41608	uncharacterized protein	CG11670	-1.18552	3.68246	15.5131	0.00371448	0.0881679	7.52418	6.35508	0	0
FBgn0025454	36316	Cyp6g1	Cyp6g1	0.74305	7.0381	18.2878	0.00377876	0.0895236	10.0229	10.7695	0	0
FBgn0040060	38680	yippee interacting protein 7	yip7	-2.11935	11.2357	8.47215	0.00379227	0.089674	15.287	12.6905	0	0
FBgn0033593	36183	listericin	Listericin	1.61503	5.26596	10.0652	0.00388366	0.0916503	7.48906	9.14578	0	0
FBgn0036822	40057	Ninjurin B	NijB	2.93667	-0.365986	9.96539	0.0038905	0.0916503	1.38045	3.21359	0	0
FBgn0039006	42682	Cyp6d4	Cyp6d4	0.986423	5.72771	13.89	0.00390433	0.0918032	8.51092	9.54125	0	0
FBgn0040796	2768963	uncharacterized protein	CG13064	-2.04321	0.724907	9.76432	0.00391915	0.0919786	4.65981	2.66114	0	0
FBgn0040743	50216	uncharacterized protein	CG15919	-3.35614	0.169995	8.63952	0.00394131	0.0923255	4.24863	1.05196	0	0
FBgn0030181	31947	uncharacterized protein	CG12645	-3.78037	-1.01922	9.09776	0.00396234	0.0926447	2.64551	0.556129	0	0
FBgn0261817	10178930	uncharacterized protein	CG42759	-5.58793	-0.847159	11.3604	0.00397474	0.0927613	2.63842	0.171657	0	0
FBgn0039612	43411	uncharacterized protein	CG14523	1.20643	4.35372	13.5976	0.00404373	0.0937381	7.02302	8.16317	0	0
FBgn0032639	35050	uncharacterized protein	CG18563	1.19975	6.84558	10.3822	0.00404611	0.0937381	9.45505	10.6666	0	0
FBgn0014465	31785	Chorion protein b at 7F	Cp7Fb	-4.71125	-0.631521	10.6065	0.00404657	0.0937381	2.91892	0.359393	0	0
FBgn0264890	NA	ncRNA	CR44081	-4.04777	-0.521754	9.13841	0.00402613	0.0937381	3.03534	0.692214	0	0
FBgn0260462	40628	uncharacterized protein	CG12163	0.656764	9.73406	26.8195	0.00410157	0.0948366	12.7864	13.4433	0	0
FBgn0025885	35671	inos	Inos	0.770705	6.64347	16.8006	0.00415281	0.0958441	9.62409	10.3653	0	0
FBgn0264697	NA	ncRNA	CR43966	2.50967	-0.981197	7.58984	0.00418313	0.0961982	1.05357	2.93338	0	0
FBgn0038398	41954	sex-specific enzyme 2	sxe2	1.75121	3.80495	10.3599	0.00418353	0.0961982	6.09824	7.51375	0	0
FBgn0052207	NA	pseudo	CR32207	0.924106	4.39899	20.945	0.00420958	0.0964186	7.25458	8.2046	0	0
FBgn0264376	NA	ncRNA	CR43828	-3.30892	1.91455	8.5535	0.00421253	0.0964186	5.68106	2.36426	0	0
FBgn0034511	37313	GNBP-like 3	GNBP-like3	-5.19416	1.84628	7.65075	0.00421624	0.0964186	3.48839	1.48362	0	0
FBgn0262355	NA	ncRNA	CR43053	-4.42707	-0.862026	10.1616	0.00437815	0.0999385	2.76952	0.359393	0	0
FBgn0038144	41645	uncharacterized protein	CG8870	1.21836	1.06296	14.4562	0.00439714	0.100007	3.75107	4.9317	0	0
FBgn0038681	42294	Cyp12a4	Cyp12a4	0.944683	7.67566	12.207	0.00439159	0.100007	10.5126	11.4431	0	0
FBgn0038309	41841	Ammonium transporter	Amt	2.86373	-1.08991	9.96071	0.00441732	0.100284	0.894895	2.62181	0	0
FBgn0038161	41663	uncharacterized protein	CG9269	-1.44106	2.916	12.2812	0.00443698	0.100494	6.8424	5.31496	0	0
FBgn0264867	NA	ncRNA	CR44058	-4.74389	-0.581864	10.3166	0.00444265	0.100494	2.93333	0.379652	0	0
FBgn0033093	35575	uncharacterized protein	CG3270	0.891392	6.08742	14.0759	0.00448088	0.101176	8.98693	9.83066	0	0
FBgn0050098	246456	uncharacterized protein	CG30098	1.56245	3.32712	11.2856	0.00454465	0.102215	5.70979	7.14889	0	0
FBgn0001114	34193	Glutactin	Glt	0.838268	9.35714	14.0933	0.00455142	0.102215	12.2678	13.1169	0	0
FBgn0033476	36045	oysgedart	oys	0.671752	8.88639	23.8093	0.00454644	0.102215	11.9244	12.5997	0	0
FBgn0050016	246393	uncharacterized protein	CG30016	1.66547	3.56237	10.5171	0.00457458	0.102368	5.81145	7.40673	0	0
FBgn0267241	NA	ncRNA	CR45681	1.6441	0.148613	10.9919	0.00456966	0.102368	2.61973	3.97795	0	0
FBgn0036553	39742	uncharacterized protein	CG17027	0.934052	7.43504	12.1196	0.00459583	0.102659	10.266	11.2129	0	0
FBgn0000078	36932	Amylase distal	Amy-d	2.25173	5.52691	8.30136	0.0046567	0.103099	7.39268	8.98663	0	0
FBgn0034291	37054	uncharacterized protein	CG5770	0.87793	8.68536	13.1097	0.00464999	0.103099	11.5597	12.4562	0	0
FBgn0038716	42335	uncharacterized protein	CG7342	0.812835	6.46417	14.8298	0.00464441	0.103099	9.37751	10.2304	0	0
FBgn0015039	35635	Cytochrome P450-9b2	Cyp9b2	2.20221	8.62708	8.07144	0.00463432	0.103099	10.4747	12.1386	0	0
FBgn0033296	35829	Maltase A7	Mal-A7	-1.43699	1.50596	12.4236	0.00464827	0.103099	5.39869	3.98628	0	0
FBgn0052476	318046	methuselah-like 14	mthl14	0.864609	6.79356	13.0849	0.00466715	0.103147	9.66848	10.567	0	0
FBgn0002526	NA	Laminin A	LanA	0.904642	9.18959	12.6446	0.00469204	0.103514	12.0678	12.9426	0	0
FBgn0265661	NA	ncRNA	CR44468	1.38892	0.99993	12.7479	0.00473909	0.104369	3.57569	4.86532	0	0
FBgn0027070	35139	uncharacterized protein	CG17322	1.47462	2.13682	12.1325	0.00480125	0.105552	4.55455	6.03939	0	0
FBgn0266021	NA	ncRNA	CR44786	-3.02094	0.906729	8.77894	0.00482404	0.105867	4.41563	2.16961	0	0
FBgn0083972	4379892	uncharacterized protein	CG34136	1.19411	6.18317	10.258	0.00485796	0.106424	8.80491	9.99489	0	0
FBgn0051019	318558	uncharacterized protein	CG31019	-2.79357	1.13476	8.48263	0.00488239	0.106772	5.26212	2.135	0	0
FBgn0265306	NA	ncRNA	CR44279	-3.1014	-0.0873598	8.66017	0.00491322	0.107259	3.48987	1.3419	0	0
FBgn0038866	42513	uncharacterized protein	CG5810	2.9573	3.1224	8.09681	0.00493393	0.107524	4.37492	6.29014	0	0
FBgn0035999	39097	uncharacterized protein	CG3552	1.44612	4.95223	10.1675	0.00494734	0.107571	7.23669	8.91896	0	0
FBgn0001257	38513	Ecdysone-inducible gene L2	ImpL2	0.856472	7.71423	13.0268	0.00495329	0.107571	10.636	11.445	0	0
FBgn0041579	NA	Attacin-C	AttC	-3.98449	5.52735	7.07127	0.00497254	0.107802	7.73208	5.73287	0	0
FBgn0262569	12798341	uncharacterized protein	CG43109	-1.91681	1.50373	9.72927	0.00502109	0.108666	5.46228	3.47458	0	0
FBgn0031099	33026	uncharacterized protein	CG17065	1.17028	3.00979	15.246	0.0050547	0.109016	5.72518	6.82734	0	0
FBgn0028396	44121	Turandot A	TotA	-1.40775	8.81388	9.09514	0.00505472	0.109016	12.6608	11.2137	0	0
FBgn0036257	39385	Rho GTPase activating protein at 68F	RhoGAP68F	0.737979	7.50863	16.4603	0.00507234	0.109208	10.4955	11.236	0	0
FBgn0036934	40195	short neuropeptide F receptor	sNPF-R	-1.27644	1.52806	13.1686	0.00508853	0.109368	5.40562	4.13424	0	0
FBgn0051741	35079	uncharacterized protein	CG31741	2.5989	3.05723	8.39834	0.00517419	0.111019	4.49373	6.58143	0	0
FBgn0034110	36821	Autophagy-related 9	Atg9	0.695134	6.81018	18.3798	0.00522041	0.111058	9.83516	10.518	0	0
FBgn0033756	36385	uncharacterized protein	CG17760	1.62133	3.72503	10.1884	0.00520136	0.111058	6.0176	7.54996	0	0
FBgn0039890	43772	CG2316	CG2316	0.90546	8.22804	12.0648	0.00521728	0.111058	11.0787	12.0014	0	0
FBgn0265879	NA	ncRNA	CR44668	-4.568	-1.69344	10.1093	0.0052101	0.111058	2.00098	0.118787	0	0
FBgn0265977	NA	ncRNA	CR44756	-2.29152	0.0815761	9.23629	0.00521972	0.111058	3.82006	2.03505	0	0
FBgn0032726	35152	uncharacterized protein	CG10621	0.717944	6.38858	18.1983	0.00526792	0.111878	9.38906	10.1133	0	0
FBgn0033508	36088	Odorant-binding protein 46a	Obp46a	-5.57789	1.04879	10.5362	0.00527802	0.111903	4.23642	0.653395	0	0
FBgn0053117	35275	victoria	Victoria	4.26222	0.761358	7.87626	0.00536695	0.113596	1.40424	3.26059	0	0
FBgn0036181	2768980	Mucin 68Ca	Muc68Ca	-4.33385	0.385222	8.17798	0.00538106	0.113702	3.20203	1.0021	0	0
FBgn0033408	35962	uncharacterized protein	CG8800	1.85503	0.0765327	9.81298	0.00550065	0.116033	2.38405	3.90157	0	0
FBgn0030993	32905	Mec2	Mec2	0.877466	6.33984	12.6297	0.00551314	0.116101	9.21947	10.1005	0	0
FBgn0039685	43497	Odorant-binding protein 99b	Obp99b	1.29545	11.4384	8.83447	0.0055245	0.116144	13.8754	15.3461	0	0
FBgn0261547	39900	Ephexin	Exn	0.689069	6.37576	19.5728	0.00561004	0.117745	9.39029	10.0985	0	0
FBgn0250755	43754	uncharacterized protein	CG42233	0.847803	3.25573	32.3714	0.00565448	0.118281	6.19506	7.03417	0	0
FBgn0033170	35665	secretory Phospholipase A2	sPLA2	-1.17115	4.00757	12.9654	0.00564534	0.118281	7.85626	6.65524	0	0
FBgn0031522	33547	uncharacterized protein	CG3285	1.0313	4.97716	13.419	0.00567974	0.118489	7.74557	8.78262	0	0
FBgn0036144	39262	GlcAT-P	GlcAT-P	1.10529	6.20638	10.3013	0.00568339	0.118489	8.93095	9.97392	0	0
FBgn0033222	35727	uncharacterized protein	CG12824	1.0597	6.94811	10.1443	0.00569551	0.118544	9.65905	10.7545	0	0
FBgn0051199	42456	uncharacterized protein	CG31199	3.16414	-0.871818	7.43119	0.00572379	0.118935	0.651336	3.14619	0	0
FBgn0052282	317954	Drosomycin-like 4	Drsl4	-4.66044	-1.09656	10.1714	0.00574592	0.119197	2.61721	0.207995	0	0
FBgn0051414	318721	Glucocerebrosidase 1b	Gba1b	0.861992	4.49307	20.8431	0.00587213	0.121412	7.41248	8.25937	0	0
FBgn0032067	34204	Lysosomal alpha-mannosidase IV	LManIV	5.75377	2.42305	8.28458	0.00586866	0.121412	1.18339	4.53443	0	0
FBgn0035112	38036	uncharacterized protein	CG13877	1.44214	1.32959	11.2346	0.00595104	0.122841	3.77725	5.25133	0	0
FBgn0030011	31744	Gbeta5	Gbeta5	1.13154	1.54967	14.0185	0.0060812	0.125115	4.26689	5.41245	0	0
FBgn0030334	32131	karl	Karl	1.19522	6.01073	9.722	0.0060752	0.125115	8.65655	9.78816	0	0
FBgn0267242	NA	ncRNA	CR45682	1.21121	1.16827	12.9468	0.00612478	0.125804	3.86257	5.01476	0	0
FBgn0264776	41893	uncharacterized protein	CG44014	2.24663	6.75181	7.47633	0.00614754	0.126065	8.11402	10.6325	0	0
FBgn0266405	NA	ncRNA	CR45045	-4.22291	4.66399	6.76093	0.00619424	0.12663	6.94611	4.30224	0	0
FBgn0030897	32797	Frequenin 1	Frq1	-1.22476	2.81507	13.4407	0.00619533	0.12663	6.64199	5.47311	0	0
FBgn0035733	38771	uncharacterized protein	CG8641	-1.21065	0.581944	12.7089	0.00624749	0.127487	4.41097	3.31152	0	0
FBgn0038498	42086	beaten path IIa	beat-IIa	-1.73596	0.990322	9.88571	0.00630576	0.128467	4.84694	3.25242	0	0
FBgn0043070	37451	Misexpression suppressor of KSR 2	MESK2	0.584636	6.75695	30.7073	0.00632625	0.128675	9.85128	10.4392	0	0
FBgn0024150	40333	Adenylyl cyclase 78C	Ac78C	0.958904	4.53879	15.5233	0.00634791	0.128697	7.38219	8.32133	0	0
FBgn0264476	NA	ncRNA	CR43884	-4.95618	-0.856648	10.5879	0.00634484	0.128697	2.74905	0.207995	0	0
FBgn0033131	NA	pseudo	CR12842	-1.66816	-0.16723	10.0057	0.00640134	0.12957	3.68456	2.26156	0	0
FBgn0030836	32719	uncharacterized protein	CG8664	1.96772	6.46436	7.67263	0.0064446	0.130235	8.4215	10.1174	0	0
FBgn0039085	42774	uncharacterized protein	CG10170	1.4094	4.76463	9.73837	0.00647287	0.130595	7.19552	8.60441	0	0
FBgn0030586	32412	uncharacterized protein	CG12539	-1.54961	6.13411	8.32116	0.00652205	0.131164	10.0281	8.33104	0	0
FBgn0261612	36806	Cyclic nucleotide-gated ion channel subunit A	CngA	-0.93955	2.79545	21.7492	0.0065208	0.131164	6.60231	5.65981	0	0
FBgn0036806	40037	Cyp12c1	Cyp12c1	-1.11126	6.55706	9.55041	0.00654674	0.13145	10.3615	9.22813	0	0
FBgn0040503	36235	uncharacterized protein	CG7763	1.64636	5.45377	8.43409	0.00657007	0.131707	7.63065	9.28616	0	0
FBgn0039798	43646	uncharacterized protein	CG11313	-2.98304	5.59057	7.08442	0.00658787	0.131852	9.37207	5.93432	0	0
FBgn0028644	34945	beaten path Ic	beat-Ic	-2.30045	-0.82944	8.41771	0.00663335	0.13255	3.09747	1.26547	0	0
FBgn0031089	33013	uncharacterized protein	CG9572	1.17725	2.07066	14.1494	0.00673702	0.134193	4.80023	5.88324	0	0
FBgn0033137	35626	Tetraspanin 42Ep	Tsp42Ep	0.697787	6.20776	18.0198	0.00672729	0.134193	9.21243	9.93511	0	0
FBgn0034880	37732	Integrin alphaPS5 subunit	ItgaPS5	1.77754	1.36661	9.60213	0.00677614	0.134758	3.67058	5.10345	0	0
FBgn0035868	38933	uncharacterized protein	CG7194	1.01929	5.02818	12.5684	0.00680117	0.135041	7.79518	8.83454	0	0
FBgn0262624	38251	Tetraspan membrane protein in hair cell stereocilia	Tmhs	-0.901102	4.48856	17.1952	0.00682219	0.135244	8.26186	7.37405	0	0
FBgn0032612	35019	uncharacterized protein	CG13282	1.19662	0.986615	12.3516	0.00694854	0.13753	3.68981	4.83895	0	0
FBgn0029903	31620	pod1	pod1	0.76898	7.80029	13.2268	0.00699067	0.138146	10.7592	11.5329	0	0
FBgn0266224	NA	ncRNA	CR44919	-2.78734	0.278024	8.20861	0.00700241	0.13816	3.87005	1.84647	0	0
FBgn0028920	34799	uncharacterized protein	CG8997	1.35214	10.8879	8.25329	0.00701831	0.138255	13.423	14.6289	0	0
FBgn0267640	NA	ncRNA	CR45978	-5.83466	-1.9277	7.65839	0.00704903	0.138642	1.63157	0	0	1
FBgn0031559	33590	uncharacterized protein	CG3513	2.24771	1.1037	8.31962	0.00713069	0.140028	2.80339	4.97209	0	0
FBgn0264255	NA	paralytic	para	-1.31722	0.765163	11.2338	0.00719344	0.141039	4.63041	3.37093	0	0
FBgn0266408	NA	ncRNA	CR45048	1.33262	1.84558	10.881	0.00728381	0.142364	4.32908	5.77356	0	0
FBgn0028939	34818	Nimrod C2	NimC2	0.915165	8.53625	10.6522	0.00728283	0.142364	11.3935	12.287	0	0
FBgn0030600	32429	highwire	hiw	0.903351	6.07941	11.5246	0.00731904	0.14283	8.97732	9.80209	0	0
FBgn0035959	39043	uncharacterized protein	CG4911	0.70789	7.45608	14.9114	0.00736575	0.143517	10.462	11.1709	0	0
FBgn0259229	33312	uncharacterized protein	CG42329	1.4414	4.14645	9.58545	0.007402	0.143999	6.56688	7.97182	0	0
FBgn0036332	39474	uncharacterized protein	CG11261	0.794528	4.32779	25.0131	0.00741357	0.144001	7.29854	8.07574	0	0
FBgn0015589	44642	APC-like	Apc	0.631806	6.43153	21.2899	0.00743966	0.144283	9.49683	10.1234	0	0
FBgn0033821	36472	uncharacterized protein	CG10799	1.2974	5.74829	8.87897	0.00749405	0.145113	8.21737	9.60897	0	0
FBgn0028534	34800	uncharacterized protein	CG7916	1.62628	9.59976	7.63986	0.00754544	0.145657	11.8534	13.3328	0	0
FBgn0028425	34624	JhI-21	JhI-21	0.753975	5.73109	16.4592	0.0075421	0.145657	8.70632	9.46559	0	0
FBgn0035763	38808	uncharacterized protein	CG8602	0.661288	7.4729	17.221	0.00756798	0.145867	10.5124	11.1756	0	0
FBgn0265751	NA	ncRNA	CR44558	-3.36525	-0.289659	7.57489	0.00760897	0.146432	3.09494	1.16853	0	0
FBgn0034628	37445	acyl-Coenzyme A oxidase at 57D proximal	Acox57D-p	1.22631	5.72538	9.12347	0.00763929	0.146597	8.3288	9.51153	0	0
FBgn0038809	42437	uncharacterized protein	CG16953	0.654187	7.89997	17.9287	0.007641	0.146597	10.9442	11.6022	0	0
FBgn0004404	47218	Ribosomal protein S14a	RpS14b	0.711713	6.40159	15.2837	0.00767091	0.146946	9.41909	10.1045	0	0
FBgn0000633	36521	uncharacterized protein	fas	-1.70205	1.22332	9.45323	0.00768447	0.14698	5.0417	3.51659	0	0
FBgn0031914	34023	uncharacterized protein	CG5973	1.19293	6.95651	8.55428	0.00774831	0.147975	9.59778	10.7128	0	0
FBgn0015924	33219	croquemort	crq	0.767169	8.60963	12.8765	0.00776872	0.148139	11.5726	12.3392	0	0
FBgn0040297	35376	Na[+]/H[+] hydrogen exchanger 2	Nhe2	0.579529	6.60121	28.0459	0.00781674	0.148827	9.69839	10.2807	0	0
FBgn0262529	12797911	uncharacterized protein	CG43083	-5.86983	0.518168	9.12594	0.00784184	0.149078	3.06877	0.442105	0	0
FBgn0262881	12798466	uncharacterized protein	CG43236	-2.20659	2.63242	8.03027	0.00791597	0.150259	6.11935	4.56423	0	0
FBgn0037067	40352	Cuticular protein 78Ca	Cpr78Ca	-1.15702	3.84727	11.6111	0.00797701	0.15096	7.70006	6.48628	0	0
FBgn0050011	36064	gemini	gem	0.709965	8.01597	14.4447	0.0079718	0.15096	11.0277	11.7236	0	0
FBgn0266819	NA	ncRNA	CR45281	-2.39921	0.998683	7.97158	0.00802016	0.151547	4.59213	2.76671	0	0
FBgn0004509	47220	Furin 1	Fur1	0.590861	6.74542	23.7692	0.00803577	0.151613	9.83071	10.4309	0	0
FBgn0026602	44750	Ady43A	Ady43A	0.95208	5.25146	12.4176	0.0080489	0.151632	8.10563	9.00379	0	0
FBgn0039681	43492	uncharacterized protein	CG7582	1.07809	2.95296	14.0542	0.0080761	0.151916	5.71323	6.76766	0	0
FBgn0036839	40075	SET and MYND domain containing, arthropod-specific, member 2	SmydA-2	-1.99652	0.602681	8.04617	0.00815561	0.153181	4.5001	2.55988	0	0
FBgn0035583	38588	uncharacterized protein	CG13704	0.679708	6.00407	18.6858	0.00817753	0.153362	9.0267	9.72119	0	0
FBgn0267113	NA	ncRNA	CR45553	-1.46164	-0.176527	9.29141	0.00819799	0.153516	3.69308	2.35461	0	0
FBgn0037166	40471	uncharacterized protein	CG11426	1.08262	3.72894	12.7694	0.00826099	0.154464	6.49554	7.51348	0	0
FBgn0000108	31002	beta amyloid protein precursor-like	Appl	-1.7416	3.39729	8.49265	0.00832564	0.155423	7.37081	5.37237	0	0
FBgn0051675	318879	uncharacterized protein	CG31675	-1.07388	2.20167	14.7522	0.00833713	0.155423	6.02067	4.97667	0	0
FBgn0261984	42358	Inositol-requiring enzyme-1	Ire1	0.630259	6.64008	18.8914	0.00836939	0.155793	9.70436	10.3302	0	0
FBgn0037117	40411	uncharacterized protein	CG11248	-0.741525	4.79076	25.3325	0.00840686	0.156258	8.5205	7.79445	0	0
FBgn0038880	42530	SIFamide receptor	SIFaR	-2.1588	-0.666599	7.84711	0.00842853	0.156428	3.17511	1.43223	0	0
FBgn0031589	33626	uncharacterized protein	CG3714	0.707047	7.60214	13.9437	0.00849515	0.157431	10.604	11.3185	0	0
FBgn0019932	34396	S-adenosylmethionine decarboxylase	SamDC	0.631968	5.95307	24.0904	0.0085452	0.158124	9.01524	9.65192	0	0
FBgn0039031	42709	Growth-blocking peptide 3	Gbp3	0.939997	6.591	9.85225	0.0085807	0.158547	9.41712	10.3489	0	0
FBgn0036849	40086	uncharacterized protein	CG14079	1.14128	0.692495	11.5107	0.00860407	0.158744	3.43601	4.53266	0	0
FBgn0032172	34327	uncharacterized protein	CG5850	0.573243	6.50463	27.9485	0.00865724	0.159418	9.60761	10.1799	0	0
FBgn0035636	38651	Cellular retinaldehyde binding protein	Cralbp	-1.2762	1.28025	10.73	0.00866611	0.159418	5.14203	3.87903	0	0
FBgn0004511	32130	dusky	dy	-1.506	-0.12007	9.38924	0.00869232	0.159582	3.72393	2.405	0	0
FBgn0035798	38850	faulty attraction	frac	2.26113	4.70647	7.14974	0.00870054	0.159582	6.08376	8.53614	0	0
FBgn0037094	40386	uncharacterized protein	CG7611	0.643623	7.93504	17.3072	0.00872108	0.159725	10.9781	11.6407	0	0
FBgn0036454	39616	uncharacterized protein	CG17839	-0.741598	7.40599	12.4667	0.00886813	0.162181	11.1498	10.3609	0	0
FBgn0050344	246552	uncharacterized protein	CG30344	0.720705	7.61012	13.131	0.00891189	0.16222	10.5991	11.3312	0	0
FBgn0052017	317823	uncharacterized protein	CG32017	1.02485	3.86552	13.067	0.00892219	0.16222	6.64247	7.67113	0	0
FBgn0001186	45875	Hexokinase A	Hex-A	0.848741	7.06984	10.4315	0.00888659	0.16222	9.97021	10.807	0	0
FBgn0261575	43072	target of brain insulin	tobi	2.63009	5.14657	6.73918	0.00889866	0.16222	6.17313	8.73307	0	0
FBgn0043069	64872	Misexpression suppressor of KSR 4	MESK4	1.1893	1.09554	11.6182	0.00904513	0.163979	3.79528	4.93985	0	0
FBgn0035207	38151	HECT and RLD domain containing E3 ubiquitin ligase 4	Sherpa	0.574985	7.3767	24.4379	0.00904402	0.163979	10.4786	11.0506	0	0
FBgn0011576	31192	Cytochrome P450-4d2	Cyp4d2	1.59522	4.88456	7.99052	0.00918764	0.166322	7.16905	8.64184	0	0
FBgn0030653	32488	uncharacterized protein	CG7860	1.31534	5.10027	8.80806	0.0092605	0.167398	7.67694	8.8414	0	0
FBgn0086365	42890	Organic cation transporter 2	Orct2	-0.893578	3.91296	16.638	0.0092755	0.167427	7.69648	6.79288	0	0
FBgn0051092	43105	Lipophorin receptor 2	LpR2	0.828118	6.14898	11.3836	0.00931187	0.167842	9.08271	9.87084	0	0
FBgn0051760	34642	uncharacterized protein	CG31760	-1.82953	1.79323	8.46535	0.00933341	0.167988	5.61453	3.88953	0	0
FBgn0267758	NA	ncRNA	CR46089	1.5852	-0.477699	9.60082	0.00938131	0.168607	2.09428	3.33158	0	0
FBgn0265850	NA	ncRNA	CR44639	-4.46529	-1.2411	9.17832	0.0094722	0.169997	2.41111	0.207995	0	0
FBgn0034441	37226	uncharacterized protein	CG10081	3.7909	-0.883286	7.89483	0.00950213	0.17029	0.53144	2.70141	0	0
FBgn0034126	36838	jetboil	jtb	1.08815	4.54947	10.7339	0.00959513	0.17171	7.32558	8.28988	0	0
FBgn0036023	39124	uncharacterized protein	CG18179	2.92887	6.13386	6.24352	0.00969857	0.173087	7.15558	9.12652	0	0
FBgn0025583	49802	Immune induced molecule 2	IM2	-5.53059	4.82163	5.87055	0.00969976	0.173087	5.03252	3.54451	0	0
FBgn0039932	43835	fussel	fuss	1.48484	2.3482	9.48309	0.00973836	0.173529	4.78468	6.15506	0	0
FBgn0261800	34068	LanB1	LanB1	0.787942	8.53019	11.1409	0.00975702	0.173614	11.4912	12.2429	0	0
FBgn0030880	32773	uncharacterized protein	CG6788	2.50456	1.57636	7.33395	0.00980432	0.174208	2.74814	5.52441	0	0
FBgn0263507	NA	ncRNA	CR43496	-1.36657	2.6709	9.97095	0.00987168	0.174955	6.47655	5.20282	0	0
FBgn0015288	31022	Ribosomal protein L22	RpL22	0.847139	4.37918	16.6081	0.00987436	0.174955	7.31093	8.12842	0	0
FBgn0037949	41425	uncharacterized protein	CG17360	0.647056	5.52302	26.2494	0.0099508	0.175745	8.57857	9.22759	0	0
FBgn0262808	12797902	uncharacterized protein	CG43179	2.72575	3.49852	6.81884	0.00996106	0.175745	3.90601	7.66201	0	0
FBgn0030994	32906	Heterochromatin Protein 1D3 chromoshadow domain	HP1D3csd	1.44564	1.89844	9.58575	0.0099453	0.175745	4.36254	5.72864	0	0
FBgn0037408	40754	Neuropeptide F receptor	NPFR	-1.56902	-0.638557	7.85602	0.0100004	0.176189	3.2552	1.83572	0	0
FBgn0025687	34064	Lysine ketoglutarate reductase/saccharopine dehydrogenase	LKRSDH	1.0169	6.31257	8.8953	0.0100384	0.176611	9.1033	10.0473	0	0
FBgn0262587	12798282	uncharacterized protein	CG43124	1.51656	4.96222	7.8985	0.0100863	0.176955	7.18922	8.84753	0	0
FBgn0015221	44965	Ferritin 2 light chain homologue	Fer2LCH	0.817833	9.90657	10.3746	0.0100737	0.176955	12.8342	13.6384	0	0
FBgn0034786	37627	uncharacterized protein	CG13531	0.67486	6.83735	13.7495	0.0101237	0.177363	9.87429	10.529	0	0
FBgn0039927	43822	uncharacterized protein	CG11155	0.730417	7.1234	11.893	0.0101682	0.177645	10.1026	10.8444	0	0
FBgn0264950	NA	ncRNA	CR44119	-1.28533	1.61449	9.98239	0.010156	0.177645	5.52363	4.1417	0	0
FBgn0033301	35834	uncharacterized protein	CG12780	1.01997	4.30231	11.639	0.0103101	0.179299	7.08647	8.08721	0	0
FBgn0031032	32950	uncharacterized protein	CG14204	-6.89295	4.69529	6.76039	0.0103043	0.179299	4.47607	2.19092	0	0
FBgn0032225	34398	uncharacterized protein	CG5022	-1.30965	1.40071	9.65094	0.0103475	0.179299	5.26601	3.95038	0	0
FBgn0013684	19893549	mitochondrial NADH-ubiquinone oxidoreductase chain 5	mt:ND5	0.711837	9.61012	12.6723	0.0103488	0.179299	12.6085	13.3289	0	0
FBgn0267486	35091	Protein tyrosine phosphatase 36E	Ptp36E	-1.02939	4.61807	11.0153	0.0103274	0.179299	8.39433	7.39618	0	0
FBgn0037140	40437	SLC22A family member	SLC22A	0.799548	4.07224	20.5021	0.0103337	0.179299	7.03059	7.82525	0	0
FBgn0261803	31438	uncharacterized protein	CG42749	-1.9071	3.79125	7.50283	0.0103727	0.179464	7.49985	5.77685	0	0
FBgn0036587	39783	uncharacterized protein	CG4950	0.937889	6.6306	9.15154	0.0104265	0.180128	9.46175	10.3756	0	0
FBgn0082930	NA	ncRNA	snoRNA:Me28S-G2703b	2.16466	-1.22023	8.43433	0.0104399	0.180128	1.14009	2.55981	0	0
FBgn0036896	40143	wallenda	wnd	0.62739	6.0773	19.7614	0.0105091	0.181072	9.14803	9.76389	0	0
FBgn0039774	43618	Ceramidase	CDase	1.05213	5.68215	9.09796	0.0106224	0.182773	8.42937	9.44379	0	0
FBgn0028533	34801	uncharacterized protein	CG7953	1.00167	10.4489	8.42473	0.0106594	0.183157	13.2294	14.2046	0	0
FBgn0019662	38816	quemao	qm	0.636546	6.08727	18.4933	0.0106873	0.183385	9.14771	9.77959	0	0
FBgn0263379	NA	ncRNA	CR43431	-1.38973	-0.669792	10.3391	0.0108524	0.185963	3.18042	2.00527	0	0
FBgn0262530	12797912	uncharacterized protein	CG43084	-8.47936	0.188909	6.57645	0.0108854	0.186019	2.33688	0	0	1
FBgn0003086	31303	Pre-intermoult gene 1	Pig1	-8.60199	1.8749	9.85937	0.0108854	0.186019	3.19473	0.151399	0	0
FBgn0033926	36595	Activity-regulated cytoskeleton associated protein 1	Arc1	1.19946	8.47045	7.65424	0.0110083	0.187863	11.1017	12.2086	0	0
FBgn0265954	NA	ncRNA	CR44741	1.76831	-0.650371	8.06184	0.0111286	0.189656	1.74323	3.24117	0	0
FBgn0040236	53436	c11.1	c11.1	0.607375	7.01141	16.625	0.0111977	0.190462	10.093	10.6873	0	0
FBgn0028381	42008	Death executioner caspase related to Apopain/Yama	Decay	0.854078	6.42232	9.81026	0.0112064	0.190462	9.33161	10.1426	0	0
FBgn0025641	31075	Dishevelled Associated Activator of Morphogenesis	DAAM	0.707157	5.17183	20.6497	0.0112382	0.190744	8.18153	8.89952	0	0
FBgn0038129	41628	TBC1 domain family member 5	TBC1D5	0.656224	6.02514	16.5069	0.0113726	0.192764	9.06103	9.73247	0	0
FBgn0035751	38792	uncharacterized protein	CG14829	-1.28612	0.619232	9.67234	0.0114241	0.192903	4.46523	3.23176	0	0
FBgn0034246	36993	Dicer-2	Dcr-2	0.659361	7.17998	13.5279	0.0114271	0.192903	10.2224	10.8711	0	0
FBgn0053123	NA	CG33123 gene product from transcript CG33123-RB	LeuRS	0.666496	6.1478	15.1231	0.0114233	0.192903	9.18129	9.85056	0	0
FBgn0033980	36664	Cyp6a20	Cyp6a20	3.31251	1.83277	6.92365	0.0115936	0.195451	1.87837	5.9184	0	0
FBgn0032981	35447	uncharacterized protein	CG3635	2.37247	3.23506	6.68995	0.0116868	0.196757	4.84484	6.66121	0	0
FBgn0052068	326189	Acireductone dioxygenase 1	Adi1	1.13543	6.83324	7.62867	0.0118151	0.198424	9.45811	10.624	0	0
FBgn0031327	33313	uncharacterized protein	CG5397	0.714978	6.93992	11.3792	0.0118176	0.198424	9.94564	10.6379	0	0
FBgn0031682	33742	uncharacterized protein	CG5828	0.598569	5.96185	22.946	0.0118905	0.198847	9.048	9.64499	0	0
FBgn0265368	NA	ncRNA	CR44309	-3.03329	1.646	6.58336	0.0118753	0.198847	4.92081	2.68383	0	0
FBgn0265988	38259	mauve	mv	0.692721	6.99931	11.9926	0.0118616	0.198847	10.0279	10.6862	0	0
FBgn0032895	35353	target of wit	twit	-1.45669	0.384686	8.34679	0.0119209	0.19909	4.26127	2.85573	0	0
FBgn0037672	41105	salivary gland-expressed bHLH	sage	-3.41639	2.57385	6.01853	0.0120629	0.201193	4.97121	3.45059	0	0
FBgn0031906	34015	uncharacterized protein	CG5160	-1.02008	3.64519	11.6481	0.0120805	0.201218	7.44607	6.41832	0	0
FBgn0263981	NA	ncRNA	CR43730	-0.981373	0.551534	12.0533	0.0122445	0.203577	4.34335	3.42834	0	0
FBgn0267212	NA	ncRNA	CR45652	-4.42634	-1.26905	8.74198	0.0122547	0.203577	2.33588	0.207995	0	0
FBgn0266418	42676	wide awake	wake	-0.805069	5.70402	11.4279	0.0122763	0.203665	9.42088	8.65456	0	0
FBgn0002891	47186	mutagen-sensitive 205	mus205	0.727824	4.41706	22.6997	0.0123406	0.204461	7.42205	8.14943	0	0
FBgn0266598	8674119	kinetochore Mis12-Ndc80 network component 2	Kmn2	-0.851103	3.50836	16.7988	0.0124037	0.205235	7.2767	6.42546	0	0
FBgn0270926	NA	Asparagine synthetase	AsnS	1.05471	6.81364	7.79878	0.012421	0.205251	9.48699	10.6182	0	0
FBgn0034318	37087	uncharacterized protein	CG14500	1.96266	6.9633	6.25469	0.0124935	0.205904	8.86273	10.5389	0	0
FBgn0004648	30998	silver	svr	0.66106	8.30909	13.2202	0.0124871	0.205904	11.3378	12.0141	0	0
FBgn0037396	40741	uncharacterized protein	CG11459	0.865141	7.07726	8.9564	0.0125344	0.206307	9.96698	10.8016	0	0
FBgn0014396	33571	timeless	tim	1.44807	2.40349	8.75386	0.0125566	0.2064	4.79995	6.2605	0	0
FBgn0266011	NA	ncRNA	CR44784	-1.842	-0.48143	7.81443	0.0126913	0.207799	3.32313	1.83815	0	0
FBgn0001077	40834	fushi tarazu	ftz	-3.69245	-1.39846	7.3554	0.0126915	0.207799	2.23168	0.379652	0	0
FBgn0016075	33726	viking	vkg	1.39179	6.60339	6.91764	0.0126873	0.207799	9.02581	10.3536	0	0
FBgn0013772	36666	Cytochrome P450-6a8	Cyp6a8	-1.84109	4.12169	7.00672	0.0127827	0.209018	7.83345	6.13442	0	0
FBgn0036288	39422	uncharacterized protein	CG10660	0.751295	5.37599	14.1443	0.0129967	0.211963	8.36504	9.09222	0	0
FBgn0051105	318593	pickpocket 22	ppk22	1.16944	0.992919	9.91766	0.0129803	0.211963	3.72271	4.79053	0	0
FBgn0039209	42930	Repressed by TOR	REPTOR	0.589357	6.8492	16.3387	0.0130252	0.212152	9.94144	10.5193	0	0
FBgn0037099	40392	uncharacterized protein	CG7173	-1.11782	1.03715	10.2074	0.0130619	0.212473	4.85929	3.77306	0	0
FBgn0267765	NA	ncRNA	CR46096	-3.89621	-0.98263	7.7314	0.013144	0.21353	2.60598	0.451112	0	0
FBgn0042177	59215	uncharacterized protein	CG32164	0.785074	4.68084	15.4419	0.0131949	0.213801	7.6471	8.41454	0	0
FBgn0003423	33117	sluggish A	slgA	-0.782595	7.12026	9.62588	0.0131947	0.213801	10.8159	10.0871	0	0
FBgn0033970	36650	uncharacterized protein	CG10205	-1.28787	0.488036	8.23798	0.013264	0.214644	4.3689	3.05469	0	0
FBgn0037934	41408	uncharacterized protein	CG6830	1.61247	7.78965	6.42472	0.0132929	0.214833	10.0774	11.4173	0	0
FBgn0002562	32199	Larval serum protein 1 alpha	Lsp1alpha	4.52355	11.7001	5.14165	0.0133337	0.215207	9.7879	13.9246	0	0
FBgn0015360	38288	peptide O-xylosyltransferase	oxt	0.662826	5.43935	19.4099	0.0133504	0.215207	8.48727	9.13967	0	0
FBgn0035790	38840	Cyp316a1	Cyp316a1	3.07126	-0.0836745	6.50501	0.0134041	0.215794	1.32901	3.43679	0	0
FBgn0032536	34808	Ance-3	Ance-3	2.31769	1.03552	6.86654	0.0134798	0.216734	2.80484	4.57856	0	0
FBgn0050082	246443	uncharacterized protein	CG30082	2.2223	1.68575	6.81372	0.0136586	0.219327	3.5161	5.21136	0	0
FBgn0032008	34129	uncharacterized protein	CG14277	1.52249	-0.669721	8.48758	0.0137301	0.219926	1.95702	3.13292	0	0
FBgn0034011	36701	uncharacterized protein	CG8160	-2.77767	4.7759	5.85577	0.0137311	0.219926	8.15268	5.59734	0	0
FBgn0036350	39497	uncharacterized protein	CG14111	-3.2333	-0.693184	7.12581	0.0137519	0.219978	2.87358	0.9745	0	0
FBgn0041182	34044	Thioester-containing protein 2	Tep2	0.769174	8.74755	9.83182	0.01377	0.219985	11.6886	12.48	0	0
FBgn0037513	40916	pyd3	pyd3	1.43932	4.56165	7.41222	0.0139428	0.222462	6.87534	8.4133	0	0
FBgn0266737	NA	ncRNA	CR45210	-8.56159	1.89041	9.25287	0.0139789	0.222754	3.08112	0.196736	0	0
FBgn0033708	36331	uncharacterized protein	CG8850	0.965157	5.32576	9.33755	0.0140103	0.222971	8.09462	9.12445	0	0
FBgn0034564	37372	uncharacterized protein	CG9344	-0.73094	4.01736	23.0717	0.0141362	0.224689	7.74779	7.0257	0	0
FBgn0266906	NA	ncRNA	CR45366	1.08528	0.886327	9.83525	0.0141856	0.225187	3.65522	4.7035	0	0
FBgn0034053	36752	Cyp4aa1	Cyp4aa1	-1.59082	2.93746	7.51903	0.0142664	0.226183	6.86888	5.06452	0	0
FBgn0051324	43177	uncharacterized protein	CG31324	1.16568	4.67935	8.40654	0.0143705	0.227545	7.35331	8.42831	0	0
FBgn0032036	34160	uncharacterized protein	CG13384	0.723678	6.58944	10.4318	0.0144216	0.227646	9.58239	10.2915	0	0
FBgn0261990	10178961	uncharacterized protein	CG42808	-0.900364	4.35875	11.8528	0.0144811	0.227646	8.09936	7.25043	0	0
FBgn0039023	42700	uncharacterized protein	CG4723	1.04471	4.17168	9.77393	0.0144692	0.227646	6.91488	7.96274	0	0
FBgn0038072	41559	uncharacterized protein	CG6225	-1.3472	1.78616	8.59958	0.0144557	0.227646	5.68866	4.2321	0	0
FBgn0262604	NA	ncRNA	CR43130	-3.44157	0.958172	6.59006	0.0144065	0.227646	4.34958	1.67245	0	0
FBgn0034542	37344	Fem-1	Fem-1	0.685432	7.23643	11.0453	0.0144861	0.227646	10.2743	10.9126	0	0
FBgn0022710	32485	Adenylyl cyclase 35C	Ac13E	0.671149	6.15355	12.7886	0.0145786	0.228113	9.18751	9.84722	0	0
FBgn0032535	34806	Ance-2	Ance-2	1.41723	0.592304	8.38043	0.0145542	0.228113	3.16655	4.36224	0	0
FBgn0031116	33046	uncharacterized protein	CG1695	-1.29382	0.337365	8.45264	0.014607	0.228113	4.15931	2.97824	0	0
FBgn0035499	38490	Chd64	Chd64	0.583385	8.98085	17.0685	0.0145988	0.228113	12.0696	12.6613	0	0
FBgn0028407	36292	DNA fragmentation factor-related protein 3	Drep3	-1.58759	1.61035	7.59135	0.0145758	0.228113	5.46833	3.86402	0	0
FBgn0004513	38726	Multi drug resistance 65	Mdr65	-1.00667	1.81524	11.5292	0.0147255	0.229678	5.63875	4.60687	0	0
FBgn0266773	NA	ncRNA	CR45238	-4.12582	-0.342171	7.85004	0.0148299	0.231017	3.14654	0.626555	0	0
FBgn0263762	14462861	uncharacterized protein	CG43679	-8.81166	4.03077	9.50347	0.0149124	0.232014	4.61947	0.435003	0	0
FBgn0039167	42879	uncharacterized protein	CG17786	-1.70392	2.20755	7.38161	0.0149572	0.232422	5.84854	4.52224	0	0
FBgn0266856	NA	ncRNA	CR45317	-4.21445	-1.29246	7.55146	0.0149848	0.232562	2.35554	0.287483	0	0
FBgn0266029	NA	ncRNA	CR44794	-3.20677	-0.935335	6.74021	0.0150061	0.232603	2.8892	0.623054	0	0
FBgn0034345	37117	uncharacterized protein	CG5174	0.611563	7.54089	13.7381	0.0150273	0.232645	10.6081	11.2244	0	0
FBgn0032824	35270	uncharacterized protein	CG13962	-1.51862	8.35858	6.26339	0.0151115	0.23337	12.24	10.4832	0	0
FBgn0053514	3346239	uncharacterized protein	CG33514	1.06893	6.41102	7.33207	0.0151	0.23337	9.13062	10.1482	0	0
FBgn0031170	33103	uncharacterized protein	CG1718	1.48558	7.3736	6.30167	0.0151435	0.233575	9.65855	11.1309	0	0
FBgn0034122	36834	uncharacterized protein	CG15711	-1.44353	3.64848	7.45978	0.0151703	0.233701	7.58376	5.88645	0	0
FBgn0039203	42924	uncharacterized protein	CG13618	-1.9248	1.80975	6.65098	0.0152682	0.234632	5.74146	3.57106	0	0
FBgn0052039	317834	uncharacterized protein	CG32039	0.79571	4.35832	14.6711	0.0152635	0.234632	7.3102	8.10162	0	0
FBgn0037239	40552	Sideroflexin 1/3	CG11739	0.621423	6.56034	13.467	0.0153459	0.235247	9.63679	10.2303	0	0
FBgn0004636	38244	Rap1 GTPase	Rap1	0.635237	7.80493	12.5204	0.0153305	0.235247	10.8549	11.4945	0	0
FBgn0033889	36550	uncharacterized protein	CG6701	0.538426	7.49572	20.3641	0.0154203	0.236038	10.6223	11.1511	0	0
FBgn0038143	41644	uncharacterized protein	CG9813	1.3847	2.49227	8.30141	0.0154541	0.236038	5.00994	6.26251	0	0
FBgn0035510	38508	Cuticular protein 64Aa	Cpr64Aa	1.34969	0.944553	8.16124	0.0154531	0.236038	3.49366	4.77881	0	0
FBgn0058298	3355149	uncharacterized protein	CG40298	1.65892	0.918295	7.3497	0.0155098	0.236601	3.19179	4.74107	0	0
FBgn0266684	NA	ncRNA	CR45174	-2.8922	-0.28692	6.16948	0.0155994	0.237161	3.12765	1.41324	0	0
FBgn0267733	NA	ncRNA	CR46064	0.793491	3.67323	16.8262	0.0156224	0.237161	6.63635	7.41843	0	0
FBgn0013678	19893556	mitochondrial Cytochrome b	mt:Cyt-b	0.722733	11.6231	8.74016	0.0156107	0.237161	14.6098	15.3391	0	0
FBgn0032163	34318	TbCMF46	TbCMF46	-2.81116	-0.761232	6.42235	0.0155918	0.237161	2.89566	0.987016	0	0
FBgn0086680	38752	ventral veins lacking	vvl	0.56291	6.00835	22.581	0.0156974	0.238011	9.11612	9.67877	0	0
FBgn0003071	36060	Phosphofructokinase	Pfk	0.822464	6.92289	8.48799	0.015721	0.23808	9.8267	10.65	0	0
FBgn0261794	37800	kazachoc	kcc	0.635801	7.65698	12.2138	0.0157904	0.238597	10.7067	11.3453	0	0
FBgn0050277	37543	Organic anion transporting polypeptide 58Da	Oatp58Da	0.853978	4.99361	11.0177	0.0157933	0.238597	7.89559	8.73749	0	0
FBgn0037788	41238	uncharacterized protein	CG3940	-0.878687	6.26767	8.37308	0.0158715	0.23923	10.0053	9.12962	0	0
FBgn0033348	35889	Spitting Image	Spt	0.883608	3.17687	13.845	0.0158735	0.23923	6.07419	6.9446	0	0
FBgn0028879	34886	uncharacterized protein	CG15270	-2.2524	0.244259	6.27383	0.0159228	0.239686	4.2178	1.90074	0	0
FBgn0030607	32436	doppelganger von brummer	dob	1.07382	2.41934	10.7904	0.0160208	0.240871	5.21658	6.18052	0	0
FBgn0035678	38696	uncharacterized protein	CG10469	1.102	2.76789	10.0947	0.0161284	0.242197	5.5193	6.53974	0	0
FBgn0034710	37538	uncharacterized protein	CG3292	4.45734	4.58368	5.3224	0.0161936	0.242885	4.33534	5.66929	0	0
FBgn0038523	42113	uncharacterized protein	CG7587	-7.50963	4.2496	7.05279	0.0162203	0.242994	3.87787	1.55378	0	0
FBgn0038966	42635	prolonged depolarization afterpotential (PDA) is not apparent	pinta	0.572372	6.67986	15.6564	0.0162684	0.243423	9.77555	10.3504	0	0
FBgn0265876	NA	ncRNA	CR44665	-3.43518	0.546402	6.25101	0.0162967	0.243554	3.80929	1.50287	0	0
FBgn0034335	37106	Glutathione S transferase E1	GstE1	-0.765268	5.40283	11.7089	0.016348	0.24403	9.12818	8.36561	0	0
FBgn0266948	NA	ncRNA	CR45399	-3.3629	-1.54698	7.1425	0.0164281	0.244351	2.09906	0.48718	0	0
FBgn0013673	19893538	mitochondrial ATPase subunit 8	mt:ATPase8	1.43879	-0.545742	7.71251	0.0163974	0.244351	2.03446	3.32896	0	0
FBgn0026401	3355136	Nipped-B	Nipped-B	0.579046	7.97446	15.2253	0.0164174	0.244351	11.071	11.6426	0	0
FBgn0085319	5740609	uncharacterized protein	CG34290	-6.27236	-0.356413	8.60848	0.016462	0.244564	2.25255	0.118787	0	0
FBgn0000299	33727	Collagen type IV alpha 1	Col4a1	1.25204	7.41615	6.49897	0.0166434	0.246673	9.9425	11.169	0	0
FBgn0266258	NA	ncRNA	CR44953	1.35249	0.0112216	7.82792	0.0166274	0.246673	2.67453	3.77896	0	0
FBgn0032785	35226	uncharacterized protein	CG10026	0.8632	6.10731	8.496	0.016683	0.246903	8.9872	9.83768	0	0
FBgn0265372	NA	ncRNA	CR44313	-3.04343	-1.3364	6.10994	0.0166984	0.246903	2.30451	0.647848	0	0
FBgn0035666	38684	Jonah 65Aii	Jon65Aii	1.46054	8.95023	6.12106	0.0167371	0.247183	11.3724	12.5865	0	0
FBgn0052982	34237	uncharacterized protein	CG32982	-1.17849	5.67093	7.10248	0.0168111	0.247691	9.34956	8.36082	0	0
FBgn0002577	44835	miniature	m	-1.54954	1.94018	7.34164	0.0167927	0.247691	5.7517	4.24183	0	0
FBgn0003891	37417	tudor	tud	0.69929	9.27883	10.1134	0.016932	0.24918	12.2995	12.9661	0	0
FBgn0034639	37459	uncharacterized protein	CG15673	0.890579	4.20998	11.2743	0.0169896	0.24944	7.09088	7.96415	0	0
FBgn0031653	33706	Jonah 25Biii	Jon25Biii	2.14112	9.80488	5.49095	0.0169755	0.24944	11.2813	13.4434	0	0
FBgn0038747	42371	Rho GTPase activating protein at 92B	RhoGAP92B	0.513767	6.43284	25.7453	0.0170279	0.249709	9.57351	10.0835	0	0
FBgn0003886	41183	alpha-Tubulin at 85E	alphaTub85E	1.17551	5.25118	7.41096	0.0170813	0.249906	7.95376	8.93247	0	0
FBgn0053341	2768683	uncharacterized protein	CG33341	-1.99597	-0.527547	5.08361	0.0170777	0.249906	3.40116	1.44436	0	0
FBgn0004240	37183	Diptericin A	DptA	-3.14304	6.61357	5.0792	0.01715	0.250619	9.43077	7.02794	0	0
FBgn0085195	5740596	uncharacterized protein	CG34166	-1.325	10.7843	6.20467	0.0171809	0.250774	14.7151	13.0619	0	0
FBgn0037996	41477	uncharacterized protein	CG4830	-3.01032	3.08118	5.59683	0.0172208	0.250774	6.46547	3.55901	0	0
FBgn0036145	39263	uncharacterized protein	CG7607	1.26198	2.45856	8.50036	0.0172147	0.250774	5.01152	6.29638	0	0
FBgn0028938	34809	uncharacterized protein	CG16886	2.20894	-0.208514	6.64508	0.0173251	0.252	1.86299	3.35959	0	0
FBgn0039342	43084	uncharacterized protein	CG5107	4.25384	-0.763139	7.72688	0.0173708	0.25237	0.382866	2.72096	0	0
FBgn0063923	3772691	Kaz1-ORFB	Kaz1-ORFB	1.20747	3.36423	8.30933	0.0174241	0.252851	5.95402	7.18013	0	0
FBgn0034329	37100	Immune induced molecule 1	IM1	-5.11577	3.91935	4.98962	0.0174553	0.253011	4.06205	3.02283	0	0
FBgn0263506	NA	ncRNA	CR43495	-3.89038	-1.50277	7.34571	0.0174975	0.253328	2.12233	0.368393	0	0
FBgn0027621	32938	6-phosphofructo-2-kinase	Pfrx	0.645706	5.60036	15.3159	0.0177251	0.256327	8.66011	9.28615	0	0
FBgn0036606	39802	uncharacterized protein	CG13060	-2.92864	-1.37281	5.86658	0.0180225	0.259741	2.27841	0.663981	0	0
FBgn0034219	36960	methuselah-like 4	mthl4	0.948141	5.28267	8.54912	0.0180234	0.259741	8.09625	9.035	0	0
FBgn0266369	35362	Microsomal triacylglycerol transfer protein	Mtp	0.695358	6.8799	9.51659	0.0180154	0.259741	9.87144	10.5891	0	0
FBgn0003015	41066	oskar	osk	3.56042	0.245722	6.25172	0.0181598	0.261404	1.22116	3.4251	0	0
FBgn0034400	37176	uncharacterized protein	CG15099	0.595305	7.89829	13.0209	0.0182134	0.261875	10.9766	11.5745	0	0
FBgn0030443	32252	uncharacterized protein	CG12715	-9.73187	3.78352	10.006	0.0182551	0.262174	4.25483	0.368393	0	0
FBgn0038651	42256	ectopic P-granules autophagy protein 5	Epg5	0.61192	7.34954	11.9705	0.0182815	0.262252	10.4262	11.018	0	0
FBgn0034139	36852	uncharacterized protein	CG4927	1.19891	3.61479	8.09955	0.0183674	0.263183	6.30585	7.32427	0	0
FBgn0050046	36334	uncharacterized protein	CG30046	0.727938	6.39232	9.30236	0.0184682	0.264082	9.38041	10.0896	0	0
FBgn0034117	36829	uncharacterized protein	CG7997	0.908726	6.34381	7.54653	0.0184725	0.264082	9.16137	10.0946	0	0
FBgn0035422	38397	Ribosomal protein L28	RpL28	0.722113	8.51024	9.16112	0.018548	0.264558	11.5191	12.1904	0	0
FBgn0011706	40015	reaper	rpr	-1.16684	3.14928	8.60384	0.0185335	0.264558	6.90172	5.83888	0	0
FBgn0020372	37786	Transmembrane 4 superfamily	TM4SF	-1.54325	0.608401	6.59793	0.01864	0.265567	4.55253	2.86394	0	0
FBgn0035697	38728	uncharacterized protein	CG10163	2.66546	-1.38101	5.50358	0.0186826	0.265871	0.673234	2.35537	0	0
FBgn0004400	44879	rhino	rhi	1.20556	0.0287249	8.12348	0.0187386	0.266365	2.77319	3.81887	0	0
FBgn0029768	31463	Sex peptide receptor	SPR	-0.990767	1.34667	10.3486	0.018776	0.266593	5.12651	4.1857	0	0
FBgn0031547	33576	Scavenger receptor class C, type IV	Sr-CIV	1.13371	4.01765	8.11367	0.0188041	0.26669	6.67888	7.80176	0	0
FBgn0264606	38337	fife	Fife	-1.44502	0.253236	7.02729	0.0188953	0.26768	4.12853	2.69304	0	0
FBgn0028906	NA	CG17341 gene product from transcript CG17341-RB	CG46301	-1.87239	-0.564427	6.0988	0.0189837	0.268495	3.33483	1.61897	0	0
FBgn0016081	39122	furry	fry	0.606272	7.49016	11.9678	0.0189958	0.268495	10.5749	11.1526	0	0
FBgn0031730	33798	uncharacterized protein	CG7236	1.48978	-0.5437	6.97055	0.0190215	0.268556	2.01484	3.31106	0	0
FBgn0025740	43766	Plexin B	PlexB	0.582495	5.6799	19.7366	0.0190915	0.26897	8.77605	9.35497	0	0
FBgn0082929	NA	ncRNA	snoRNA:Me28S-G2703c	1.94319	-0.464958	6.20701	0.0190939	0.26897	1.74464	3.32303	0	0
FBgn0030137	31898	uncharacterized protein	CG15317	0.753978	3.37723	17.7204	0.0191697	0.269734	6.36496	7.11779	0	0
FBgn0039882	43756	uncharacterized protein	CG11576	0.770309	5.17564	11.2916	0.0193067	0.270566	8.13983	8.89651	0	0
FBgn0260954	318935	uncharacterized protein	CG42586	-1.28565	3.27514	7.68516	0.0192553	0.270566	6.96631	5.90818	0	0
FBgn0002534	35819	Larval cuticle protein 3	Lcp3	-5.55794	6.1731	5.33741	0.0193153	0.270566	8.2108	2.35643	0	0
FBgn0043854	33890	slow as molasses	slam	1.47805	1.15445	7.15612	0.0193136	0.270566	3.53276	5.00225	0	0
FBgn0265653	NA	ncRNA	CR44460	-3.14313	-0.765714	6.17147	0.0194339	0.271922	2.80248	0.865486	0	0
FBgn0032305	34496	uncharacterized protein	CG6700	0.572426	7.04975	13.2127	0.0195578	0.27335	10.1497	10.711	0	0
FBgn0035936	39017	Tetraspanin 66E	Tsp66E	0.782651	6.13877	8.64143	0.0196029	0.273675	9.08051	9.85106	0	0
FBgn0038037	41520	Cyp9f2	Cyp9f2	0.901833	8.47243	7.23393	0.0196288	0.273732	11.3111	12.2018	0	0
FBgn0035344	38311	Cyp4d20	Cyp4d20	2.06219	1.17475	6.0581	0.019792	0.275393	2.96055	4.9247	0	0
FBgn0033304	35837	Cyp6a13	Cyp6a13	0.855058	6.02819	8.00319	0.0197717	0.275393	8.89355	9.77097	0	0
FBgn0052405	318014	Cuticular protein 65Av	Cpr65Av	3.89411	0.50026	6.24335	0.019843	0.275795	1.04548	3.60185	0	0
FBgn0283480	NA	Alkaline phosphatase 2	Alp2	7.24938	1.13576	9.80065	0.0200159	0.27789	0.240015	3.37876	0	0
FBgn0014031	31587	Serine pyruvate aminotransferase	Spat	1.2833	5.51099	6.41002	0.0201233	0.279072	8.03466	9.23877	0	0
FBgn0265069	NA	ncRNA	CR44180	-3.41722	-0.043808	6.20144	0.0201912	0.279685	3.31877	1.15219	0	0
FBgn0003137	43872	Papilin	Ppn	0.903583	7.67359	7.09743	0.0202123	0.279685	10.5671	11.3427	0	0
FBgn0025686	33199	amnionless	Amnionless	0.869964	4.53386	9.98704	0.0204185	0.282226	7.42387	8.27531	0	0
FBgn0051373	318700	uncharacterized protein	CG31373	1.28054	4.7387	6.7537	0.0204701	0.282628	7.25986	8.49356	0	0
FBgn0000055	NA	Alcohol dehydrogenase	Adh	3.09673	0.416481	5.5828	0.020541	0.283293	1.5562	3.84695	0	0
FBgn0029588	31126	uncharacterized protein	CG14798	0.991911	0.138665	8.95788	0.020582	0.283547	3.01148	3.93462	0	0
FBgn0260026	8674087	uncharacterized protein	CG42494	1.41924	3.55321	6.77578	0.020701	0.284404	6.03757	7.23368	0	0
FBgn0039328	43068	CHK domain ov2	CHKov2	0.788114	4.74212	11.2389	0.0207124	0.284404	7.6678	8.49561	0	0
FBgn0003117	44849	pannier	pnr	1.13074	4.17452	7.70372	0.0206943	0.284404	6.8939	7.88906	0	0
FBgn0032663	35080	uncharacterized protein	CG15153	-1.06588	3.36577	8.60906	0.0207661	0.284829	7.15661	6.08359	0	0
FBgn0001961	34793	Actin-related protein 2/3 complex, subunit 1	Arpc1	0.584077	6.9979	11.8957	0.021097	0.286851	10.091	10.6586	0	0
FBgn0030098	31854	uncharacterized protein	CG12057	0.947861	7.7192	6.75281	0.0209981	0.286851	10.5786	11.3858	0	0
FBgn0261989	36511	uncharacterized protein	CG42807	2.02091	6.80671	5.18319	0.021023	0.286851	8.3575	10.4897	0	0
FBgn0033810	36459	uncharacterized protein	CG4646	-0.851129	3.38343	12.0322	0.0210789	0.286851	7.15462	6.27842	0	0
FBgn0266638	NA	ncRNA	CR45145	1.22798	0.396529	7.45555	0.0209426	0.286851	3.13042	4.12762	0	0
FBgn0262869	3346162	Glial cell line-derived neurotrophic family receptor-like	Gfrl	-1.13779	-0.4248	8.09515	0.0210568	0.286851	3.3642	2.39184	0	0
FBgn0031307	33292	Major Facilitator Superfamily Transporter 3	MFS3	1.18872	5.89671	6.34134	0.0210647	0.286851	8.47688	9.64588	0	0
FBgn0034965	37844	pickpocket 29	ppk29	1.14996	0.803271	8.24859	0.0210413	0.286851	3.55849	4.57255	0	0
FBgn0015037	45524	Cytochrome P450-4p1	Cyp4p1	1.58233	5.06221	5.91007	0.0211204	0.286857	7.38161	8.65678	0	0
FBgn0260720	NA	ncRNA	CR42547	0.873314	2.40908	12.9164	0.0211773	0.287317	5.32927	6.16553	0	0
FBgn0037553	40964	uncharacterized protein	CG18249	0.863256	4.7213	9.56409	0.0212162	0.287323	7.58992	8.48222	0	0
FBgn0052194	NA	ncRNA	CR32194	1.05708	2.65153	9.1302	0.0212236	0.287323	5.42139	6.41761	0	0
FBgn0000447	41022	Dihydroorotate dehydrogenase	Dhod	-0.615368	6.0029	12.6517	0.0214504	0.290079	9.67933	9.07329	0	0
FBgn0263403	12797883	uncharacterized protein	CG43449	-3.92601	0.989861	6.41566	0.0215128	0.290609	4.18276	1.37714	0	0
FBgn0050360	246565	Maltase A6	Mal-A6	0.72702	7.0991	8.23026	0.0216289	0.291862	10.0836	10.7905	0	0
FBgn0020764	37815	Aminolevulinate synthase	Alas	0.746779	4.68055	12.3232	0.0218392	0.292522	7.65918	8.40476	0	0
FBgn0030539	32361	uncharacterized protein	CG1368	1.84537	2.25766	6.07895	0.0218627	0.292522	4.3104	5.90198	0	0
FBgn0029799	31498	uncharacterized protein	CG15772	1.60773	3.37683	6.2243	0.0217923	0.292522	5.38239	7.31573	0	0
FBgn0038829	42463	uncharacterized protein	CG17271	0.604097	6.06665	12.7836	0.0219098	0.292522	9.14406	9.7403	0	0
FBgn0050026	246399	uncharacterized protein	CG30026	2.61961	2.59168	5.49638	0.0218874	0.292522	3.09088	6.70173	0	0
FBgn0266701	NA	ncRNA	CR45191	-2.68906	-0.438128	5.47325	0.0217105	0.292522	2.96156	1.43088	0	0
FBgn0267681	NA	ncRNA	CR46017	-3.78602	-0.752558	6.61534	0.021878	0.292522	2.73213	0.583011	0	0
FBgn0020385	41279	pugilist	pug	0.807534	7.10234	7.44256	0.0219117	0.292522	10.0347	10.7948	0	0
FBgn0035050	37950	Sialyltransferase	ST6Gal	-1.58572	-0.980611	5.62878	0.0218586	0.292522	2.88123	1.5211	0	0
FBgn0004395	42738	unkempt	unk	0.605673	6.43078	11.4224	0.0219027	0.292522	9.49477	10.1121	0	0
FBgn0033054	35531	uncharacterized protein	CG14591	-1.27658	1.1382	7.62407	0.0219741	0.293043	4.9035	3.76428	0	0
FBgn0039500	43281	uncharacterized protein	CG5984	-1.19637	-0.380006	8.19196	0.0220024	0.293108	3.42007	2.38887	0	0
FBgn0032381	34597	Maltase B1	Mal-B1	-1.11918	-0.254276	8.88753	0.0220312	0.29318	3.53394	2.57075	0	0
FBgn0045063	250735	fused lobes	fdl	0.586211	5.82555	15.2487	0.0221138	0.293965	8.92111	9.49298	0	0
FBgn0028950	34913	uncharacterized protein	CG15255	2.47934	6.28335	4.91493	0.0221706	0.294096	7.18329	9.808	0	0
FBgn0051781	NA	ncRNA	CR31781	0.987476	5.14615	7.56799	0.0221473	0.294096	7.8905	8.92561	0	0
FBgn0037164	40469	uncharacterized protein	CG11438	-1.45974	2.63304	6.67094	0.0222751	0.294857	6.49013	4.91442	0	0
FBgn0263381	NA	ncRNA	CR43433	-3.38683	0.138797	6.03063	0.022253	0.294857	3.49905	1.24644	0	0
FBgn0265683	NA	ncRNA	CR44490	2.53823	-0.744155	5.43959	0.0223101	0.295007	1.05881	3.02361	0	0
FBgn0040850	50323	uncharacterized protein	CG15210	0.847659	5.61802	8.07802	0.0224436	0.296459	8.46929	9.38155	0	0
FBgn0263765	NA	ncRNA	CR43682	-2.97413	-0.428959	5.73744	0.022487	0.296719	3.0369	1.18245	0	0
FBgn0033520	246663	Peroxiredoxin 2540-1	Prx2540-1	1.56754	0.419874	6.34098	0.0225289	0.296958	2.67087	4.35322	0	0
FBgn0036372	39520	Actin binding protein 1	Abp1	0.534962	6.66216	14.8256	0.0226431	0.297542	9.7834	10.3164	0	0
FBgn0032827	35273	uncharacterized protein	CG10481	-2.67254	-0.436006	5.34527	0.0226445	0.297542	3.02117	1.39371	0	0
FBgn0027584	41330	uncharacterized protein	CG4757	-1.54013	6.5767	5.4352	0.0226283	0.297542	10.1905	8.87188	0	0
FBgn0003372	33701	Salivary gland secretion 1	Sgs1	-8.94469	4.32544	8.5704	0.0227041	0.298012	4.42814	0.511504	0	0
FBgn0032120	2768929	uncharacterized protein	CG33298	0.553037	6.79851	12.999	0.02275	0.298302	9.90904	10.4545	0	0
FBgn0267097	NA	ncRNA	CR45537	-2.55448	-0.818855	5.31817	0.022774	0.298304	2.6762	1.21968	0	0
FBgn0262021	10178785	uncharacterized protein	CG42832	-6.32811	-1.60061	5.47347	0.0228587	0.2991	1.44135	0	0	1
FBgn0001187	44008	Hexokinase C	Hex-C	-1.14524	0.788197	7.84292	0.0229072	0.299422	4.56986	3.51442	0	0
FBgn0261444	31071	uncharacterized protein	CG3638	0.539371	6.38594	15.0307	0.0232495	0.30263	9.50051	10.0462	0	0
FBgn0037877	41345	uncharacterized protein	CG6689	0.882275	3.32877	10.7649	0.0232068	0.30263	6.23343	7.068	0	0
FBgn0030158	31921	uncharacterized protein	CG9686	-2.19466	4.65877	5.1492	0.0232254	0.30263	8.00605	6.29155	0	0
FBgn0266572	47141	ellipsoid body open	ebo	0.51092	6.50574	17.9617	0.0231858	0.30263	9.64514	10.1525	0	0
FBgn0024947	33495	NTPase	NTPase	0.979933	6.71852	6.35383	0.0233588	0.303421	9.52073	10.4083	0	0
FBgn0267002	36876	uncoordinated-104	unc-104	0.639848	6.00148	10.8537	0.0233429	0.303421	9.04215	9.69246	0	0
FBgn0039304	43043	uncharacterized protein	CG10425	0.821386	6.55638	7.22503	0.0235793	0.30345	9.44841	10.2782	0	0
FBgn0037712	41154	uncharacterized protein	CG16789	0.855499	1.40642	11.5024	0.0235707	0.30345	4.35056	5.16464	0	0
FBgn0034784	37625	uncharacterized protein	CG9826	1.16148	4.71753	6.79343	0.0235463	0.30345	7.39997	8.41285	0	0
FBgn0266994	NA	ncRNA	CR45445	2.02111	0.320853	5.72951	0.0235182	0.30345	2.35227	3.96959	0	0
FBgn0265048	41921	crossveinless d	cv-d	0.587607	6.47455	11.5549	0.0234516	0.30345	9.55326	10.1476	0	0
FBgn0033979	36662	Cyp6a19	Cyp6a19	1.84937	-1.20732	6.84965	0.0235269	0.30345	1.32582	2.46881	0	0
FBgn0035887	38953	Jonah 66Cii	Jon66Cii	-2.78189	5.96064	4.79289	0.0235533	0.30345	10.0245	5.73165	0	0
FBgn0020907	42015	Sarcoplasmic calcium-binding protein 2	Scp2	1.00117	3.83511	8.29843	0.0235249	0.30345	6.57591	7.63499	0	0
FBgn0003339	40833	Sex combs reduced	Scr	-1.29304	2.49459	7.2465	0.0235275	0.30345	6.24771	5.05662	0	0
FBgn0053493	2768994	uncharacterized protein	CG33493	0.663882	5.52548	11.7666	0.0236326	0.303823	8.55462	9.22491	0	0
FBgn0000370	47767	cryptocephal	crc	0.619953	10.1591	9.83364	0.0236636	0.30391	13.2154	13.8445	0	0
FBgn0030499	32315	uncharacterized protein	CG11178	0.61809	4.67137	22.3672	0.0238596	0.305286	7.74798	8.36358	0	0
FBgn0051706	261621	uncharacterized protein	CG31706	-1.63619	-0.340925	6.14794	0.0239262	0.305286	3.49455	2.03928	0	0
FBgn0053128	326263	uncharacterized protein	CG33128	1.01818	9.7597	6.12685	0.0239252	0.305286	12.4638	13.5181	0	0
FBgn0263093	NA	pseudo	CR43361	0.983404	3.09437	9.21154	0.0238068	0.305286	5.94171	6.82191	0	0
FBgn0264474	NA	ncRNA	CR43882	-3.59026	-1.4128	6.16495	0.0238891	0.305286	2.11878	0.406271	0	0
FBgn0266041	NA	ncRNA	CR44806	1.17909	-0.183729	7.38566	0.0239609	0.305286	2.5946	3.58659	0	0
FBgn0284408	NA	terribly reduced optic lobes	trol	0.654785	9.31154	9.16328	0.023966	0.305286	12.3408	13.0025	0	0
FBgn0031216	33165	Zizimin-related	Zir	0.532007	6.82176	13.8782	0.023857	0.305286	9.94022	10.4777	0	0
FBgn0011327	39102	Ubiquitin carboxy-terminal hydrolase L5	Uch-L5	-0.485826	6.97969	19.6131	0.0239934	0.305324	10.6224	10.1303	0	0
FBgn0035578	38583	uncharacterized protein	CG13707	0.835247	3.65011	10.9947	0.0240718	0.305757	6.55428	7.41036	0	0
FBgn0266019	32136	rudhira	rudhira	0.52344	7.97594	15.2854	0.0240763	0.305757	11.1021	11.6303	0	0
FBgn0052027	NA	ncRNA	CR32027	0.987248	0.957234	8.5152	0.0242626	0.307723	3.78612	4.74999	0	0
FBgn0041629	31808	Hexosaminidase 2	Hexo2	1.01739	5.98036	6.41597	0.0242803	0.307723	8.79205	9.6369	0	0
FBgn0040658	3885599	uncharacterized protein	CG13516	0.619149	4.5449	22.9839	0.0243674	0.307919	7.62115	8.23857	0	0
FBgn0051776	33568	uncharacterized protein	CG31776	2.38797	2.08106	5.06011	0.0243658	0.307919	3.21266	6.09072	0	0
FBgn0032162	34317	uncharacterized protein	CG4592	-1.04768	4.68545	7.21414	0.0243697	0.307919	8.46143	7.38607	0	0
FBgn0037897	41370	uncharacterized protein	CG5270	0.538531	6.84744	13.0768	0.0244188	0.308228	9.96913	10.4966	0	0
FBgn0265952	NA	ncRNA	CR44739	-3.45834	-1.50929	5.92279	0.0244626	0.30847	2.06365	0.406271	0	0
FBgn0263083	12798343	uncharacterized protein	CG43351	-1.23565	2.33344	7.47118	0.0246313	0.310285	6.03302	5.00948	0	0
FBgn0026150	35029	Aminopeptidase P	ApepP	0.546532	7.12658	12.4842	0.0247606	0.311534	10.2352	10.7854	0	0
FBgn0031141	33074	uncharacterized protein	CG1304	5.11524	3.57675	5.62348	0.0247802	0.311534	2.07493	5.2548	0	0
FBgn0267671	NA	ncRNA	CR46007	-2.62769	-0.376214	5.18536	0.0248461	0.312048	3.07763	1.44175	0	0
FBgn0011761	31444	deadhead	dhd	2.70317	1.62936	5.22465	0.0249298	0.312786	2.70663	5.2676	0	0
FBgn0030968	32880	uncharacterized protein	CG7322	1.32642	3.86428	6.40253	0.0249944	0.313114	6.46924	7.48649	0	0
FBgn0013732	35564	scrambled	sced	0.745128	3.37279	14.6878	0.0250061	0.313114	6.36937	7.09898	0	0
FBgn0034730	37566	pickpocket 12	ppk12	1.55008	0.0148382	5.95288	0.025279	0.315899	2.4165	3.83365	0	0
FBgn0004606	43650	Zn finger homeodomain 1	zfh1	0.905007	5.55266	7.23432	0.0252727	0.315899	8.42678	9.24561	0	0
FBgn0000121	38993	Arrestin 2	Arr2	2.13461	-0.873552	6.28158	0.0253674	0.316228	1.42008	2.66883	0	0
FBgn0039043	42721	uncharacterized protein	CG17121	0.694368	4.55869	13.5795	0.0254125	0.316228	7.57432	8.2719	0	0
FBgn0050187	246509	uncharacterized protein	CG30187	1.07691	4.211	7.2288	0.0254368	0.316228	6.9146	7.96809	0	0
FBgn0263081	12797873	uncharacterized protein	CG43349	-0.882635	5.96885	6.93358	0.025457	0.316228	9.72497	8.78596	0	0
FBgn0033968	36648	hase und igel	hui	-0.664686	5.89592	9.78814	0.0254541	0.316228	9.60024	8.9083	0	0
FBgn0020251	38736	sulfateless	sfl	0.609524	5.50124	14.2374	0.0254126	0.316228	8.57845	9.17889	0	0
FBgn0036262	39391	uncharacterized protein	CG6910	1.58522	6.79035	5.12708	0.0256289	0.318048	9.00546	10.3963	0	0
FBgn0263406	NA	ncRNA	CR43452	1.40833	-0.409996	6.66406	0.0256768	0.318327	2.26762	3.32244	0	0
FBgn0265158	14462442	uncharacterized protein	CG44227	-3.41003	-0.978153	5.99534	0.0258551	0.319903	2.61808	0.541616	0	0
FBgn0263341	NA	ncRNA	CR43422	-3.8695	-1.54211	6.31964	0.025845	0.319903	2.0758	0.287483	0	0
FBgn0051698	318888	uncharacterized protein	CG31698	-11.6284	3.22292	6.2089	0.0259541	0.320493	3.29264	0	0	1
FBgn0261261	40704	pollux	plx	-0.637954	5.18602	14.3795	0.025942	0.320493	8.87925	8.23996	0	0
FBgn0265719	NA	ncRNA	CR44526	1.31484	0.122727	6.5004	0.0260477	0.321332	2.74479	3.91818	0	0
FBgn0029719	31401	uncharacterized protein	CG15473	1.92033	-0.716061	5.8641	0.0262144	0.321507	1.63982	2.9601	0	0
FBgn0028544	34812	uncharacterized protein	CG16884	0.991828	6.81187	5.98708	0.0261401	0.321507	9.58704	10.5076	0	0
FBgn0264834	NA	ncRNA	CR44042	0.944393	2.22255	9.43066	0.0261352	0.321507	5.04218	6.02105	0	0
FBgn0266383	NA	ncRNA	CR45025	-3.22899	-1.47082	5.88221	0.0260953	0.321507	2.17447	0.451112	0	0
FBgn0041630	38528	Hexosaminidase 1	Hexo1	0.645575	6.90856	8.5532	0.0262823	0.321507	9.96468	10.5672	0	0
FBgn0037630	41052	Ionotropic receptor 85a	Ir85a	-1.81405	1.04039	5.77188	0.0261744	0.321507	4.56662	3.29025	0	0
FBgn0013725	36606	phyllopod	phyl	-2.14853	1.52041	5.26783	0.0262892	0.321507	5.30887	2.99688	0	0
FBgn0261985	38059	Protein tyrosine phosphatase Meg	Ptpmeg	0.473323	6.85432	20.1448	0.0262342	0.321507	10.018	10.4873	0	0
FBgn0003748	45368	Trehalase	Treh	0.712915	7.63388	7.63892	0.0263189	0.321507	10.645	11.2996	0	0
FBgn0261113	42267	Xrp1	Xrp1	0.779047	9.19654	7.12141	0.0263001	0.321507	12.1311	12.9018	0	0
FBgn0035400	38373	uncharacterized protein	CG11537	0.508178	6.72575	15.0291	0.0265841	0.324218	9.87033	10.3642	0	0
FBgn0034331	37102	uncharacterized protein	CG15067	-4.47153	2.9672	4.44449	0.0266238	0.324218	3.39497	2.92868	0	0
FBgn0259145	37614	uncharacterized protein	CG42260	-1.87383	0.0685538	5.82979	0.0266201	0.324218	3.70955	2.31691	0	0
FBgn0032415	34640	rhomboid-6	rho-6	-1.17312	0.492403	7.04868	0.0266445	0.324218	4.25963	3.20575	0	0
FBgn0262036	10178913	uncharacterized protein	CG42847	-1.21781	5.17663	5.98754	0.0267106	0.324706	9.05964	7.58395	0	0
FBgn0039073	42762	uncharacterized protein	CG4408	0.561096	6.31326	11.9708	0.026922	0.326958	9.4036	9.98475	0	0
FBgn0040732	50205	uncharacterized protein	CG16926	0.742683	9.61204	7.29005	0.0270448	0.3278	12.5971	13.2901	0	0
FBgn0030992	2768889	uncharacterized protein	CG33253	1.25308	-0.53188	6.70238	0.0270699	0.3278	2.21132	3.23449	0	0
FBgn0266705	NA	ncRNA	CR45195	1.62926	-0.38608	6.26297	0.0270383	0.3278	2.09891	3.35966	0	0
FBgn0267612	NA	ncRNA	CR45950	-3.8904	-0.140443	6.55604	0.0273055	0.330014	3.29463	0.807047	0	0
FBgn0039530	43317	tusp	Tusp	-1.5988	1.83585	5.94938	0.0272894	0.330014	5.44807	4.2003	0	0
FBgn0010113	43604	headcase	hdc	0.496317	6.55538	16.6775	0.0274454	0.331385	9.70494	10.1941	0	0
FBgn0033518	36098	Peroxiredoxin 2540-2	Prx2540-2	1.5306	2.33303	6.02423	0.0275153	0.331908	4.61485	6.09488	0	0
FBgn0031929	34041	uncharacterized protein	CG18585	-1.47823	6.40657	5.10633	0.0275691	0.332139	10.258	8.50397	0	0
FBgn0037098	40391	Wnk kinase	Wnk	0.509535	7.37511	14.2512	0.0275876	0.332139	10.5138	11.0181	0	0
FBgn0033826	36477	uncharacterized protein	CG4734	1.2872	7.80059	5.25643	0.0276457	0.33252	10.3513	11.4212	0	0
FBgn0266740	NA	ncRNA	CR45213	1.29418	-0.644733	6.03556	0.0277147	0.333029	2.05257	3.15408	0	0
FBgn0030174	31940	uncharacterized protein	CG15312	0.863124	0.66611	8.9986	0.0277734	0.333095	3.6035	4.43384	0	0
FBgn0038750	42374	uncharacterized protein	CG4465	-0.910488	4.4912	7.88934	0.0277552	0.333095	8.25277	7.31074	0	0
FBgn0085425	37398	uncharacterized protein	CG34396	-0.839976	3.27001	10.279	0.0280831	0.336165	7.02496	6.17418	0	0
FBgn0040389	31222	mitochondrial ribosomal protein L14	mRpL14	-0.718184	2.78377	17.093	0.0280633	0.336165	6.51121	5.8019	0	0
FBgn0022740	37027	HLH54F	HLH54F	-0.872779	0.44422	8.44671	0.0281232	0.336322	4.20891	3.37242	0	0
FBgn0032143	34296	uncharacterized protein	CG4017	-1.06967	2.71461	7.69012	0.0281599	0.336439	6.53961	5.38527	0	0
FBgn0033696	36317	Cyp6g2	Cyp6g2	1.48385	-0.143319	5.36171	0.0283046	0.337846	2.21601	3.78932	0	0
FBgn0260027	8674004	uncharacterized protein	CG42495	0.831934	2.65853	11.144	0.0284279	0.338994	5.56802	6.43033	0	0
FBgn0012034	40348	Acetyl Coenzyme A synthase	AcCoAS	-1.04837	7.51281	5.62498	0.0285603	0.340248	11.2494	10.1888	0	0
FBgn0033359	35902	uncharacterized protein	CG8213	1.31753	1.47589	6.2516	0.0286534	0.341033	3.94337	5.30736	0	0
FBgn0024329	42253	Mekk1	Mekk1	0.546027	6.4807	11.8031	0.0287972	0.342418	9.59739	10.1298	0	0
FBgn0029523	NA	pseudo	CR18275	0.746397	2.68522	14.7437	0.0288798	0.342749	5.6811	6.42213	0	0
FBgn0030748	32611	TNF-receptor-associated factor-like	Traf-like	0.930105	6.0572	6.20974	0.0288792	0.342749	8.8452	9.79327	0	0
FBgn0038083	41574	uncharacterized protein	CG5999	0.664406	7.11907	7.78247	0.0289323	0.343046	10.115	10.8235	0	0
FBgn0031550	33579	Intraflagellar transport 57	IFT57	-2.72491	-0.260507	5.04819	0.0289661	0.343122	3.35825	1.14852	0	0
FBgn0261085	32290	Synaptotagmin 12	Syt12	-1.43848	-0.236022	6.23963	0.0291582	0.344862	3.45479	2.38688	0	0
FBgn0027529	37304	tapas	tapas	0.526957	7.12626	12.0367	0.0291681	0.344862	10.2547	10.7699	0	0
FBgn0263738	326128	transcriptional Adaptor 2a	Ada2a	0.788094	2.90058	11.9919	0.0292774	0.345827	5.86487	6.63756	0	0
FBgn0266328	NA	ncRNA	CR44993	1.50267	-0.72479	4.87636	0.0294184	0.347165	1.7249	3.15784	0	0
FBgn0031516	33541	uncharacterized protein	CG9663	0.670397	5.97236	8.61496	0.0294729	0.34748	8.99436	9.65648	0	0
FBgn0036381	39530	uncharacterized protein	CG8745	-0.501664	8.69908	15.1812	0.0297	0.349828	12.3476	11.8384	0	0
FBgn0038828	42462	uncharacterized protein	CG17270	0.893342	3.38869	8.70495	0.0297784	0.350422	6.21117	7.18151	0	0
FBgn0003888	37888	beta-Tubulin at 60D	betaTub60D	0.813165	8.07317	6.3989	0.0298298	0.350697	10.9882	11.7623	0	0
FBgn0039290	43028	uncharacterized protein	CG13654	1.02349	4.01512	7.02755	0.0302561	0.35286	6.76594	7.75952	0	0
FBgn0052302	38293	uncharacterized protein	CG32302	1.19212	9.46357	5.21322	0.0302058	0.35286	11.8834	13.3106	0	0
FBgn0033388	35936	uncharacterized protein	CG8046	0.87337	3.10679	9.37936	0.0302478	0.35286	5.99984	6.85073	0	0
FBgn0037560	NA	pseudo	CR18228	0.770637	5.33601	8.21085	0.0301301	0.35286	8.27852	9.05203	0	0
FBgn0266208	NA	ncRNA	CR44903	-2.60438	-0.384359	5.06693	0.03025	0.35286	3.05824	1.48847	0	0
FBgn0267348	39118	Laminin B2	LanB2	0.567826	7.79724	9.99188	0.0302035	0.35286	10.8989	11.4488	0	0
FBgn0262517	40127	Listerin E3 ubiquitin protein ligase 1	Ltn1	0.514651	6.81819	12.4486	0.0302576	0.35286	9.94922	10.4636	0	0
FBgn0033352	35893	Poly(A)-binding protein-dependent poly(A) ribonuclease 2	PAN2	0.51567	7.10351	12.4223	0.0301254	0.35286	10.2375	10.7457	0	0
FBgn0003118	42757	pointed	pnt	0.727909	5.46734	8.58748	0.0302677	0.35286	8.46249	9.15448	0	0
FBgn0040528	50001	uncharacterized protein	CG15864	0.84446	1.50334	9.92148	0.0303802	0.353842	4.44746	5.24751	0	0
FBgn0051104	43054	uncharacterized protein	CG31104	1.37286	2.6785	6.03146	0.0305879	0.355599	5.13954	6.40505	0	0
FBgn0032218	34389	uncharacterized protein	CG5381	0.656932	6.39285	7.98958	0.0305752	0.355599	9.4016	10.0899	0	0
FBgn0051636	318865	uncharacterized protein	CG31636	-1.49306	5.12394	5.13754	0.03092	0.359125	8.8478	7.3405	0	0
FBgn0032078	34215	Core 1 Galactosyltransferase A	C1GalTA	0.592113	5.52781	12.7242	0.0310679	0.359408	8.60423	9.20789	0	0
FBgn0034486	37283	uncharacterized protein	CG13869	-1.63174	0.866916	5.29563	0.0311133	0.359408	4.77148	2.94112	0	0
FBgn0039052	42731	uncharacterized protein	CG6733	2.49717	4.29546	4.49867	0.0310582	0.359408	5.05752	7.83816	0	0
FBgn0034069	36770	uncharacterized protein	CG8401	-2.40232	-1.35119	5.15309	0.0311167	0.359408	2.34683	0.85013	0	0
FBgn0038790	42416	Metallothionein C	MtnC	-1.07314	0.229122	6.70199	0.0310416	0.359408	4.03374	2.99283	0	0
FBgn0026313	252671	X11L	X11L	0.504566	6.36697	14.4251	0.0310944	0.359408	9.51233	10.0049	0	0
FBgn0050197	246513	uncharacterized protein	CG30197	0.732503	5.20207	8.97749	0.0312422	0.360525	8.19454	8.89432	0	0
FBgn0032615	35022	uncharacterized protein	CG6012	-0.921983	3.99669	7.71791	0.0312858	0.360695	7.71527	6.85293	0	0
FBgn0035607	38619	uncharacterized protein	CG4835	2.64014	5.60699	4.25925	0.0314818	0.362287	6.22961	8.87724	0	0
FBgn0004368	31425	Protein tyrosine phosphatase 4E	Ptp4E	0.65314	6.16617	8.25458	0.0314734	0.362287	9.21637	9.82599	0	0
FBgn0038680	42293	Cyp12a5	Cyp12a5	1.23571	5.25546	5.48556	0.0315214	0.362409	7.82909	8.92595	0	0
FBgn0029843	31547	Neprilysin 1	Nep1	0.698316	4.1635	12.4402	0.0316193	0.363201	7.18587	7.86722	0	0
FBgn0039007	42683	Crustacean cardioactive peptide	CCAP	1.26189	1.90187	6.32664	0.0319425	0.36624	4.53622	5.59305	0	0
FBgn0038840	42476	grik	CG5621	-1.65579	-0.503927	5.42701	0.0319246	0.36624	3.14243	1.95382	0	0
FBgn0085385	5740442	black match	bma	-1.30324	-0.382581	5.84781	0.0322048	0.367462	3.40788	2.25906	0	0
FBgn0051663	33363	uncharacterized protein	CG31663	0.922881	4.41702	7.24492	0.0322458	0.367462	7.29789	8.09959	0	0
FBgn0034712	37540	uncharacterized protein	CG3264	3.00656	5.5094	4.11141	0.0321825	0.367462	5.71336	8.35702	0	0
FBgn0264516	14462830	uncharacterized protein	CG43915	-4.29366	0.993976	6.47878	0.0322276	0.367462	4.26939	1.04578	0	0
FBgn0031865	33961	Na[+]/H[+] hydrogen antiporter 1	Nha1	0.693208	6.28649	7.36826	0.0322289	0.367462	9.30176	9.9543	0	0
FBgn0013307	35766	Ornithine decarboxylase 1	Odc1	-0.85309	5.88236	6.38711	0.0322547	0.367462	9.59967	8.74491	0	0
FBgn0040064	34313	yippee interacting protein 2	yip2	0.613733	8.33231	8.34137	0.0322089	0.367462	11.3936	11.9993	0	0
FBgn0004047	32339	Yolk protein 3	Yp3	2.38054	-0.115823	5.0598	0.0323173	0.36784	1.62988	3.36569	0	0
FBgn0266986	NA	ncRNA	CR45437	-1.27753	0.093065	5.81752	0.0324098	0.368558	3.88682	2.68398	0	0
FBgn0031512	33537	uncharacterized protein	CG15404	-11.039	2.64129	5.79828	0.0325824	0.368725	2.79522	0	0	1
FBgn0040056	4379919	uncharacterized protein	CG17698	0.624563	6.04813	8.90852	0.0325966	0.368725	9.10519	9.71802	0	0
FBgn0053978	3885646	uncharacterized protein	CG33978	0.53177	7.8606	11.0187	0.0325666	0.368725	10.9857	11.5043	0	0
FBgn0038047	41530	uncharacterized protein	CG5245	0.8369	0.992229	8.67782	0.032559	0.368725	3.94099	4.7396	0	0
FBgn0267793	NA	ncRNA	CR45232	1.01381	2.64795	7.48307	0.0326013	0.368725	5.39364	6.43465	0	0
FBgn0026404	39173	Death regulator Nedd2-like caspase	Dronc	-0.935765	6.64554	5.61751	0.0325934	0.368725	10.3291	9.46125	0	0
FBgn0036690	39909	Insulin-like peptide 8	Ilp8	-1.83597	0.286182	4.89071	0.0326512	0.368956	4.11275	2.27512	0	0
FBgn0038198	41710	Niemann-Pick type C-2b	Npc2b	0.702522	5.27499	9.09805	0.0326987	0.369159	8.25755	8.99142	0	0
FBgn0040259	53510	Ugt86Da	Ugt86Da	1.0626	5.60429	5.65991	0.0327538	0.369447	8.23177	9.38257	0	0
FBgn0037845	41307	uncharacterized protein	CG14694	1.97258	1.1188	5.01552	0.0328398	0.369799	3.11275	4.62844	0	0
FBgn0035539	38540	slowdown	slow	-1.52268	6.10678	4.75551	0.0328441	0.369799	9.74643	8.32093	0	0
FBgn0036741	39965	uncharacterized protein	CG7510	-0.754791	6.25773	6.72747	0.0329923	0.3708	9.91022	9.24809	0	0
FBgn0085391	43362	trivet	trv	-1.52246	1.66212	5.57963	0.0329685	0.3708	5.46317	3.9093	0	0
FBgn0052698	31915	uncharacterized protein	CG32698	0.636379	6.2231	8.14897	0.0332648	0.373211	9.23805	9.92445	0	0
FBgn0029526	NA	pseudo	CR18166	0.928501	1.99475	8.32804	0.033311	0.373211	4.84639	5.75872	0	0
FBgn0003714	31228	technical knockout	tko	0.820212	2.79908	10.3103	0.0333261	0.373211	5.759	6.51719	0	0
FBgn0265974	36614	tout-velu	ttv	0.549599	5.04671	22.8313	0.0332943	0.373211	8.16409	8.71489	0	0
FBgn0039528	43315	distracted	dsd	0.506487	5.87998	17.0952	0.0334262	0.373662	9.02098	9.52652	0	0
FBgn0002905	41571	mutagen-sensitive 308	mus308	0.657638	4.2798	13.5383	0.0334196	0.373662	7.32554	7.97724	0	0
FBgn0039787	43634	uncharacterized protein	CG9702	1.00228	5.67089	5.73077	0.0335026	0.37388	8.34501	9.45302	0	0
FBgn0264958	NA	ncRNA	CR44127	1.06867	0.43243	6.58228	0.0335054	0.37388	3.22058	4.20368	0	0
FBgn0010452	39491	tartan	trn	-0.717435	5.06661	9.04222	0.0336068	0.374677	8.7861	8.03923	0	0
FBgn0030551	32374	uncharacterized protein	CG11674	3.71733	-1.51439	6.02231	0.0336651	0.374993	0.371201	1.95445	0	0
FBgn0032809	35251	uncharacterized protein	CG13078	1.69963	3.95333	4.92714	0.0337129	0.375191	5.76812	7.81779	0	0
FBgn0016053	5740599	polar granule component	pgc	2.8868	-0.911624	5.10842	0.0339001	0.376939	0.966642	2.47537	0	0
FBgn0015714	45556	Cytochrome P450-6a17	Cyp6a17	1.37808	5.88623	4.84649	0.0340357	0.378111	8.23163	9.5802	0	0
FBgn0010877	47260	lethal (3) 05822	l(3)05822	0.572643	5.8344	11.0314	0.0341053	0.378548	8.92128	9.50379	0	0
FBgn0265140	3772109	meltrin	Meltrin	0.58328	6.77821	8.53881	0.0342365	0.379667	9.8526	10.4431	0	0
FBgn0038045	41528	N-acetylneuraminic acid synthase	NANS	-1.86004	-0.925216	5.11328	0.0342887	0.379909	2.9376	1.3019	0	0
FBgn0035360	38330	uncharacterized protein	CG1246	0.590362	7.07669	8.2728	0.0343559	0.379936	10.1414	10.747	0	0
FBgn0053474	2768725	uncharacterized protein	CG33474	1.20769	0.733708	6.16378	0.0343823	0.379936	3.39461	4.50653	0	0
FBgn0263967	NA	ncRNA	CR43723	1.05364	-0.336727	6.95054	0.0343762	0.379936	2.5154	3.45233	0	0
FBgn0030749	32612	Annexin B11	AnxB11	0.60023	6.53307	8.33556	0.0345916	0.381301	9.609	10.1889	0	0
FBgn0030237	32011	uncharacterized protein	CG15209	0.595038	7.03065	8.11934	0.0345456	0.381301	10.0841	10.7094	0	0
FBgn0034978	37862	uncharacterized protein	CG3257	-1.3106	0.254099	5.6194	0.0345972	0.381301	4.03647	2.82743	0	0
FBgn0036942	40204	uncharacterized protein	CG7328	0.951148	3.37193	7.35803	0.0348685	0.383953	6.17734	7.12564	0	0
FBgn0032494	34729	uncharacterized protein	CG5945	-2.53307	0.099012	4.70151	0.0352687	0.387676	3.46794	1.87987	0	0
FBgn0085410	33812	Trissin receptor	TrissinR	1.58091	1.55513	5.35612	0.0352621	0.387676	3.83041	5.23784	0	0
FBgn0051935	33338	uncharacterized protein	CG31935	0.547391	5.7889	12.3954	0.0353173	0.38787	8.89256	9.45373	0	0
FBgn0001404	31239	egghead	egh	0.505444	7.77271	11.7358	0.0353511	0.387901	10.9017	11.4221	0	0
FBgn0039827	43689	uncharacterized protein	CG1544	0.837354	5.2605	6.8453	0.0354244	0.388364	8.19317	8.93017	0	0
FBgn0037930	41403	uncharacterized protein	CG14715	0.63878	5.07007	11.1296	0.0355658	0.389342	8.13245	8.74495	0	0
FBgn0085282	5740501	uncharacterized protein	CG34253	1.16824	2.88983	6.26668	0.0356145	0.389342	5.56882	6.58444	0	0
FBgn0034052	36751	uncharacterized protein	CG8299	-1.45165	6.44676	4.61175	0.0356381	0.389342	10.388	8.42901	0	0
FBgn0050104	246458	Ecto-5'-nucleotidase 2	NT5E-2	-0.830354	6.71662	5.76646	0.0355772	0.389342	10.4592	9.55098	0	0
FBgn0029878	31593	Protein interacting with APP tail-1	Pat1	0.504424	6.40223	12.3503	0.0358081	0.39082	9.53795	10.0459	0	0
FBgn0264753	14462605	Rad, Gem/Kir family member 1	Rgk1	-1.5843	1.48051	5.24749	0.0358358	0.39082	5.15123	3.75206	0	0
FBgn0265793	NA	ncRNA	CR44582	-2.23325	-0.419704	4.89098	0.0358987	0.391165	3.12977	1.58827	0	0
FBgn0030244	32018	uncharacterized protein	CG2157	-1.2966	0.73998	5.69458	0.0360206	0.392151	4.55716	3.24936	0	0
FBgn0051955	319045	uncharacterized protein	CG31955	0.80033	4.76237	7.65215	0.0360937	0.392265	7.66729	8.49642	0	0
FBgn0026869	43796	Thd1	Thd1	0.501553	7.14491	11.4142	0.0360817	0.392265	10.2848	10.7829	0	0
FBgn0052813	31089	uncharacterized protein	CG32813	0.666534	4.70325	10.8223	0.0361493	0.392528	7.73972	8.39413	0	0
FBgn0032211	34381	uncharacterized protein	CG13138	-1.90579	-0.189632	5.05406	0.0361833	0.392556	3.51682	1.93872	0	0
FBgn0037705	41145	murashka	mura	0.51449	6.65309	10.9147	0.0362904	0.393377	9.78097	10.2979	0	0
FBgn0264432	14462762	uncharacterized protein	CG43850	-3.14362	-0.993417	5.18821	0.0365145	0.395264	2.55074	0.647927	0	0
FBgn0030796	32672	uncharacterized protein	CG4829	0.761659	4.92782	7.98184	0.0365277	0.395264	7.90486	8.61283	0	0
FBgn0267539	NA	ncRNA	CR45879	2.03275	0.456391	4.1597	0.0365912	0.395609	2.1305	4.4403	0	0
FBgn0004244	39054	Resistant to dieldrin	Rdl	-1.52724	1.16306	5.35294	0.0366506	0.395909	4.99915	3.39252	0	0
FBgn0036979	40247	uncharacterized protein	CG13247	-1.35254	-0.391313	5.28944	0.0367143	0.395913	3.34641	2.2219	0	0
FBgn0262794	12798449	uncharacterized protein	CG43175	-2.29003	1.60978	4.52181	0.0367038	0.395913	4.72114	3.33857	0	0
FBgn0034391	37167	uncharacterized protein	CG15080	1.17826	-0.486534	5.8211	0.0367575	0.396037	2.26584	3.32208	0	0
FBgn0016675	35216	Galactose-specific C-type lectin	Lectin-galC1	-0.742946	5.54769	7.21528	0.0368576	0.396433	9.24798	8.50631	0	0
FBgn0036668	39883	Zinc finger CCHC-type containing 7	Zcchc7	0.484127	6.58212	13.1923	0.0368438	0.396433	9.73833	10.2123	0	0
FBgn0031176	33121	what else	CG1678	5.9521	-1.87315	5.63855	0.0371868	0.39963	0	1.35507	1	0
FBgn0037419	40766	Osiris 12	Osi12	-2.09315	-0.816659	4.21581	0.03722	0.399644	2.91675	1.21696	0	0
FBgn0039613	43412	uncharacterized protein	CG14527	1.03325	3.48528	6.47611	0.0373873	0.400787	6.26547	7.18253	0	0
FBgn0038784	42410	uncharacterized protein	CG4362	1.39253	8.28584	4.50753	0.0373906	0.400787	10.7384	11.816	0	0
FBgn0030955	32865	uncharacterized protein	CG6891	0.613322	8.25955	7.51321	0.0374456	0.401034	11.2959	11.9449	0	0
FBgn0264727	NA	ncRNA	CR43995	1.03859	0.498817	6.60616	0.0375644	0.401618	3.33083	4.23234	0	0
FBgn0052580	318097	Mucin 14A	Muc14A	-0.987614	0.301325	6.16494	0.0375575	0.401618	4.06557	3.12448	0	0
FBgn0037206	40513	uncharacterized protein	CG12768	0.84436	3.01894	8.66105	0.0376979	0.402701	5.93999	6.7431	0	0
FBgn0039315	43055	uncharacterized protein	CG13658	1.03198	4.24709	6.05576	0.0378272	0.40305	6.94915	8.00088	0	0
FBgn0036309	39450	Huntingtin interacting protein 1	Hip1	0.488075	7.28392	11.9428	0.0378231	0.40305	10.4362	10.9147	0	0
FBgn0004430	38130	Lysozyme S	LysS	1.94838	8.20559	4.11174	0.037792	0.40305	10.1099	11.4074	0	0
FBgn0033052	35529	SREBP cleavage activating protein	SCAP	0.646426	5.45082	8.95803	0.0379467	0.403979	8.49431	9.12801	0	0
FBgn0035091	38000	uncharacterized protein	CG3829	0.688386	7.67683	6.44402	0.0380488	0.404721	10.6628	11.3644	0	0
FBgn0031629	33678	C-type lectin 27kD	Clect27	0.758474	7.62397	5.92173	0.0380987	0.404908	10.545	11.3287	0	0
FBgn0002569	35825	Maltase A2	Mal-A2	2.48832	3.81571	4.12454	0.0381859	0.40549	4.9544	6.86538	0	0
FBgn0031518	33543	uncharacterized protein	CG3277	0.659328	5.25778	9.09782	0.038619	0.409741	8.2867	8.94607	0	0
FBgn0000032	48445	Acid phosphatase 1	Acph-1	0.482035	6.51061	12.9173	0.0387318	0.410268	9.66553	10.1422	0	0
FBgn0033204	35707	uncharacterized protein	CG2065	-0.993095	4.20966	6.19992	0.0387632	0.410268	7.90722	7.00165	0	0
FBgn0036258	39386	eukaryotic translation initiation factor 3 subunit l	eIF3l	0.53482	7.82185	9.33396	0.038767	0.410268	10.9364	11.4689	0	0
FBgn0261681	10178859	uncharacterized protein	CG42728	-1.02471	5.20022	5.53505	0.0390374	0.412605	8.9312	7.90211	0	0
FBgn0039184	42901	uncharacterized protein	CG6432	0.764733	2.18744	10.5137	0.0390538	0.412605	5.17215	5.91788	0	0
FBgn0034715	37544	Organic anion transporting polypeptide 58Db	Oatp58Db	-1.80706	3.84769	4.51208	0.0391549	0.413324	7.71674	5.45293	0	0
FBgn0031517	33542	uncharacterized protein	CG15406	0.652866	6.67988	6.72181	0.0392903	0.413705	9.72441	10.3296	0	0
FBgn0266362	NA	ncRNA	CR45010	1.61462	1.34974	4.99366	0.0392805	0.413705	3.51462	5.10094	0	0
FBgn0004102	31802	ocelliless	oc	-0.857265	1.80374	8.57738	0.0392759	0.413705	5.5203	4.74393	0	0
FBgn0038366	41914	uncharacterized protein	CG4576	-0.983866	7.06348	4.97806	0.0393838	0.414342	10.858	9.70352	0	0
FBgn0259979	35507	uncharacterized protein	CG17337	0.627676	8.31879	7.02627	0.0394888	0.414385	11.3647	11.9839	0	0
FBgn0033395	35946	Cyp4p2	Cyp4p2	1.72433	2.93751	4.68746	0.0395382	0.414385	4.88713	6.62239	0	0
FBgn0036534	39722	Decapping protein 2	DCP2	0.480957	7.77724	12.2805	0.0395261	0.414385	10.9246	11.4163	0	0
FBgn0266129	38007	jim lovell	lov	-1.14301	0.181309	5.83803	0.0395535	0.414385	3.88349	2.95423	0	0
FBgn0040285	32470	scamp	Scamp	0.516614	7.59883	9.8899	0.0395233	0.414385	10.7137	11.2533	0	0
FBgn0085285	5740297	uncharacterized protein	CG34256	0.887377	-0.030571	6.71946	0.0397106	0.415681	2.89988	3.73813	0	0
FBgn0054010	3885627	Glycine N-acyltransferase	CG34010	1.21799	0.0721897	5.64353	0.0398217	0.415801	2.80761	3.79116	0	0
FBgn0031213	33162	galectin	galectin	0.65593	7.24204	6.54175	0.0398038	0.415801	10.2547	10.9199	0	0
FBgn0030894	32791	Multivesicular body subunit 12	Mvb12	-0.593874	4.95521	12.8918	0.0397715	0.415801	8.62335	8.04581	0	0
FBgn0031579	33615	uncharacterized protein	CG15422	0.900297	6.13529	5.34968	0.0398804	0.416066	8.92072	9.86685	0	0
FBgn0035626	38639	lin-28	lin-28	-0.947693	1.37597	7.05467	0.0399175	0.416107	5.14914	4.1939	0	0
FBgn0050148	37318	uncharacterized protein	CG30148	0.970489	4.09288	6.27567	0.0399726	0.416334	6.89309	7.80294	0	0
FBgn0032701	35125	uncharacterized protein	CG10341	0.694754	4.56021	9.32416	0.0400409	0.416698	7.57462	8.2533	0	0
FBgn0034661	37486	uncharacterized protein	CG4386	0.903826	3.23834	7.29805	0.0401037	0.417005	6.12752	6.93591	0	0
FBgn0038974	42645	uncharacterized protein	CG5377	0.811922	3.37023	8.37051	0.0401942	0.417599	6.32717	7.06803	0	0
FBgn0039629	43431	uncharacterized protein	CG11842	-1.23219	-0.431397	4.98715	0.0404	0.419389	3.34714	2.22784	0	0
FBgn0038507	42096	uncharacterized protein	CG5863	-1.85886	0.0339607	3.98526	0.0405492	0.420588	3.91822	1.9883	0	0
FBgn0010909	44030	misshapen	msn	0.608993	8.13562	7.14388	0.0407121	0.421928	11.1823	11.8089	0	0
FBgn0032049	34182	beta-site APP-cleaving enzyme	Bace	2.07444	8.43568	3.92788	0.0410292	0.423443	9.40274	12.299	0	0
FBgn0270927	NA	β glucuronidase	betaGlu	0.590289	5.38253	10.6318	0.0410393	0.423443	8.46373	9.05206	0	0
FBgn0040759	5740215	uncharacterized protein	CG13177	-0.604094	7.15728	7.06933	0.0410441	0.423443	10.8404	10.194	0	0
FBgn0051229	318636	uncharacterized protein	CG31229	-0.654292	3.37797	13.984	0.0410386	0.423443	7.07326	6.43511	0	0
FBgn0032095	34235	Toll-4	Toll-4	-2.32174	-0.927645	4.43986	0.0410613	0.423443	2.58229	1.25919	0	0
FBgn0027079	45783	Valyl-tRNA synthetase	ValRS	0.498531	5.77805	15.0362	0.0409788	0.423443	8.92435	9.41893	0	0
FBgn0039816	43676	uncharacterized protein	CG11317	-1.00826	0.702327	6.20889	0.0412113	0.42397	4.47243	3.50074	0	0
FBgn0051814	318958	uncharacterized protein	CG31814	-1.26848	-0.460017	5.24744	0.041204	0.42397	3.31437	2.20192	0	0
FBgn0052274	326207	Drosomycin-like 1	Drsl1	-6.14524	-1.73377	5.34734	0.0412141	0.42397	1.55669	0	0	1
FBgn0051089	43135	uncharacterized protein	CG31089	4.09199	-0.124848	5.3541	0.0413437	0.424256	0.753465	2.68341	0	0
FBgn0000449	45282	disembodied	dib	-2.14615	-1.10765	4.81401	0.0413258	0.424256	2.35468	1.17027	0	0
FBgn0036147	39265	procollagen lysyl hydroxylase	Plod	0.684283	6.86372	6.13941	0.0413171	0.424256	9.88262	10.515	0	0
FBgn0264708	NA	ncRNA	CR43977	-2.88085	-1.15528	4.64041	0.0414227	0.424459	2.47579	0.6777	0	0
FBgn0265901	NA	ncRNA	CR44690	0.663256	4.20355	10.8881	0.0414313	0.424459	7.22982	7.90927	0	0
FBgn0038407	41967	uncharacterized protein	CG6126	0.646705	5.69106	7.72727	0.0414724	0.424532	8.72232	9.36969	0	0
FBgn0051915	319025	uncharacterized protein	CG31915	0.696525	5.1919	7.96423	0.041552	0.424767	8.18537	8.89069	0	0
FBgn0011591	40314	fringe	fng	-0.594442	5.68434	9.03565	0.0415632	0.424767	9.3502	8.75843	0	0
FBgn0001247	40248	Insulin degrading metalloproteinase	Ide	0.448197	6.47074	16.2497	0.0416811	0.425624	9.64837	10.0924	0	0
FBgn0265371	NA	ncRNA	CR44312	4.50826	-1.85915	5.95656	0.041807	0.426561	0.139615	1.4346	0	0
FBgn0264897	14462434	uncharacterized protein	CG44088	-2.73437	-0.457895	4.51743	0.0421754	0.429665	2.99311	1.21381	0	0
FBgn0000455	47769	Dipeptidase C	Dip-C	0.51063	6.91844	9.35289	0.0421799	0.429665	10.0574	10.5479	0	0
FBgn0038140	41639	Pyrokinin 2 receptor 1	PK2-R1	-1.19385	0.915968	5.50788	0.0422788	0.430322	4.72057	3.4877	0	0
FBgn0029976	31704	snazarus	snz	0.452558	6.17076	17.8695	0.0423447	0.430642	9.34514	9.7967	0	0
FBgn0028940	34817	Cyp28a5	Cyp28a5	2.10545	6.19582	3.89623	0.0423818	0.430669	7.70834	9.44949	0	0
FBgn0266388	NA	ncRNA	CR45028	1.14202	-0.755189	6.00612	0.0425324	0.431848	2.0728	3.01232	0	0
FBgn0260934	2768852	par-1	par-1	0.49933	8.29911	10.3718	0.0426723	0.432918	11.439	11.9367	0	0
FBgn0042126	59164	uncharacterized protein	CG18788	-1.08853	2.02535	6.03805	0.0427246	0.433098	5.7972	4.69979	0	0
FBgn0015737	43294	Hemomucin	Hmu	0.471218	7.46875	11.8878	0.0427608	0.433113	10.6298	11.0954	0	0
FBgn0265338	NA	ncRNA	CR44292	1.59968	0.932494	4.87466	0.0428098	0.433259	3.24808	4.547	0	0
FBgn0267531	NA	ncRNA	CR45871	-2.80771	-0.73263	4.67605	0.0429135	0.433607	2.7819	0.949587	0	0
FBgn0000579	33351	Enolase	Eno	0.983702	8.26041	4.78494	0.0428843	0.433607	11.0415	11.9055	0	0
FBgn0264943	NA	ncRNA	CR44112	-3.25203	-0.924038	5.16792	0.042962	0.433747	2.61127	0.60666	0	0
FBgn0036272	39403	uncharacterized protein	CG4300	0.628652	4.61512	10.9696	0.0432021	0.435093	7.68376	8.28896	0	0
FBgn0040985	50459	uncharacterized protein	CG6115	0.477065	7.80077	11.479	0.043179	0.435093	10.9528	11.4344	0	0
FBgn0266926	NA	ncRNA	CR45377	-1.07589	1.12384	6.17575	0.0432345	0.435093	4.82334	3.91244	0	0
FBgn0062412	40989	Copper transporter 1B	Ctr1B	1.01308	6.23809	4.82175	0.0431747	0.435093	8.95368	9.92511	0	0
FBgn0005632	43749	fat facets	faf	0.586461	7.76933	7.19295	0.043272	0.43512	10.8543	11.4136	0	0
FBgn0036205	39328	uncharacterized protein	CG14131	0.803487	6.02511	5.60427	0.0433181	0.435233	8.93775	9.70395	0	0
FBgn0035000	37891	uncharacterized protein	CG13578	-1.4763	-0.863965	4.55495	0.0434333	0.435771	2.94525	1.60918	0	0
FBgn0067905	3885603	Immune induced molecule 14	IM14	-5.85608	0.326362	6.16955	0.0434412	0.435771	2.13128	0.279455	0	0
FBgn0040799	5740583	uncharacterized protein	CG13051	1.41579	-0.0158449	5.16122	0.0435778	0.436293	2.53292	3.69238	0	0
FBgn0032733	35160	uncharacterized protein	CG15170	0.873234	5.71772	5.40337	0.0437768	0.436293	8.5813	9.39381	0	0
FBgn0032304	34494	uncharacterized protein	CG17134	-6.33361	1.21189	5.79239	0.0437035	0.436293	2.03305	0.556129	0	0
FBgn0038365	41912	uncharacterized protein	CG9593	-0.76491	1.96935	9.62373	0.0437697	0.436293	5.68251	4.96494	0	0
FBgn0264994	NA	ncRNA	CR44145	1.15456	1.89518	5.57444	0.0438072	0.436293	4.41368	5.76115	0	0
FBgn0033775	36412	Cyp9h1	Cyp9h1	0.906362	3.59562	6.61279	0.0435937	0.436293	6.42836	7.32966	0	0
FBgn0004638	36497	downstream of receptor kinase	drk	0.560888	7.50187	7.64181	0.0437033	0.436293	10.5996	11.1466	0	0
FBgn0014018	41087	Relish	Rel	0.54195	7.59185	8.16239	0.0436674	0.436293	10.6978	11.2388	0	0
FBgn0020910	41347	Ribosomal protein L3	RpL3	0.52656	10.1622	8.61115	0.0436299	0.436293	13.2929	13.8003	0	0
FBgn0033010	35480	Atf6	Atf6	0.568784	7.20331	7.38814	0.043867	0.436542	10.2775	10.8664	0	0
FBgn0034935	37806	orcokinin	Orcokinin	-0.756083	2.69411	9.67753	0.0440023	0.437287	6.43112	5.65968	0	0
FBgn0266411	43580	similar	sima	0.473262	7.03819	11.063	0.0440119	0.437287	10.2022	10.659	0	0
FBgn0026262	43793	bip2	bip2	0.46854	7.45558	11.7007	0.044062	0.437288	10.6157	11.0834	0	0
FBgn0035948	39029	uncharacterized protein	CG5644	-1.26788	-0.642026	5.62651	0.0440988	0.437288	3.06779	2.10776	0	0
FBgn0052529	33000	Histone gene-specific Epigenetic Repressor in late S phase	Hers	0.53494	5.20213	15.902	0.0441168	0.437288	8.32867	8.8571	0	0
FBgn0037889	41358	SCP-containing protein A	scpr-A	2.8181	-1.57648	4.56842	0.0443595	0.438997	0.5792	1.96001	0	0
FBgn0031263	33231	Translocator protein	Tspo	0.771513	6.09486	5.66938	0.0443256	0.438997	9.01259	9.79003	0	0
FBgn0032405	34627	firelighter	firl	0.918232	5.4234	5.38523	0.0444599	0.439644	8.257	9.0975	0	0
FBgn0038042	41525	Sarcoglycan beta	Scgbeta	-0.968973	0.123248	6.57328	0.0446391	0.441067	3.84012	3.02812	0	0
FBgn0031663	33718	uncharacterized protein	CG8891	-0.712724	4.0598	8.94553	0.0447579	0.441891	7.76097	7.05863	0	0
FBgn0052758	31493	uncharacterized protein	CG32758	0.495471	6.51427	10.1361	0.0449048	0.442993	9.65024	10.1544	0	0
FBgn0037518	40921	uncharacterized protein	CG2641	0.819273	4.83146	6.36833	0.0449813	0.443249	7.72728	8.54118	0	0
FBgn0036969	40235	Serpin 77Bb	Spn77Bb	-2.22068	-1.52397	4.46704	0.0450017	0.443249	2.06068	0.80587	0	0
FBgn0034654	37475	eukaryotic translation initiation factor 3 subunit k	eIF3k	-0.460515	6.50458	12.8176	0.0450971	0.443559	10.1316	9.66936	0	0
FBgn0040022	3354971	SET domain containing 1	Set1	0.482074	6.78588	10.3194	0.0451041	0.443559	9.93414	10.418	0	0
FBgn0033588	36178	uncharacterized protein	CG13228	1.3728	-0.859275	5.15814	0.0453512	0.445289	1.85621	2.83457	0	0
FBgn0263095	NA	ncRNA	CR43363	-2.39436	-1.55741	3.989	0.0453326	0.445289	2.02342	0.763674	0	0
FBgn0027655	43392	huntingtin	htt	0.493357	5.93545	12.6633	0.0453871	0.445291	9.08611	9.56895	0	0
FBgn0031824	33911	uncharacterized protein	CG9547	0.940741	4.94648	5.51009	0.0454609	0.445317	7.75241	8.6395	0	0
FBgn0004898	43011	forkhead domain 96Cb	fd96Cb	-0.68654	3.35456	10.8354	0.0454574	0.445317	7.06503	6.37234	0	0
FBgn0039818	43678	uncharacterized protein	CG11318	0.873584	5.35089	5.55903	0.0455381	0.445724	8.18134	9.06697	0	0
FBgn0058178	3354941	uncharacterized protein	CG40178	0.574167	5.46201	9.95728	0.0456066	0.446046	8.55945	9.11762	0	0
FBgn0051989	33778	Chromosome associated protein D3	Cap-D3	0.686361	3.87705	9.84322	0.0456867	0.44648	6.91293	7.56082	0	0
FBgn0030590	32416	uncharacterized protein	CG9518	1.27755	0.316567	5.13239	0.0458888	0.447756	2.92207	4.06531	0	0
FBgn0267764	NA	ncRNA	CR46095	-2.75003	-0.98705	4.60673	0.0458584	0.447756	2.55365	0.921591	0	0
FBgn0052163	317891	uncharacterized protein	CG32163	0.715976	4.03868	8.5798	0.0462655	0.450874	7.02111	7.75241	0	0
FBgn0038721	42340	subdued	subdued	0.502087	6.61461	9.34362	0.0462804	0.450874	9.75035	10.2502	0	0
FBgn0013704	NA	tRNA	mt:tRNA:Arg-TCG	-1.25513	-0.636629	4.3903	0.046444	0.452115	3.17535	1.95928	0	0
FBgn0053966	3885642	uncharacterized protein	CG33966	1.23916	4.30294	4.7486	0.0465146	0.452207	6.64823	8.15199	0	0
FBgn0034582	37392	Chitinase 9	Cht9	2.60503	6.9158	3.53727	0.0465257	0.452207	7.46348	9.93408	0	0
FBgn0039009	42685	uncharacterized protein	CG13842	-1.91742	-0.908703	4.51247	0.0466119	0.452693	2.62152	1.47273	0	0
FBgn0265711	NA	ncRNA	CR44518	-2.3991	-1.56809	4.3754	0.0467047	0.452891	1.89725	0.799247	0	0
FBgn0013708	NA	tRNA	mt:tRNA:Val-TAC	-1.86143	-0.700827	3.72446	0.046699	0.452891	3.26241	1.25886	0	0
FBgn0053465	3885587	uncharacterized protein	CG33465	1.00518	5.39367	4.96771	0.0469543	0.454959	8.18573	9.02259	0	0
FBgn0264883	NA	ncRNA	CR44074	5.70535	-2.07773	4.82123	0.0471462	0.456464	0	1.13835	1	0
FBgn0031606	33651	uncharacterized protein	CG15439	0.580887	3.84022	17.0754	0.0472992	0.45663	6.94417	7.51482	0	0
FBgn0035006	37901	uncharacterized protein	CG4563	-1.4587	2.78895	4.69552	0.0472491	0.45663	6.48948	5.0616	0	0
FBgn0030276	32057	Dynein light intermediate chain	Dlic	0.520695	7.50953	8.25765	0.0473093	0.45663	10.6302	11.1497	0	0
FBgn0032891	35349	Outer segment 5	Oseg5	-1.11112	2.57967	5.5567	0.0472141	0.45663	6.43216	5.12027	0	0
FBgn0263328	NA	ncRNA	CR43409	-2.22999	-1.33751	4.28765	0.047543	0.458532	2.18257	1.04165	0	0
FBgn0035179	2768997	uncharacterized protein	CG12038	-1.17852	0.74469	5.46988	0.0476092	0.458816	4.41691	3.47401	0	0
FBgn0036627	39824	Gag-related	Gagr	0.904461	3.59526	6.24557	0.0477022	0.459359	6.44403	7.30576	0	0
FBgn0250835	33446	uncharacterized protein	CG15394	-1.03901	2.41883	6.00997	0.0477952	0.4599	6.12977	5.18088	0	0
FBgn0051357	326135	uncharacterized protein	CG31357	0.489948	5.71326	13.8728	0.0478699	0.460265	8.86339	9.351	0	0
FBgn0011747	43770	Ankyrin	Ank	0.487448	8.92168	10.0358	0.0481581	0.461617	12.0672	12.5578	0	0
FBgn0259222	42455	uncharacterized protein	CG42322	-1.32983	-0.146917	4.69355	0.0481309	0.461617	3.58078	2.44746	0	0
FBgn0265585	NA	ncRNA	CR44412	-2.59389	0.315523	4.24305	0.0481257	0.461617	3.62589	1.91547	0	0
FBgn0036228	39355	obstructor-G	obst-G	-1.10288	5.74211	4.51447	0.0480968	0.461617	9.4843	8.30082	0	0
FBgn0051956	261610	polypeptide GalNAc transferase 4	pgant4	-0.972492	4.32251	5.48179	0.0482458	0.462103	8.05178	7.07053	0	0
FBgn0266911	NA	ncRNA	CR45371	-2.39322	2.06552	3.94289	0.0484583	0.463783	5.50413	3.10099	0	0
FBgn0027279	33137	lethal (1) G0196	l(1)G0196	0.728378	7.2438	5.30543	0.0485618	0.464105	10.2216	10.8951	0	0
FBgn0020269	36632	M-spondin	mspo	-0.995384	2.26418	6.02686	0.0485661	0.464105	6.07498	4.96863	0	0
FBgn0086691	34897	UK114	UK114	0.734826	6.51922	5.36612	0.0486114	0.464183	9.43101	10.2343	0	0
FBgn0085732	NA	pseudo	CR40190	0.889247	3.1457	6.46313	0.048658	0.464274	5.94601	6.92745	0	0
FBgn0000137	30985	asense	ase	-1.09915	-0.322286	5.60473	0.0489056	0.465571	3.42598	2.46691	0	0
FBgn0000640	34259	Fat body protein 2	Fbp2	-1.87155	12.0103	3.63948	0.0488677	0.465571	16.0456	13.0932	0	0
FBgn0003996	NA	white	w	2.10334	2.11818	3.92608	0.0489005	0.465571	3.32234	6.20175	0	0
FBgn0034858	37706	eukaryotic translation initiation factor 2B subunit delta	eIF2Bdelta	-0.529756	4.93583	16.0816	0.0492043	0.467702	8.59434	8.06112	0	0
FBgn0283427	NA	Fatty acid synthase 1	FASN1	-1.3571	8.34774	3.99839	0.0491801	0.467702	11.9228	10.7316	0	0
FBgn0037127	40421	uncharacterized protein	CG14566	1.41814	1.66416	4.75223	0.0493121	0.468324	4.19194	5.21626	0	0
FBgn0062961	NA	putative noncoding RNA 016:2R	pncr016:2R	-1.42979	1.15411	4.65394	0.0493445	0.468324	4.97688	3.44035	0	0
FBgn0267296	NA	ncRNA	CR45732	-0.815049	0.611328	6.83499	0.0494654	0.469115	4.35356	3.55651	0	0
FBgn0037976	41456	Tachykinin	Tk	-0.89858	2.4015	6.77308	0.0495894	0.469934	6.14036	5.25584	0	0
FBgn0264002	38296	Myosuppressin receptor 2	MsR2	-0.930213	0.287475	5.77117	0.0497596	0.471191	4.01895	3.1787	0	0
FBgn0038414	41977	uncharacterized protein	CG6901	1.20912	4.38844	4.62052	0.0498417	0.471611	7.01074	7.97901	0	0
FBgn0267657	NA	ncRNA	CR45995	-2.99202	-1.50752	4.88444	0.050032	0.472363	1.95787	0.603006	0	0
FBgn0028737	45249	eukaryotic translation elongation factor 1 beta	eEF1beta	0.692569	8.38165	5.47797	0.049989	0.472363	11.3869	12.0321	0	0
FBgn0030484	32299	Glutathione S transferase T4	GstT4	0.937109	7.46829	4.50256	0.0500344	0.472363	10.2659	11.1194	0	0
FBgn0033785	36427	Scaffold protein containing ankyrin repeats and SAM domain	Sans	-0.727543	4.75309	6.95222	0.0500888	0.472519	8.4817	7.69071	0	0
FBgn0039197	42914	uncharacterized protein	CG17780	-2.45337	-1.07768	4.04003	0.050294	0.474098	2.53136	0.849853	0	0
FBgn0038492	42080	Mucin related 89F	Mur89F	-1.14262	5.13118	4.52407	0.0503411	0.474184	8.9774	7.54965	0	0
FBgn0260943	39919	RNA-binding protein 6	Rbp6	-1.13855	1.36353	5.26921	0.0504081	0.474459	5.17959	3.95203	0	0
FBgn0032949	35411	Lamp1	Lamp1	0.569415	10.1707	6.61418	0.0505889	0.475802	13.25	13.8303	0	0
FBgn0035434	38409	Drosomycin-like 5	Drsl5	-4.37992	6.92174	3.64831	0.0506519	0.476036	8.95713	3.89096	0	0
FBgn0031753	33826	uncharacterized protein	CG13999	-1.72362	0.876766	4.29651	0.0508136	0.47684	4.31189	3.15694	0	0
FBgn0030300	32089	Sphingosine kinase 1	Sk1	0.589601	5.49741	8.28541	0.0507847	0.47684	8.56238	9.17088	0	0
FBgn0034909	37770	uncharacterized protein	CG4797	-0.543144	5.735	9.06217	0.0509293	0.477568	9.37695	8.85134	0	0
FBgn0261808	41339	curled	cu	-0.573311	5.76185	7.90669	0.0510788	0.47861	9.40282	8.86161	0	0
FBgn0033453	36016	uncharacterized protein	CG1667	0.699161	6.18069	5.59782	0.0511739	0.478825	9.13936	9.87533	0	0
FBgn0003358	43545	Jonah 99Ci	Jon99Ci	1.65394	6.74404	3.72625	0.0511783	0.478825	8.71081	10.261	0	0
FBgn0014865	36708	Metchnikowin	Mtk	-2.32052	4.90723	3.56595	0.0512613	0.479243	7.73623	6.30171	0	0
FBgn0010453	34007	Wnt oncogene analog 4	Wnt4	-0.854468	2.79085	6.93633	0.0513022	0.479268	6.49133	5.70542	0	0
FBgn0259228	31618	C3G guanyl-nucleotide exchange factor	C3G	0.470252	5.81708	13.8773	0.0517159	0.482338	8.97983	9.44691	0	0
FBgn0264486	39464	uncharacterized protein	CG43894	1.05521	-0.254014	4.93164	0.0517465	0.482338	2.56349	3.47624	0	0
FBgn0265187	37657	uncharacterized protein	CG44252	-0.898012	4.24082	5.65295	0.0516997	0.482338	7.9475	7.07204	0	0
FBgn0264721	NA	ncRNA	CR43989	1.02545	-0.233095	5.25803	0.0517993	0.48247	2.59185	3.53468	0	0
FBgn0036789	40019	Allatostatin C receptor 2	AstC-R2	-0.764895	2.2541	8.38156	0.0518758	0.48263	5.97513	5.22666	0	0
FBgn0031566	33597	uncharacterized protein	CG2818	0.481705	6.25287	10.0972	0.0519124	0.48263	9.39893	9.8872	0	0
FBgn0264470	NA	ncRNA	CR43878	-2.06349	0.641505	4.03047	0.0519322	0.48263	3.9953	2.58487	0	0
FBgn0267443	NA	ncRNA	CR45793	1.38661	-0.505233	4.12938	0.0520433	0.483303	2.01009	3.3026	0	0
FBgn0036816	40049	I'm not dead yet	Indy	-0.584007	7.75266	6.30226	0.0521802	0.484216	11.3785	10.8482	0	0
FBgn0010039	48336	Glutathione S transferase D3	GstD3	-0.818009	3.7713	6.50694	0.0522408	0.484418	7.49445	6.66368	0	0
FBgn0033373	35918	uncharacterized protein	CG8080	0.531909	6.07794	8.27646	0.0523912	0.485453	9.20331	9.71017	0	0
FBgn0051522	40567	uncharacterized protein	CG31522	0.544201	7.1667	6.90266	0.0524619	0.485748	10.2831	10.7932	0	0
FBgn0035432	38407	Zinc transporter 63C	ZnT63C	0.430419	6.87176	12.2922	0.0528191	0.488694	10.0529	10.4887	0	0
FBgn0036101	39215	Ninjurin A	NijA	-0.645081	6.05007	6.07116	0.0529218	0.489282	9.69299	9.09713	0	0
FBgn0030555	32378	F box and leucine-rich-repeat gene 4	Fbxl4	0.566665	4.31179	13.5791	0.0530863	0.490441	7.41192	7.98455	0	0
FBgn0035708	38741	axundead	CG8398	0.958196	4.56678	5.09199	0.0534398	0.493002	7.3115	8.29238	0	0
FBgn0032358	34564	Palmitoyl-protein Thioesterase 2	Ppt2	0.587477	5.76441	7.23742	0.0534424	0.493002	8.83581	9.4232	0	0
FBgn0050106	37004	CCHamide-1 receptor	CCHa1-R	-1.10114	-0.742517	5.18481	0.0536415	0.493988	3.01925	2.09172	0	0
FBgn0030493	32308	uncharacterized protein	CG15756	-1.63938	2.24959	4.13847	0.0536735	0.493988	5.77598	4.39778	0	0
FBgn0035896	38964	uncharacterized protein	CG6983	-0.567624	5.27269	9.54743	0.0537073	0.493988	8.9221	8.37744	0	0
FBgn0267587	NA	ncRNA	CR45925	1.42212	1.54954	4.53944	0.0536894	0.493988	4.0785	5.05589	0	0
FBgn0032025	34147	uncharacterized protein	CG7778	-1.76309	8.32383	3.56336	0.0537915	0.4944	11.9259	9.98237	0	0
FBgn0027932	34170	A kinase anchor protein 200	Akap200	0.489787	9.47388	8.7132	0.0538944	0.494618	12.616	13.1099	0	0
FBgn0015546	34842	spellchecker1	spel1	0.597852	4.22579	11.2078	0.0538643	0.494618	7.31217	7.8958	0	0
FBgn0039525	43311	uncharacterized protein	CG5646	0.902281	2.59148	6.23253	0.0539503	0.494769	5.41287	6.34825	0	0
FBgn0033602	36193	Cuticular protein 47Ee	Cpr47Ee	-0.946692	1.30755	5.70295	0.0540514	0.495333	5.10614	4.06972	0	0
FBgn0032082	34219	uncharacterized protein	CG18088	1.10434	1.40811	5.2816	0.0542712	0.496983	4.1554	5.07887	0	0
FBgn0011274	35045	Dorsal-related immunity factor	Dif	0.47784	6.07248	10.62	0.054389	0.497697	9.2204	9.70796	0	0
FBgn0034488	37285	uncharacterized protein	CG11208	0.472741	6.62492	9.18962	0.0549728	0.502059	9.78673	10.2428	0	0
FBgn0266725	NA	ncRNA	CR45198	0.7197	0.999149	7.5475	0.054938	0.502059	4.02112	4.71719	0	0
FBgn0022774	40145	Ornithine aminotransferase precursor	Oat	-0.651836	7.26839	5.38111	0.0549861	0.502059	10.9026	10.3083	0	0
FBgn0034729	37565	uncharacterized protein	CG10344	-0.79421	3.85749	6.4979	0.0550854	0.502169	7.51946	6.82426	0	0
FBgn0034997	37884	uncharacterized protein	CG3376	0.611855	7.97435	5.73284	0.0551142	0.502169	10.9941	11.6561	0	0
FBgn0004619	38742	Glutamate receptor IA	GluRIA	-1.723	-0.277141	4.26338	0.0551186	0.502169	3.38828	1.98305	0	0
FBgn0050359	35828	Maltase A5	Mal-A5	0.498559	8.70751	8.14882	0.0553479	0.503525	11.8379	12.3474	0	0
FBgn0038426	41991	mitochondrial ribosomal protein S33	mRpS33	-0.640168	3.04242	11.5637	0.0553268	0.503525	6.73295	6.10478	0	0
FBgn0039759	43601	uncharacterized protein	CG9733	-0.775432	1.75768	7.1694	0.0558045	0.50731	5.49419	4.70272	0	0
FBgn0035232	38181	uncharacterized protein	CG12099	0.459608	7.60394	9.54075	0.0561718	0.509908	10.7718	11.2213	0	0
FBgn0025627	31173	uncharacterized protein	CG4194	1.26925	-0.625087	4.43037	0.0561468	0.509908	2.02917	3.12967	0	0
FBgn0035409	38383	uncharacterized protein	CG14963	-0.533094	6.70807	6.84808	0.0562646	0.51038	10.3341	9.82877	0	0
FBgn0023479	39048	Tequila	teq	0.738259	7.77729	4.80314	0.0563283	0.510587	10.6771	11.4873	0	0
FBgn0039809	43661	uncharacterized protein	CG15547	-0.84911	5.00253	5.19647	0.0564918	0.511328	8.64973	7.90783	0	0
FBgn0052056	326186	scramblase 1	scramb1	0.508422	7.24734	7.3303	0.0564719	0.511328	10.3611	10.893	0	0
FBgn0031150	33083	bves	bves	0.715937	5.02762	6.23442	0.0566153	0.511732	8.00465	8.71121	0	0
FBgn0024232	36862	gprs	gprs	-1.447	-0.44156	3.89265	0.0566439	0.511732	3.37704	1.97275	0	0
FBgn0035167	38098	Gustatory receptor 61a	Gr61a	0.841636	0.778132	5.75435	0.0566591	0.511732	3.67296	4.54297	0	0
FBgn0262952	19893551	mitochondrial NADH-ubiquinone oxidoreductase chain 4	mt:ND4	0.531545	9.27982	6.96628	0.0568088	0.512714	12.3922	12.9205	0	0
FBgn0035550	38552	uncharacterized protein	CG11349	0.856277	6.39209	4.43688	0.0571539	0.512939	9.31037	9.98466	0	0
FBgn0037519	40922	uncharacterized protein	CG3014	1.82252	0.748864	3.92928	0.0571625	0.512939	3.00919	4.04857	0	0
FBgn0051717	318911	uncharacterized protein	CG31717	0.493625	6.19239	8.66086	0.0574256	0.512939	9.32437	9.83222	0	0
FBgn0085345	5740757	uncharacterized protein	CG34316	1.92295	3.91258	3.62201	0.0574211	0.512939	5.81162	7.05407	0	0
FBgn0039955	3355072	uncharacterized protein	CG41099	0.461818	7.11233	8.99668	0.0571969	0.512939	10.2721	10.7347	0	0
FBgn0264363	14462685	uncharacterized protein	CG43815	-2.12096	-0.316371	3.69486	0.0573536	0.512939	3.01983	1.88097	0	0
FBgn0033679	36293	uncharacterized protein	CG8888	-0.451075	7.29234	9.67938	0.0573785	0.512939	10.9165	10.4557	0	0
FBgn0034588	37399	uncharacterized protein	CG9394	1.15413	5.40524	4.12611	0.0570251	0.512939	7.98952	9.03798	0	0
FBgn0033726	36349	Cuticular protein 49Ad	Cpr49Ad	-1.87655	0.823981	3.91533	0.0571005	0.512939	4.82071	2.36778	0	0
FBgn0264678	NA	ncRNA	CR43963	-1.17627	-0.177283	3.66796	0.0574488	0.512939	3.63999	2.36692	0	0
FBgn0267120	NA	ncRNA	CR45560	-3.65173	0.122206	5.10758	0.0571843	0.512939	3.4142	0.918173	0	0
FBgn0026438	33247	Excitatory amino acid transporter 2	Eaat2	-1.30024	0.873536	4.48468	0.0573789	0.512939	4.6565	3.32526	0	0
FBgn0266451	41291	fau	fau	-0.885668	2.35154	6.12932	0.0573786	0.512939	6.0942	5.19308	0	0
FBgn0031081	33005	Neprilysin 3	Nep3	0.594006	5.4523	7.45894	0.0572555	0.512939	8.53292	9.10227	0	0
FBgn0004045	31939	Yolk protein 1	Yp1	4.25301	1.48963	4.65875	0.0573403	0.512939	1.03641	4.10042	0	0
FBgn0038295	41825	Guanylyl cyclase at 88E	Gyc88E	-0.939604	-0.527817	6.17545	0.0577207	0.514999	3.20331	2.42083	0	0
FBgn0267142	NA	ncRNA	CR45582	1.07393	0.815706	4.71823	0.0577682	0.515055	3.48929	4.59867	0	0
FBgn0036790	40020	Allatostatin C receptor 1	AstC-R1	-0.836941	0.564483	5.87783	0.0581386	0.51762	4.2888	3.50831	0	0
FBgn0061188	NA	ncRNA	Yu	-2.22738	-0.923845	3.71969	0.058137	0.51762	2.5874	1.1897	0	0
FBgn0033356	35898	uncharacterized protein	CG8229	0.775272	4.81285	5.68318	0.0582962	0.518285	7.74036	8.50208	0	0
FBgn0029761	31456	small conductance calcium-activated potassium channel	SK	-0.651376	2.53153	10.9594	0.0582775	0.518285	6.23002	5.58678	0	0
FBgn0014380	41136	Rho-like	RhoL	0.683059	6.79568	4.97429	0.0585467	0.520143	9.75495	10.4841	0	0
FBgn0024995	31257	uncharacterized protein	CG2680	0.809899	3.44751	6.28394	0.0587454	0.521537	6.3801	7.13667	0	0
FBgn0037290	40613	uncharacterized protein	CG1124	-1.2524	4.43639	4.09816	0.0592879	0.52598	8.2522	6.73028	0	0
FBgn0036756	39981	Cln3	cln3	0.819479	5.36553	4.95034	0.0593693	0.526329	8.24975	9.04447	0	0
FBgn0000251	35341	caudal	cad	0.568804	5.28463	8.47057	0.0594404	0.526586	8.39003	8.92776	0	0
FBgn0053282	2768939	uncharacterized protein	CG33282	-0.99129	4.49565	4.66382	0.0596117	0.527357	8.24702	7.16436	0	0
FBgn0266139	NA	ncRNA	CR44845	1.03029	-0.05831	4.98286	0.0595897	0.527357	2.77	3.6845	0	0
FBgn0265714	19835398	uncharacterized protein	CG44521	-2.37991	-1.27226	3.76734	0.0597128	0.527833	2.28883	0.876254	0	0
FBgn0010044	48341	Glutathione S transferase D8	GstD8	2.1806	0.921469	3.71339	0.0597499	0.527833	2.77161	3.96931	0	0
FBgn0038660	42266	uncharacterized protein	CG14291	0.492697	6.39092	7.89142	0.0598542	0.528009	9.52951	10.0205	0	0
FBgn0039017	42694	uncharacterized protein	CG6985	0.601378	3.3906	11.5031	0.0598507	0.528009	6.46824	7.07608	0	0
FBgn0266158	NA	ncRNA	CR44864	-2.47263	0.554693	3.82688	0.0598987	0.528029	3.77402	2.18132	0	0
FBgn0264713	NA	ncRNA	CR43981	0.955249	0.180984	4.7268	0.0602353	0.530622	3.00223	3.94581	0	0
FBgn0031745	33814	rau	rau	0.727455	2.64717	7.93282	0.0605582	0.533092	5.65638	6.33907	0	0
FBgn0050374	NA	pseudo	CR30374	1.48041	-0.111829	3.87299	0.0606324	0.533369	2.1972	3.72908	0	0
FBgn0027532	40448	uncharacterized protein	CG7139	0.463888	6.0256	10.4925	0.0606942	0.533538	9.1847	9.65359	0	0
FBgn0031279	33252	uncharacterized protein	CG3544	-2.87596	2.97323	3.80601	0.060999	0.534339	5.61881	3.9837	0	0
FBgn0260659	8674000	uncharacterized protein	CG42542	0.475289	5.82762	10.4935	0.0609105	0.534339	8.97469	9.46494	0	0
FBgn0031389	33385	uncharacterized protein	CG4259	1.16207	4.64686	4.14078	0.0608668	0.534339	7.16386	8.34531	0	0
FBgn0011766	42550	E2F transcription factor 1	E2f1	0.475401	7.07708	7.8232	0.06093	0.534339	10.2277	10.6997	0	0
FBgn0019990	43709	Gcn2	Gcn2	0.54001	5.53005	8.39341	0.0609936	0.534339	8.64619	9.17107	0	0
FBgn0029879	31594	Anaphase Promoting Complex subunit 7	APC7	1.00434	0.621905	4.84605	0.0611453	0.534517	3.39219	4.37041	0	0
FBgn0035875	38940	Cuticular protein 66Cb	Cpr66Cb	-1.21058	2.15595	4.46981	0.0611475	0.534517	5.90885	4.63994	0	0
FBgn0027603	32910	Ulp1	Ulp1	0.406946	6.55915	14.1788	0.0611266	0.534517	9.76043	10.164	0	0
FBgn0038704	42322	uncharacterized protein	CG5316	0.418322	5.93385	18.4005	0.0612394	0.534946	9.13064	9.54559	0	0
FBgn0037627	41048	uncharacterized protein	CG13318	1.39805	-0.361141	4.0744	0.0613265	0.535334	2.11138	3.43014	0	0
FBgn0261553	39268	uncharacterized protein	CG42671	0.403926	7.43427	13.8269	0.0614336	0.535894	10.6357	11.0396	0	0
FBgn0266691	NA	ncRNA	CR45181	1.31933	-0.669757	4.27532	0.0616004	0.536601	1.94793	3.10503	0	0
FBgn0001325	38012	Kruppel	Kr	0.594221	5.69489	6.455	0.0615747	0.536601	8.76616	9.34354	0	0
FBgn0035859	38922	uncharacterized protein	CG13678	1.27971	-0.160321	4.25333	0.061703	0.536747	2.46578	3.55669	0	0
FBgn0027929	34813	Nimrod B1	NimB1	0.868157	3.42144	5.52998	0.0616653	0.536747	6.24767	7.1604	0	0
FBgn0031855	33948	uncharacterized protein	CG11221	-0.769388	3.75504	6.22568	0.0618166	0.536989	7.43579	6.71313	0	0
FBgn0024321	41747	NK7.1	NK7.1	0.533832	4.88863	11.33	0.0618064	0.536989	8.01704	8.53399	0	0
FBgn0263106	38643	DnaJ-like-1	DnaJ-1	-0.58048	7.06706	5.53065	0.061864	0.537027	10.7311	10.1153	0	0
FBgn0020389	40167	PAPS synthetase	Papss	0.570121	5.02861	8.73195	0.0619238	0.537174	8.1277	8.6802	0	0
FBgn0039150	42858	uncharacterized protein	CG13605	0.454051	5.53355	16.0859	0.0620665	0.538038	8.71035	9.15701	0	0
FBgn0037758	41207	uncharacterized protein	CG9467	0.473256	6.60701	8.01742	0.0623656	0.540257	9.75527	10.2336	0	0
FBgn0037592	41009	uncharacterized protein	CG11737	0.61596	7.9138	5.22274	0.0624701	0.540788	10.9736	11.545	0	0
FBgn0038832	42468	uncharacterized protein	CG15695	1.60037	3.43396	3.70945	0.0628106	0.543359	5.75636	6.70942	0	0
FBgn0032734	35161	uncharacterized protein	CG15169	0.863615	1.79864	5.9141	0.0629543	0.543993	4.71067	5.49968	0	0
FBgn0039856	43722	uncharacterized protein	CG1774	-0.891485	4.66749	4.79827	0.0633188	0.543993	8.30379	7.5392	0	0
FBgn0029608	31210	uncharacterized protein	CG3091	0.755547	5.75905	4.78917	0.0630871	0.543993	8.70332	9.41424	0	0
FBgn0263656	14462557	uncharacterized protein	CG43647	-1.38604	-0.442526	4.23694	0.0632508	0.543993	3.19837	2.18069	0	0
FBgn0038035	41518	DNA ligase III	lig3	0.580259	4.90687	8.42747	0.0629773	0.543993	7.98269	8.57667	0	0
FBgn0024740	43980	Lipase 2	Lip2	-0.906815	3.2865	5.20589	0.0632829	0.543993	7.06887	6.03226	0	0
FBgn0051014	326112	prolyl-4-hydroxylase-alpha SG1	PH4alphaSG1	-5.11215	-0.208314	5.57041	0.0630478	0.543993	2.13179	0.339714	0	0
FBgn0041097	33314	roundabout 3	robo3	-1.40461	0.937639	4.0525	0.0631971	0.543993	4.63341	3.31201	0	0
FBgn0034894	37751	salivary glands marred	sigmar	0.483525	7.47838	7.36154	0.063214	0.543993	10.6184	11.1069	0	0
FBgn0035676	38694	short spindle 6	ssp6	0.990169	0.413877	4.6171	0.0632581	0.543993	3.15617	4.21527	0	0
FBgn0033439	35999	uncharacterized protein	CG1773	0.662153	7.23899	4.82001	0.0635415	0.544858	10.231	10.9032	0	0
FBgn0032170	34325	uncharacterized protein	CG4658	0.435848	7.18017	9.44884	0.0635936	0.544858	10.3559	10.7954	0	0
FBgn0036831	40067	uncharacterized protein	CG6839	-1.83586	8.62191	3.25239	0.0635161	0.544858	12.4141	9.85314	0	0
FBgn0033698	36319	uncharacterized protein	CG8858	0.485389	6.16625	8.19519	0.0635778	0.544858	9.31619	9.7887	0	0
FBgn0087012	40575	5-hydroxytryptamine (serotonin) receptor 2A	5-HT2A	-0.846926	0.231149	4.96879	0.0638256	0.545455	3.97975	3.13385	0	0
FBgn0032136	34283	Apolipoprotein lipid transfer particle	Apoltp	0.878114	6.57187	4.08497	0.0638378	0.545455	9.35014	10.2679	0	0
FBgn0025681	48421	uncharacterized protein	CG3558	0.489682	6.48915	7.413	0.0637325	0.545455	9.63984	10.105	0	0
FBgn0266311	NA	ncRNA	CR44976	-1.01278	-0.0804274	4.88601	0.0637734	0.545455	3.64749	2.7606	0	0
FBgn0031412	33413	uncharacterized protein	CG16995	0.709352	3.20573	7.4435	0.0641607	0.546569	6.20905	6.89918	0	0
FBgn0029887	31602	uncharacterized protein	CG3198	0.482882	5.59108	10.7897	0.0640316	0.546569	8.73968	9.22646	0	0
FBgn0038819	42450	Cuticular protein 92F	Cpr92F	-0.779809	4.26848	5.59017	0.064274	0.546569	7.97975	7.17176	0	0
FBgn0266624	NA	ncRNA	CR45131	2.06989	-0.138788	3.77349	0.064231	0.546569	2.021	3.06297	0	0
FBgn0011202	35340	diaphanous	dia	0.501814	7.00968	6.64797	0.0641287	0.546569	10.142	10.6343	0	0
FBgn0029870	31581	Mitochondrial assembly regulatory factor	Marf	0.522076	7.08536	6.21773	0.0642354	0.546569	10.2065	10.7099	0	0
FBgn0003495	43256	spatzle	spz	0.823268	4.50917	5.14323	0.0641739	0.546569	7.38517	8.20596	0	0
FBgn0041180	35248	Thioester-containing protein 4	Tep4	0.756133	8.15445	4.34692	0.0643997	0.547267	11.0864	11.805	0	0
FBgn0024179	44096	wishful thinking	wit	-0.501965	5.71252	8.74884	0.0644441	0.547272	9.35464	8.84105	0	0
FBgn0031926	34037	uncharacterized protein	CG6739	0.738438	3.26989	6.74628	0.0645912	0.547406	6.26337	6.94728	0	0
FBgn0036827	40062	uncharacterized protein	CG6843	0.524119	4.42273	13.831	0.064583	0.547406	7.55547	8.07488	0	0
FBgn0023094	40162	cycle	cyc	0.564148	4.50824	9.88752	0.0645159	0.547406	7.5975	8.17991	0	0
FBgn0085453	37699	uncharacterized protein	CG34424	0.819003	3.85938	5.5128	0.064683	0.547442	6.78394	7.52757	0	0
FBgn0259994	8674066	uncharacterized protein	CG42492	-1.39828	1.83851	4.08022	0.0646427	0.547442	5.61958	4.07502	0	0
FBgn0033733	36356	uncharacterized protein	CG8834	-1.44187	1.52791	3.99294	0.0647318	0.547485	5.19761	3.80637	0	0
FBgn0084008	NA	ncRNA	CR41443	1.88826	0.285201	3.35187	0.0648551	0.548157	2.1903	4.02957	0	0
FBgn0031426	33429	uncharacterized protein	CG18641	0.80941	2.25964	6.17834	0.0650807	0.549692	5.16646	5.99157	0	0
FBgn0062413	31601	Copper transporter 1A	Ctr1A	0.551334	5.8957	6.59764	0.0651728	0.550099	8.99104	9.53928	0	0
FBgn0030051	31797	Serine Protease Immune Response Integrator	spirit	0.820504	5.48785	4.54705	0.0654881	0.552387	8.30981	9.21229	0	0
FBgn0034808	37652	uncharacterized protein	CG9896	-0.885174	4.12711	4.93857	0.0657177	0.553205	7.82615	6.95138	0	0
FBgn0030740	32596	uncharacterized protein	CG9917	0.49579	5.90243	8.20494	0.0656549	0.553205	9.03698	9.53763	0	0
FBgn0033075	35554	Phospholipase D	Pld	0.486247	7.21296	6.94131	0.0657129	0.553205	10.3565	10.8342	0	0
FBgn0003429	42940	slowpoke	slo	0.627261	4.87827	6.91405	0.0658481	0.55393	7.94378	8.52672	0	0
FBgn0259682	37164	jabba	Jabba	0.644638	7.13573	4.79176	0.0660472	0.555231	10.1134	10.8236	0	0
FBgn0027578	43413	uncharacterized protein	CG14526	0.502613	7.89272	6.54824	0.0664314	0.556604	11.0025	11.54	0	0
FBgn0036227	39354	uncharacterized protein	CG17826	-1.19411	7.57951	3.52703	0.0664022	0.556604	11.2433	10.0087	0	0
FBgn0263495	NA	ncRNA	CR43484	1.44002	-0.149485	2.65089	0.0662762	0.556604	2.09936	3.76637	0	0
FBgn0038659	42265	Endophilin A	EndoA	0.429717	5.8484	14.2316	0.0663864	0.556604	9.03503	9.46436	0	0
FBgn0029167	39529	Hemolectin	Hml	1.16909	7.60159	3.54278	0.0664774	0.556604	10.1895	11.1394	0	0
FBgn0261090	39630	Synaptotagmin beta	Sytbeta	-0.773512	1.76433	6.35124	0.0664734	0.556604	5.48295	4.71777	0	0
FBgn0015623	33883	Cytochrome P450 reductase	Cpr	0.769523	7.66155	4.19915	0.0666121	0.557359	10.5778	11.3112	0	0
FBgn0035312	38277	uncharacterized protein	CG15820	-0.677548	5.20628	5.74069	0.0667335	0.558001	8.86744	8.21665	0	0
FBgn0032079	326170	uncharacterized protein	CG31886	0.579875	4.79335	8.12272	0.0668452	0.558033	7.86076	8.4703	0	0
FBgn0262141	10178781	uncharacterized protein	CG42867	1.03107	2.87158	4.64956	0.0668974	0.558033	5.51565	6.63661	0	0
FBgn0037999	41480	uncharacterized protein	CG4860	-0.732218	4.53235	5.66194	0.0669158	0.558033	8.25817	7.44873	0	0
FBgn0011589	37047	Eag-like K[+] channel	Elk	-0.79473	3.00106	6.06052	0.0668933	0.558033	6.70018	5.93148	0	0
FBgn0263872	NA	ncRNA	CR43719	-2.38201	-1.59507	3.78855	0.0670062	0.558415	1.90432	0.718337	0	0
FBgn0263344	NA	ncRNA	CR43425	1.05782	-0.323485	3.79963	0.0670913	0.558751	2.42379	3.44158	0	0
FBgn0031257	33221	uncharacterized protein	CG4133	-1.37668	-0.612656	3.92945	0.0673088	0.560019	3.12737	1.9337	0	0
FBgn0034070	36771	SP2353	SP2353	-0.790307	1.99921	6.21365	0.067333	0.560019	5.71044	4.94126	0	0
FBgn0031395	33394	uncharacterized protein	CG10874	0.465719	5.08384	17.7902	0.0680011	0.560021	8.25133	8.71766	0	0
FBgn0038731	42352	uncharacterized protein	CG11659	3.46695	0.932957	3.62325	0.0681979	0.560021	1.39633	3.38603	0	0
FBgn0036851	40088	uncharacterized protein	CG14082	1.34301	-0.180648	3.35789	0.0675535	0.560021	2.25756	3.62034	0	0
FBgn0040687	50160	uncharacterized protein	CG14645	-3.14025	2.62503	3.06651	0.0674527	0.560021	4.3109	3.09595	0	0
FBgn0039755	43592	uncharacterized protein	CG15531	-0.591671	5.28839	6.77725	0.0680116	0.560021	8.96138	8.34162	0	0
FBgn0029795	31494	uncharacterized protein	CG15773	0.923501	4.87228	4.39841	0.0676598	0.560021	7.7149	8.49154	0	0
FBgn0050022	36233	uncharacterized protein	CG30022	0.762492	5.54122	4.68054	0.0677594	0.560021	8.46837	9.20636	0	0
FBgn0028539	34783	uncharacterized protein	CG31731	0.411779	8.16726	11.337	0.0678509	0.560021	11.3618	11.7754	0	0
FBgn0052069	39235	uncharacterized protein	CG32069	-0.609509	3.716	8.88463	0.0682278	0.560021	7.40138	6.77518	0	0
FBgn0261859	41817	uncharacterized protein	CG42788	0.598187	3.8754	9.18383	0.0683182	0.560021	6.96203	7.53879	0	0
FBgn0036834	40070	uncharacterized protein	CG6836	-0.855421	1.51009	5.62052	0.0674569	0.560021	5.20526	4.42652	0	0
FBgn0036235	39362	uncharacterized protein	CG6938	-0.952103	-0.325546	4.76885	0.0681716	0.560021	3.40065	2.56608	0	0
FBgn0039026	42703	uncharacterized protein	CG7029	0.414244	7.4887	10.6062	0.0676805	0.560021	10.686	11.091	0	0
FBgn0033942	36613	Cuticular protein 51A	Cpr51A	0.662819	4.97564	6.01636	0.0682682	0.560021	7.98576	8.65089	0	0
FBgn0266395	NA	ncRNA	CR45035	-2.89655	-0.468256	4.04814	0.0677905	0.560021	2.9052	0.998111	0	0
FBgn0261799	39831	doublesex cognate 73A	dsx-c73A	-0.93005	0.112347	4.44802	0.0677619	0.560021	3.87809	2.921	0	0
FBgn0000560	40428	eagle	eg	-0.970479	0.814039	4.91027	0.0679245	0.560021	4.4944	3.66703	0	0
FBgn0039354	43098	Leucine-rich repeat-containing G protein-coupled receptor 3	Lgr3	-1.48164	1.24778	3.84641	0.0682949	0.560021	4.83318	3.55163	0	0
FBgn0033773	36404	Mos oncogene	Mos	0.71227	0.203903	5.86263	0.0678137	0.560021	3.253	3.91058	0	0
FBgn0030893	32790	Rho GTPase activating protein at 16F	RhoGAP16F	0.740337	4.18895	5.7694	0.06825	0.560021	7.1521	7.86995	0	0
FBgn0053193	252554	salvador	sav	0.50348	4.29988	16.8848	0.0680181	0.560021	7.44819	7.94715	0	0
FBgn0040256	53507	Ugt86Dd	Ugt86Dd	1.83035	2.0042	3.51628	0.0682034	0.560021	4.01082	5.27224	0	0
FBgn0265159	NA	ncRNA	CR44228	-2.22658	0.0230606	3.5136	0.0683633	0.560024	3.23769	2.03459	0	0
FBgn0263377	NA	ncRNA	CR43429	-3.02432	-1.20503	4.23972	0.0685817	0.561445	2.36573	0.642136	0	0
FBgn0023535	46717	arginase	arg	1.64951	2.47798	3.57479	0.0688057	0.562376	4.66771	5.82336	0	0
FBgn0054005	3885597	uncharacterized protein	CG34005	-0.895673	2.07297	5.34296	0.06882	0.562376	5.74394	4.96357	0	0
FBgn0085327	5740436	uncharacterized protein	CG34298	-2.4876	2.01861	3.51449	0.0688303	0.562376	4.89862	3.5451	0	0
FBgn0054054	3885601	uncharacterized protein	CG34054	1.78505	0.484227	3.62689	0.0690974	0.564055	2.6336	3.92328	0	0
FBgn0027081	45784	Threonyl-tRNA synthetase	ThrRS	0.454213	7.12333	7.63762	0.0691259	0.564055	10.2872	10.7386	0	0
FBgn0262717	3772559	skeletor	Skeletor	0.647512	5.46152	5.57986	0.0691821	0.564145	8.507	9.09948	0	0
FBgn0263314	12798308	uncharacterized protein	CG43400	0.916274	0.865653	4.95151	0.0692755	0.564369	3.7013	4.60848	0	0
FBgn0263442	NA	ncRNA	CR43465	0.761255	1.21052	6.09467	0.0692997	0.564369	4.19199	4.91758	0	0
FBgn0039016	42693	Dicer-1	Dcr-1	0.529863	5.15119	9.07107	0.0694091	0.564891	8.27082	8.79725	0	0
FBgn0265176	NA	ncRNA	CR44241	-2.00653	-0.989159	3.32789	0.0697094	0.566967	2.64086	1.1866	0	0
FBgn0037223	NA	TweedleU	TwdlU	0.950569	1.07498	4.91549	0.0698159	0.567464	3.94343	4.74983	0	0
FBgn0265162	NA	ncRNA	CR44231	-2.45834	-1.03715	3.67804	0.0698793	0.567611	2.42867	1.04817	0	0
FBgn0010015	43670	Calcineurin A1	CanA1	0.646929	4.29732	6.87371	0.0700242	0.568418	7.34229	7.96023	0	0
FBgn0037128	40422	uncharacterized protein	CG14572	0.783935	3.90518	5.36427	0.0700929	0.568607	6.76688	7.65337	0	0
FBgn0267581	NA	ncRNA	CR45921	-1.68468	-1.04844	3.58529	0.0702152	0.56923	2.50931	1.45395	0	0
FBgn0039510	43295	uncharacterized protein	CG3339	-1.21633	-0.279151	4.09158	0.0704622	0.570863	3.43969	2.38132	0	0
FBgn0039356	43100	uncharacterized protein	CG5039	0.620485	3.56764	8.40142	0.0706409	0.571534	6.624	7.25073	0	0
FBgn0033866	36522	uncharacterized protein	CG6280	-1.20308	1.64971	4.11913	0.0706822	0.571534	5.33289	4.19859	0	0
FBgn0003248	42261	Rhodopsin 2	Rh2	-1.54268	-1.49175	4.27484	0.0706547	0.571534	2.11737	1.24604	0	0
FBgn0039808	43660	uncharacterized protein	CG12071	-1.31783	-0.309216	3.77479	0.0709515	0.572701	3.50732	2.17711	0	0
FBgn0032002	34123	uncharacterized protein	CG8353	1.2618	4.59543	3.65943	0.0710052	0.572701	6.93265	8.29948	0	0
FBgn0031726	19836250	Cyp6a16	Cyp6a16	1.95526	-0.80009	3.67136	0.0710096	0.572701	1.55911	2.59227	0	0
FBgn0037207	40514	Mesoderm-expressed 2	Mes2	0.564781	5.08727	7.581	0.0709482	0.572701	8.18763	8.73185	0	0
FBgn0262007	39179	uncharacterized protein	CG42825	-1.71193	4.87137	3.24199	0.0711214	0.573233	8.28012	6.72373	0	0
FBgn0050010	246389	uncharacterized protein	CG30010	0.641612	3.31082	8.01138	0.0713894	0.574652	6.34419	7.00827	0	0
FBgn0267780	NA	ncRNA	CR46111	-2.34334	-0.0811913	3.54233	0.0713831	0.574652	3.29107	1.67107	0	0
FBgn0011581	44324	Myosuppressin	Ms	-0.88631	1.64311	5.15488	0.0714377	0.574672	5.36701	4.4933	0	0
FBgn0040227	42789	eukaryotic translation initiation factor 3 subunit d1	eIF3d1	0.419798	7.18719	9.16153	0.0716201	0.575769	10.3751	10.7938	0	0
FBgn0034788	37632	uncharacterized protein	CG13532	-1.38926	-0.0550153	3.64774	0.0717168	0.576176	3.70745	2.32031	0	0
FBgn0030262	32040	vago	Vago	-0.878597	6.07078	3.91298	0.071771	0.576241	9.71659	8.88935	0	0
FBgn0052547	3346150	uncharacterized protein	CG32547	-0.764322	0.41768	4.94771	0.0719483	0.577025	4.14851	3.38353	0	0
FBgn0039481	43259	Cuticular protein 97Eb	Cpr97Eb	-1.61356	0.129175	3.43603	0.0720352	0.577025	4.01225	2.13742	0	0
FBgn0265542	NA	ncRNA	CR44392	-0.929754	-0.314247	4.57926	0.0720631	0.577025	3.3989	2.59757	0	0
[truncated: 10,948 more rows]
