# Supplementary material for: Stop codon readthrough alters the activity of a POU/Oct transcription factor during Drosophila development
Source: BMC Biol. 2021 Sep 3;19:185. doi: 10.1186/s12915-021-01106-0 (PMC8417969; doi:10.1186/s12915-021-01106-0)
Supplement: Supplementary file 6 — Additional file 6. Significantly enriched GO-terms from GORILLA and REVIGO online tools. [file 12915_2021_1106_MOESM6_ESM.xlsx]

## Sheet: GOrilla-Biological process
	GO Term	Description	P-value	FDR q-value	Enrichment	N	B	n	b	Genes
BRGC, upregulated DEGs	GO:0050830	defense response to Gram-positive bacterium	1.91e-06	0.0141	4.41	8174	31	777	13	[Dpt - diptericin, TotM - turandot m, spz - spatzle, CG6639 - cg6639 gene product from transcript cg6639-ra, PGRP-LB - peptidoglycan recognition protein lb, CecA2 - cecropin a2, Dif - dorsal-related immunity factor, PGRP-LF - peptidoglycan recognition protein lf, CecC - cecropin c, PGRP-LA - peptidoglycan recognition protein la, PGRP-LC - peptidoglycan recognition protein lc, PGRP-SA - peptidogly…
	GO:0006955	immune response	4.98e-06	0.0185	2.27	8174	153	777	33	[BG4 - cg12297 gene product from transcript cg12297-ra, Rel - relish, Mitf - cg43369 gene product from transcript cg43369-ra, Swim - secreted wg-interacting molecule, LanA - laminin a, Nc - nedd2-like caspase, ci - cubitus interruptus, He - hemese, Mekk1 - cg7717 gene product from transcript cg7717-rb, Thor - cg8846 gene product from transcript cg8846-ra, spz4 - spatzle 4, crq - croquemort, kay -…
	GO:0051250	negative regulation of lymphocyte activation	0.000137	0.0461	7.51	8174	7	777	5	[PGRP-SA - peptidoglycan recognition protein sa, PGRP-LB - peptidoglycan recognition protein lb, PGRP-LF - peptidoglycan recognition protein lf, PGRP-LA - peptidoglycan recognition protein la, PGRP-LC - peptidoglycan recognition protein lc]
	GO:0045087	innate immune response	0.000144	0.0465	2.42	8174	87	777	20	[Dpt - diptericin, spz5 - spatzle 5, Rel - relish, spz - spatzle, Rac2 - cg8556 gene product from transcript cg8556-rb, Eb1 - cg3265 gene product from transcript cg3265-rf, PGRP-LB - peptidoglycan recognition protein lb, dl - dorsal, Nc - nedd2-like caspase, LanA - laminin a, Dif - dorsal-related immunity factor, PGRP-LA - peptidoglycan recognition protein la, He - hemese, PGRP-LC - peptidoglycan…
	GO:0002376	immune system process	0.000156	0.0482	1.83	8174	218	777	38	[BG4 - cg12297 gene product from transcript cg12297-ra, Rel - relish, Mitf - cg43369 gene product from transcript cg43369-ra, Swim - secreted wg-interacting molecule, GNBP2 - gram-negative bacteria binding protein 2, Nc - nedd2-like caspase, LanA - laminin a, ci - cubitus interruptus, He - hemese, Mekk1 - cg7717 gene product from transcript cg7717-rb, Thor - cg8846 gene product from transcript cg…
	GO:0051249	regulation of lymphocyte activation	0.000137	0.0483	7.51	8174	7	777	5	[PGRP-SA - peptidoglycan recognition protein sa, PGRP-LB - peptidoglycan recognition protein lb, PGRP-LF - peptidoglycan recognition protein lf, PGRP-LA - peptidoglycan recognition protein la, PGRP-LC - peptidoglycan recognition protein lc]
	GO:0050865	regulation of cell activation	0.000137	0.0507	7.51	8174	7	777	5	[PGRP-SA - peptidoglycan recognition protein sa, PGRP-LB - peptidoglycan recognition protein lb, PGRP-LF - peptidoglycan recognition protein lf, PGRP-LA - peptidoglycan recognition protein la, PGRP-LC - peptidoglycan recognition protein lc]
	GO:0050866	negative regulation of cell activation	0.000137	0.0534	7.51	8174	7	777	5	[PGRP-SA - peptidoglycan recognition protein sa, PGRP-LB - peptidoglycan recognition protein lb, PGRP-LF - peptidoglycan recognition protein lf, PGRP-LA - peptidoglycan recognition protein la, PGRP-LC - peptidoglycan recognition protein lc]
	GO:0006026	aminoglycan catabolic process	2.26e-05	0.0558	5.61	8174	15	777	8	[Cht5 - cg9307 gene product from transcript cg9307-ra, Cht6 - cg43374 gene product from transcript cg43374-rc, CG14291 - cg14291 gene product from transcript cg14291-ra, PGRP-SA - peptidoglycan recognition protein sa, PGRP-LB - peptidoglycan recognition protein lb, Cht7 - cg1869 gene product from transcript cg1869-ra, PGRP-LF - peptidoglycan recognition protein lf, PGRP-LA - peptidoglycan recogni…
	GO:0032827	negative regulation of natural killer cell differentiation involved in immune response	0.000137	0.0563	7.51	8174	7	777	5	[PGRP-SA - peptidoglycan recognition protein sa, PGRP-LB - peptidoglycan recognition protein lb, PGRP-LF - peptidoglycan recognition protein lf, PGRP-LA - peptidoglycan recognition protein la, PGRP-LC - peptidoglycan recognition protein lc]
	GO:0032826	regulation of natural killer cell differentiation involved in immune response	0.000137	0.0597	7.51	8174	7	777	5	[PGRP-SA - peptidoglycan recognition protein sa, PGRP-LB - peptidoglycan recognition protein lb, PGRP-LF - peptidoglycan recognition protein lf, PGRP-LA - peptidoglycan recognition protein la, PGRP-LC - peptidoglycan recognition protein lc]
	GO:0006952	defense response	0.000201	0.0597	1.73	8174	268	777	44	[CG32706 - cg32706 gene product from transcript cg32706-ra, BG4 - cg12297 gene product from transcript cg12297-ra, Rel - relish, TotM - turandot m, Tep2 - thioester-containing protein 2, unc-45 - cg2708 gene product from transcript cg2708-ra, Nc - nedd2-like caspase, LanA - laminin a, Cyp6a13 - cg2397 gene product from transcript cg2397-ra, He - hemese, l(2)34Fc - lethal (2) 34fc, Thor - cg8846 g…
	GO:0032823	regulation of natural killer cell differentiation	0.000137	0.0634	7.51	8174	7	777	5	[PGRP-SA - peptidoglycan recognition protein sa, PGRP-LB - peptidoglycan recognition protein lb, PGRP-LF - peptidoglycan recognition protein lf, PGRP-LA - peptidoglycan recognition protein la, PGRP-LC - peptidoglycan recognition protein lc]
	GO:0032824	negative regulation of natural killer cell differentiation	0.000137	0.0676	7.51	8174	7	777	5	[PGRP-SA - peptidoglycan recognition protein sa, PGRP-LB - peptidoglycan recognition protein lb, PGRP-LF - peptidoglycan recognition protein lf, PGRP-LA - peptidoglycan recognition protein la, PGRP-LC - peptidoglycan recognition protein lc]
	GO:0006030	chitin metabolic process	0.000246	0.0702	2.72	8174	58	777	15	[CG32284 - cg32284 gene product from transcript cg32284-ra, CG13183 - cg13183 gene product from transcript cg13183-ra, CG13676 - cg13676 gene product from transcript cg13676-rb, CG13188 - cg13188 gene product from transcript cg13188-rb, ChLD3 - cg17905 gene product from transcript cg17905-ra, serp - serpentine, obst-A - obstructor-a, Cda5 - chitin deacetylase-like 5, Cht5 - cg9307 gene product fr…
	GO:0009617	response to bacterium	0.000259	0.071	1.95	8174	162	777	30	[CG32706 - cg32706 gene product from transcript cg32706-ra, BG4 - cg12297 gene product from transcript cg12297-ra, Rel - relish, TotM - turandot m, Tep2 - thioester-containing protein 2, Sp212 - serine-peptidase 212, unc-45 - cg2708 gene product from transcript cg2708-ra, CG9989 - cg9989 gene product from transcript cg9989-ra, Cyp6a13 - cg2397 gene product from transcript cg2397-ra, Thor - cg8846…
	GO:0032814	regulation of natural killer cell activation	0.000137	0.0724	7.51	8174	7	777	5	[PGRP-SA - peptidoglycan recognition protein sa, PGRP-LB - peptidoglycan recognition protein lb, PGRP-LF - peptidoglycan recognition protein lf, PGRP-LA - peptidoglycan recognition protein la, PGRP-LC - peptidoglycan recognition protein lc]
	GO:0032815	negative regulation of natural killer cell activation	0.000137	0.078	7.51	8174	7	777	5	[PGRP-SA - peptidoglycan recognition protein sa, PGRP-LB - peptidoglycan recognition protein lb, PGRP-LF - peptidoglycan recognition protein lf, PGRP-LA - peptidoglycan recognition protein la, PGRP-LC - peptidoglycan recognition protein lc]
	GO:0045620	negative regulation of lymphocyte differentiation	0.000137	0.0845	7.51	8174	7	777	5	[PGRP-SA - peptidoglycan recognition protein sa, PGRP-LB - peptidoglycan recognition protein lb, PGRP-LF - peptidoglycan recognition protein lf, PGRP-LA - peptidoglycan recognition protein la, PGRP-LC - peptidoglycan recognition protein lc]
	GO:0050896	response to stimulus	0.000331	0.0876	1.29	8174	1205	777	148	[CG32706 - cg32706 gene product from transcript cg32706-ra, Atg8a - autophagy-specific gene 8a, slx1 - nuclease slx1, Sur - sulfonylurea receptor, Pfk - phosphofructokinase, Mitf - cg43369 gene product from transcript cg43369-ra, LanA - laminin a, CG32756 - cg32756 gene product from transcript cg32756-ra, CG7044 - cg7044 gene product from transcript cg7044-ra, Cht5 - cg9307 gene product from tran…
	GO:0002683	negative regulation of immune system process	0.000345	0.0882	2.55	8174	66	777	16	[Mpk2 - cg5475 gene product from transcript cg5475-rb, unc-45 - cg2708 gene product from transcript cg2708-ra, Pvf2 - pdgf- and vegf-related factor 2, PGRP-LB - peptidoglycan recognition protein lb, PGRP-LF - peptidoglycan recognition protein lf, PGRP-LA - peptidoglycan recognition protein la, He - hemese, PGRP-LC - peptidoglycan recognition protein lc, l(2)34Fc - lethal (2) 34fc, CG10764 - cg107…
	GO:0051707	response to other organism	0.000434	0.0895	1.7	8174	253	777	41	[CG32706 - cg32706 gene product from transcript cg32706-ra, BG4 - cg12297 gene product from transcript cg12297-ra, Rel - relish, TotM - turandot m, Tep2 - thioester-containing protein 2, Sp212 - serine-peptidase 212, Spn88Eb - serpin 88eb, unc-45 - cg2708 gene product from transcript cg2708-ra, CG9989 - cg9989 gene product from transcript cg9989-ra, Cyp6a13 - cg2397 gene product from transcript c…
	GO:0031589	cell-substrate adhesion	0.000425	0.09	4.01	8174	21	777	8	[LanB1 - cg7123 gene product from transcript cg7123-ra, betaInt-nu - beta[nu] integrin, Ndg - nidogen/entactin, alphaPS4 - cg16827 gene product from transcript cg16827-ra, mys - myospheroid, LanA - laminin a, Fit1 - fermitin 1, alphaPS5 - cg5372 gene product from transcript cg5372-ra]
	GO:0006022	aminoglycan metabolic process	4.94e-05	0.0915	2.6	8174	81	777	20	[CG32284 - cg32284 gene product from transcript cg32284-ra, CG14291 - cg14291 gene product from transcript cg14291-ra, CG13183 - cg13183 gene product from transcript cg13183-ra, CG13188 - cg13188 gene product from transcript cg13188-rb, CG13676 - cg13676 gene product from transcript cg13676-rb, ChLD3 - cg17905 gene product from transcript cg17905-ra, serp - serpentine, PGRP-LB - peptidoglycan rec…
	GO:0045619	regulation of lymphocyte differentiation	0.000137	0.0922	7.51	8174	7	777	5	[PGRP-SA - peptidoglycan recognition protein sa, PGRP-LB - peptidoglycan recognition protein lb, PGRP-LF - peptidoglycan recognition protein lf, PGRP-LA - peptidoglycan recognition protein la, PGRP-LC - peptidoglycan recognition protein lc]
	GO:0002808	regulation of antibacterial peptide biosynthetic process	0.000425	0.0926	4.01	8174	21	777	8	[BG4 - cg12297 gene product from transcript cg12297-ra, dnr1 - defense repressor 1, Rel - relish, spz - spatzle, PGRP-SA - peptidoglycan recognition protein sa, dl - dorsal, Dif - dorsal-related immunity factor, PGRP-LC - peptidoglycan recognition protein lc]
	GO:0055085	transmembrane transport	6.25e-05	0.0928	1.61	8174	425	777	65	[Sur - sulfonylurea receptor, CG16727 - cg16727 gene product from transcript cg16727-ra, CG2003 - cg2003 gene product from transcript cg2003-ra, CG2316 - cg2316 gene product from transcript cg2316-rd, CG10960 - cg10960 gene product from transcript cg10960-rc, NaPi-T - na[+]-dependent inorganic phosphate cotransporter, Drip - cg9023 gene product from transcript cg9023-rf, CG2177 - cg2177 gene prod…
	GO:0002807	positive regulation of antimicrobial peptide biosynthetic process	0.000425	0.0955	4.01	8174	21	777	8	[BG4 - cg12297 gene product from transcript cg12297-ra, Rel - relish, vvl - ventral veins lacking, spz - spatzle, PGRP-SA - peptidoglycan recognition protein sa, dl - dorsal, Dif - dorsal-related immunity factor, PGRP-LC - peptidoglycan recognition protein lc]
	GO:0002786	regulation of antibacterial peptide production	0.000425	0.0984	4.01	8174	21	777	8	[BG4 - cg12297 gene product from transcript cg12297-ra, dnr1 - defense repressor 1, Rel - relish, spz - spatzle, PGRP-SA - peptidoglycan recognition protein sa, dl - dorsal, Dif - dorsal-related immunity factor, PGRP-LC - peptidoglycan recognition protein lc]
BRGC, downregulated DEGs	GO Term	Description	P-value	FDR q-value	Enrichment	N	B	n	b	Genes
	GO:0051252	regulation of RNA metabolic process	1.31e-15	9.72e-12	1.92	8174	1057	559	139	[E(spl)m5-HLH - enhancer of split m5, helix-loop-helix, Nelf-A - negative elongation factor a, MED17 - mediator complex subunit 17, Arp5 - actin-related protein 5, atms - antimeros, ase - asense, Dref - dna replication-related element factor, ind - intermediate neuroblasts defective, CG32793 - cg32793 gene product from transcript cg32793-ra, CG9650 - cg9650 gene product from transcript cg9650-rg,…
	GO:0019219	regulation of nucleobase-containing compound metabolic process	2.24e-15	8.3e-12	1.89	8174	1108	559	143	[E(spl)m5-HLH - enhancer of split m5, helix-loop-helix, Nelf-A - negative elongation factor a, MED17 - mediator complex subunit 17, Arp5 - actin-related protein 5, atms - antimeros, ase - asense, ind - intermediate neuroblasts defective, Dref - dna replication-related element factor, CG32793 - cg32793 gene product from transcript cg32793-ra, CG9650 - cg9650 gene product from transcript cg9650-rg,…
	GO:0010468	regulation of gene expression	5.39e-14	1.33e-10	1.76	8174	1288	559	155	[E(spl)m5-HLH - enhancer of split m5, helix-loop-helix, Nelf-A - negative elongation factor a, MED17 - mediator complex subunit 17, Pof - painting of fourth, Arp5 - actin-related protein 5, atms - antimeros, ase - asense, CG11652 - cg11652 gene product from transcript cg11652-ra, ind - intermediate neuroblasts defective, Dref - dna replication-related element factor, CG32793 - cg32793 gene produc…
	GO:0006355	regulation of transcription, DNA-templated	3.6e-13	6.68e-10	1.89	8174	952	559	123	[E(spl)m5-HLH - enhancer of split m5, helix-loop-helix, Nelf-A - negative elongation factor a, MED17 - mediator complex subunit 17, Arp5 - actin-related protein 5, atms - antimeros, ase - asense, ind - intermediate neuroblasts defective, Dref - dna replication-related element factor, CG32793 - cg32793 gene product from transcript cg32793-ra, CG9650 - cg9650 gene product from transcript cg9650-rg,…
	GO:2001141	regulation of RNA biosynthetic process	3.6e-13	5.34e-10	1.89	8174	952	559	123	[E(spl)m5-HLH - enhancer of split m5, helix-loop-helix, Nelf-A - negative elongation factor a, MED17 - mediator complex subunit 17, Arp5 - actin-related protein 5, atms - antimeros, ase - asense, ind - intermediate neuroblasts defective, Dref - dna replication-related element factor, CG32793 - cg32793 gene product from transcript cg32793-ra, CG9650 - cg9650 gene product from transcript cg9650-rg,…
	GO:1903506	regulation of nucleic acid-templated transcription	3.6e-13	4.45e-10	1.89	8174	952	559	123	[E(spl)m5-HLH - enhancer of split m5, helix-loop-helix, Nelf-A - negative elongation factor a, MED17 - mediator complex subunit 17, Arp5 - actin-related protein 5, atms - antimeros, ase - asense, ind - intermediate neuroblasts defective, Dref - dna replication-related element factor, CG32793 - cg32793 gene product from transcript cg32793-ra, CG9650 - cg9650 gene product from transcript cg9650-rg,…
	GO:0060255	regulation of macromolecule metabolic process	2.12e-12	2.25e-09	1.6	8174	1634	559	179	[E(spl)m5-HLH - enhancer of split m5, helix-loop-helix, Nelf-A - negative elongation factor a, Rca1 - regulator of cyclin a1, MED17 - mediator complex subunit 17, Pof - painting of fourth, Arp5 - actin-related protein 5, atms - antimeros, CG11652 - cg11652 gene product from transcript cg11652-ra, ase - asense, Dref - dna replication-related element factor, ind - intermediate neuroblasts defective…
	GO:2000112	regulation of cellular macromolecule biosynthetic process	2.22e-12	2.06e-09	1.79	8174	1089	559	133	[E(spl)m5-HLH - enhancer of split m5, helix-loop-helix, Nelf-A - negative elongation factor a, MED17 - mediator complex subunit 17, Arp5 - actin-related protein 5, atms - antimeros, ase - asense, CG11652 - cg11652 gene product from transcript cg11652-ra, ind - intermediate neuroblasts defective, Dref - dna replication-related element factor, CG32793 - cg32793 gene product from transcript cg32793-…
	GO:0010556	regulation of macromolecule biosynthetic process	2.93e-12	2.41e-09	1.78	8174	1093	559	133	[E(spl)m5-HLH - enhancer of split m5, helix-loop-helix, Nelf-A - negative elongation factor a, MED17 - mediator complex subunit 17, Arp5 - actin-related protein 5, atms - antimeros, ase - asense, CG11652 - cg11652 gene product from transcript cg11652-ra, ind - intermediate neuroblasts defective, Dref - dna replication-related element factor, CG32793 - cg32793 gene product from transcript cg32793-…
	GO:0019222	regulation of metabolic process	6.72e-12	4.99e-09	1.56	8174	1754	559	187	[E(spl)m5-HLH - enhancer of split m5, helix-loop-helix, Nelf-A - negative elongation factor a, Rca1 - regulator of cyclin a1, MED17 - mediator complex subunit 17, Pof - painting of fourth, Arp5 - actin-related protein 5, atms - antimeros, CG11652 - cg11652 gene product from transcript cg11652-ra, ase - asense, Dref - dna replication-related element factor, ind - intermediate neuroblasts defective…
	GO:0031323	regulation of cellular metabolic process	8.44e-12	5.69e-09	1.59	8174	1597	559	174	[E(spl)m5-HLH - enhancer of split m5, helix-loop-helix, Nelf-A - negative elongation factor a, Rca1 - regulator of cyclin a1, MED17 - mediator complex subunit 17, Arp5 - actin-related protein 5, atms - antimeros, CG11652 - cg11652 gene product from transcript cg11652-ra, ase - asense, Dref - dna replication-related element factor, ind - intermediate neuroblasts defective, CG32793 - cg32793 gene p…
	GO:0080090	regulation of primary metabolic process	8.45e-12	5.22e-09	1.61	8174	1548	559	170	[E(spl)m5-HLH - enhancer of split m5, helix-loop-helix, Nelf-A - negative elongation factor a, Rca1 - regulator of cyclin a1, MED17 - mediator complex subunit 17, Arp5 - actin-related protein 5, atms - antimeros, CG11652 - cg11652 gene product from transcript cg11652-ra, ase - asense, Dref - dna replication-related element factor, ind - intermediate neuroblasts defective, CG32793 - cg32793 gene p…
	GO:0009889	regulation of biosynthetic process	8.6e-12	4.91e-09	1.74	8174	1132	559	135	[E(spl)m5-HLH - enhancer of split m5, helix-loop-helix, Nelf-A - negative elongation factor a, MED17 - mediator complex subunit 17, Arp5 - actin-related protein 5, atms - antimeros, ase - asense, CG11652 - cg11652 gene product from transcript cg11652-ra, ind - intermediate neuroblasts defective, Dref - dna replication-related element factor, CG32793 - cg32793 gene product from transcript cg32793-…
	GO:0051171	regulation of nitrogen compound metabolic process	9.16e-12	4.85e-09	1.61	8174	1525	559	168	[E(spl)m5-HLH - enhancer of split m5, helix-loop-helix, Nelf-A - negative elongation factor a, Rca1 - regulator of cyclin a1, MED17 - mediator complex subunit 17, Arp5 - actin-related protein 5, atms - antimeros, ase - asense, CG11652 - cg11652 gene product from transcript cg11652-ra, ind - intermediate neuroblasts defective, Dref - dna replication-related element factor, CG32793 - cg32793 gene p…
	GO:0031326	regulation of cellular biosynthetic process	1.61e-11	7.94e-09	1.73	8174	1130	559	134	[E(spl)m5-HLH - enhancer of split m5, helix-loop-helix, Nelf-A - negative elongation factor a, MED17 - mediator complex subunit 17, Arp5 - actin-related protein 5, atms - antimeros, ase - asense, CG11652 - cg11652 gene product from transcript cg11652-ra, Dref - dna replication-related element factor, ind - intermediate neuroblasts defective, CG32793 - cg32793 gene product from transcript cg32793-…
	GO:0006357	regulation of transcription by RNA polymerase II	7.88e-08	3.65e-05	1.86	8174	582	559	74	[Caf1 - chromatin assembly factor 1 subunit, Vsx1 - visual system homeobox 1 ortholog, Nelf-A - negative elongation factor a, MED16 - mediator complex subunit 16, MED17 - mediator complex subunit 17, CG33213 - cg33213 gene product from transcript cg33213-ra, Taf2 - tbp-associated factor 2, ase - asense, dmrt99B - doublesex-mab related 99b, Dref - dna replication-related element factor, ind - inte…
	GO:0010628	positive regulation of gene expression	1.2e-07	5.22e-05	1.96	8174	470	559	63	[MED16 - mediator complex subunit 16, MED17 - mediator complex subunit 17, Pof - painting of fourth, Taf2 - tbp-associated factor 2, atms - antimeros, ase - asense, CG7379 - cg7379 gene product from transcript cg7379-ra, MRG15 - cg6363 gene product from transcript cg6363-ra, Dref - dna replication-related element factor, AP-2 - cg7807 gene product from transcript cg7807-rf, CG8944 - cg8944 gene p…
	GO:1902680	positive regulation of RNA biosynthetic process	1.31e-06	0.000538	1.97	8174	385	559	52	[MED16 - mediator complex subunit 16, MED17 - mediator complex subunit 17, atms - antimeros, Taf2 - tbp-associated factor 2, ase - asense, CG7379 - cg7379 gene product from transcript cg7379-ra, Dref - dna replication-related element factor, CG8944 - cg8944 gene product from transcript cg8944-rb, AP-2 - cg7807 gene product from transcript cg7807-rf, Rpd3 - cg7471 gene product from transcript cg74…
	GO:0045893	positive regulation of transcription, DNA-templated	1.31e-06	0.00051	1.97	8174	385	559	52	[MED16 - mediator complex subunit 16, MED17 - mediator complex subunit 17, atms - antimeros, Taf2 - tbp-associated factor 2, ase - asense, CG7379 - cg7379 gene product from transcript cg7379-ra, Dref - dna replication-related element factor, CG8944 - cg8944 gene product from transcript cg8944-rb, AP-2 - cg7807 gene product from transcript cg7807-rf, Rpd3 - cg7471 gene product from transcript cg74…
	GO:1903508	positive regulation of nucleic acid-templated transcription	1.31e-06	0.000484	1.97	8174	385	559	52	[MED16 - mediator complex subunit 16, MED17 - mediator complex subunit 17, atms - antimeros, Taf2 - tbp-associated factor 2, ase - asense, CG7379 - cg7379 gene product from transcript cg7379-ra, Dref - dna replication-related element factor, CG8944 - cg8944 gene product from transcript cg8944-rb, AP-2 - cg7807 gene product from transcript cg7807-rf, Rpd3 - cg7471 gene product from transcript cg74…
	GO:0006325	chromatin organization	1.63e-06	0.000576	2.17	8174	276	559	41	[CG4400 - cg4400 gene product from transcript cg4400-ra, Bre1 - cg10542 gene product from transcript cg10542-ra, Caf1 - chromatin assembly factor 1 subunit, tara - taranis, Sfmbt - scm-related gene containing four mbt domains, CG7137 - cg7137 gene product from transcript cg7137-ra, Arp5 - actin-related protein 5, l(3)73Ah - lethal (3) 73ah, atms - antimeros, hyx - hyrax, pr-set7 - cg3307 gene pro…
	GO:0045935	positive regulation of nucleobase-containing compound metabolic process	2.3e-06	0.000776	1.9	8174	424	559	55	[MED16 - mediator complex subunit 16, MED17 - mediator complex subunit 17, atms - antimeros, Taf2 - tbp-associated factor 2, ase - asense, CG7379 - cg7379 gene product from transcript cg7379-ra, Dref - dna replication-related element factor, Nos - nitric oxide synthase, AP-2 - cg7807 gene product from transcript cg7807-rf, CG8944 - cg8944 gene product from transcript cg8944-rb, Rpd3 - cg7471 gene…
	GO:0010604	positive regulation of macromolecule metabolic process	2.68e-06	0.000866	1.67	8174	682	559	78	[MED16 - mediator complex subunit 16, MED17 - mediator complex subunit 17, Pof - painting of fourth, Taf2 - tbp-associated factor 2, atms - antimeros, ase - asense, MRG15 - cg6363 gene product from transcript cg6363-ra, CG7379 - cg7379 gene product from transcript cg7379-ra, Dref - dna replication-related element factor, Lnk - cg17367 gene product from transcript cg17367-rc, AP-2 - cg7807 gene pr…
	GO:0010557	positive regulation of macromolecule biosynthetic process	3.82e-06	0.00118	1.87	8174	431	559	55	[MED16 - mediator complex subunit 16, MED17 - mediator complex subunit 17, atms - antimeros, Taf2 - tbp-associated factor 2, ase - asense, CG7379 - cg7379 gene product from transcript cg7379-ra, Dref - dna replication-related element factor, AP-2 - cg7807 gene product from transcript cg7807-rf, CG8944 - cg8944 gene product from transcript cg8944-rb, Rpd3 - cg7471 gene product from transcript cg74…
	GO:0051254	positive regulation of RNA metabolic process	5.16e-06	0.00153	1.89	8174	403	559	52	[MED16 - mediator complex subunit 16, MED17 - mediator complex subunit 17, atms - antimeros, Taf2 - tbp-associated factor 2, ase - asense, CG7379 - cg7379 gene product from transcript cg7379-ra, Dref - dna replication-related element factor, CG8944 - cg8944 gene product from transcript cg8944-rb, AP-2 - cg7807 gene product from transcript cg7807-rf, Rpd3 - cg7471 gene product from transcript cg74…
	GO:2000177	regulation of neural precursor cell proliferation	5.26e-06	0.0015	3.78	8174	58	559	15	[Vsx1 - visual system homeobox 1 ortholog, Bap60 - brahma associated protein 60kd, erm - earmuff, dpn - deadpan, ase - asense, mor - moira, esg - escargot, brm - brahma, wor - worniu, btd - buttonhead, MED27 - mediator complex subunit 27, sna - snail, SoxN - soxneuro, Rpd3 - cg7471 gene product from transcript cg7471-ra, aPKC - atypical protein kinase c]
	GO:0051726	regulation of cell cycle	5.84e-06	0.0016	2.07	8174	290	559	41	[Caf1 - chromatin assembly factor 1 subunit, scra - scraps, Rca1 - regulator of cyclin a1, CycE - cyclin e, Pole2 - cg10489 gene product from transcript cg10489-ra, pzg - putzig, Chro - chromator, ase - asense, pr-set7 - cg3307 gene product from transcript cg3307-rc, Pp4-19C - protein phosphatase 19c, rux - roughex, Dref - dna replication-related element factor, Mi-2 - cg8103 gene product from tr…
	GO:0009891	positive regulation of biosynthetic process	7.24e-06	0.00192	1.8	8174	462	559	57	[MED16 - mediator complex subunit 16, MED17 - mediator complex subunit 17, Taf2 - tbp-associated factor 2, atms - antimeros, ase - asense, CG7379 - cg7379 gene product from transcript cg7379-ra, Nos - nitric oxide synthase, Dref - dna replication-related element factor, AP-2 - cg7807 gene product from transcript cg7807-rf, CG8944 - cg8944 gene product from transcript cg8944-rb, Rpd3 - cg7471 gene…
	GO:0031328	positive regulation of cellular biosynthetic process	7.24e-06	0.00185	1.8	8174	462	559	57	[MED16 - mediator complex subunit 16, MED17 - mediator complex subunit 17, Taf2 - tbp-associated factor 2, atms - antimeros, ase - asense, CG7379 - cg7379 gene product from transcript cg7379-ra, Nos - nitric oxide synthase, Dref - dna replication-related element factor, AP-2 - cg7807 gene product from transcript cg7807-rf, CG8944 - cg8944 gene product from transcript cg8944-rb, Rpd3 - cg7471 gene…
	GO:0009893	positive regulation of metabolic process	9.34e-06	0.00231	1.6	8174	740	559	81	[MED16 - mediator complex subunit 16, MED17 - mediator complex subunit 17, Pof - painting of fourth, Taf2 - tbp-associated factor 2, atms - antimeros, ase - asense, MRG15 - cg6363 gene product from transcript cg6363-ra, CG7379 - cg7379 gene product from transcript cg7379-ra, Nos - nitric oxide synthase, Dref - dna replication-related element factor, Lnk - cg17367 gene product from transcript cg17…
	GO:0043044	ATP-dependent chromatin remodeling	1.28e-05	0.00305	4.6	8174	35	559	11	[HipHop - hp1-hoap-interacting protein, MRG15 - cg6363 gene product from transcript cg6363-ra, dalao - cg7055 gene product from transcript cg7055-ra, CG8223 - cg8223 gene product from transcript cg8223-ra, CG32793 - cg32793 gene product from transcript cg32793-ra, Bap55 - brahma associated protein 55kd, Mi-2 - cg8103 gene product from transcript cg8103-ra, mor - moira, brm - brahma, yemalpha - ye…
	GO:0022402	cell cycle process	2.33e-05	0.0054	1.76	8174	458	559	55	[Ctf4 - cg13350 gene product from transcript cg13350-ra, Caf1 - chromatin assembly factor 1 subunit, Sas-4 - cg10061 gene product from transcript cg10061-ra, scra - scraps, Rca1 - regulator of cyclin a1, Ercc1 - cg10215 gene product from transcript cg10215-ra, feo - fascetto, CG4203 - cg4203 gene product from transcript cg4203-ra, Nup107 - nucleoporin 107, MRG15 - cg6363 gene product from transcr…
	GO:0010564	regulation of cell cycle process	2.44e-05	0.00549	2.35	8174	168	559	27	[scra - scraps, Rca1 - regulator of cyclin a1, CycE - cyclin e, Pole2 - cg10489 gene product from transcript cg10489-ra, Chro - chromator, ase - asense, rux - roughex, Mi-2 - cg8103 gene product from transcript cg8103-ra, esg - escargot, Klp3A - kinesin-like protein at 3a, Psf1 - cg9187 gene product from transcript cg9187-ra, sub - subito, Spindly - cg15415 gene product from transcript cg15415-rb…
	GO:0007346	regulation of mitotic cell cycle	2.6e-05	0.00567	2.3	8174	178	559	28	[Caf1 - chromatin assembly factor 1 subunit, Rca1 - regulator of cyclin a1, CycE - cyclin e, pzg - putzig, Chro - chromator, ase - asense, Pp4-19C - protein phosphatase 19c, rux - roughex, Klp3A - kinesin-like protein at 3a, Psf1 - cg9187 gene product from transcript cg9187-ra, sub - subito, Spindly - cg15415 gene product from transcript cg15415-rb, mus101 - mutagen-sensitive 101, Orc1 - origin r…
	GO:0050794	regulation of cellular process	3.01e-05	0.00638	1.22	8174	2982	559	249	[scra - scraps, MED17 - mediator complex subunit 17, Arp5 - actin-related protein 5, ase - asense, SoYb - sister of yb, ind - intermediate neuroblasts defective, Dref - dna replication-related element factor, CG9650 - cg9650 gene product from transcript cg9650-rg, Appl - beta amyloid protein precursor-like, Ocho - cg3396 gene product from transcript cg3396-rb, CG15537 - cg15537 gene product from …
	GO:0006338	chromatin remodeling	4.73e-05	0.00974	2.83	8174	93	559	18	[ash2 - absent, small, or homeotic discs 2, HipHop - hp1-hoap-interacting protein, dalao - cg7055 gene product from transcript cg7055-ra, Caf1 - chromatin assembly factor 1 subunit, CG8223 - cg8223 gene product from transcript cg8223-ra, tara - taranis, Arp5 - actin-related protein 5, MRG15 - cg6363 gene product from transcript cg6363-ra, CG32793 - cg32793 gene product from transcript cg32793-ra,…
	GO:1902679	negative regulation of RNA biosynthetic process	8.95e-05	0.0179	1.9	8174	293	559	38	[CG4400 - cg4400 gene product from transcript cg4400-ra, Caf1 - chromatin assembly factor 1 subunit, Vsx1 - visual system homeobox 1 ortholog, fkh - fork head, Nelf-A - negative elongation factor a, nab - cg33545 gene product from transcript cg33545-rc, Sfmbt - scm-related gene containing four mbt domains, CG7137 - cg7137 gene product from transcript cg7137-ra, CG13287 - cg13287 gene product from…
	GO:0045892	negative regulation of transcription, DNA-templated	8.95e-05	0.0175	1.9	8174	293	559	38	[CG4400 - cg4400 gene product from transcript cg4400-ra, Caf1 - chromatin assembly factor 1 subunit, Vsx1 - visual system homeobox 1 ortholog, fkh - fork head, Nelf-A - negative elongation factor a, nab - cg33545 gene product from transcript cg33545-rc, Sfmbt - scm-related gene containing four mbt domains, CG7137 - cg7137 gene product from transcript cg7137-ra, CG13287 - cg13287 gene product from…
	GO:1903507	negative regulation of nucleic acid-templated transcription	8.95e-05	0.017	1.9	8174	293	559	38	[CG4400 - cg4400 gene product from transcript cg4400-ra, Caf1 - chromatin assembly factor 1 subunit, Vsx1 - visual system homeobox 1 ortholog, fkh - fork head, Nelf-A - negative elongation factor a, nab - cg33545 gene product from transcript cg33545-rc, Sfmbt - scm-related gene containing four mbt domains, CG7137 - cg7137 gene product from transcript cg7137-ra, CG13287 - cg13287 gene product from…
	GO:0051276	chromosome organization	9.45e-05	0.0175	2.14	8174	191	559	28	[woc - without children, gammaTub37C - gamma-tubulin at 37c, CycE - cyclin e, pzg - putzig, Kat60 - katanin 60, Chro - chromator, pr-set7 - cg3307 gene product from transcript cg3307-rc, Nup107 - nucleoporin 107, MRG15 - cg6363 gene product from transcript cg6363-ra, CG11403 - cg11403 gene product from transcript cg11403-ra, Mi-2 - cg8103 gene product from transcript cg8103-ra, gatA - glutamyl-tr…
	GO:1903047	mitotic cell cycle process	0.000101	0.0182	1.95	8174	263	559	35	[Caf1 - chromatin assembly factor 1 subunit, dsh - dishevelled, scra - scraps, gammaTub37C - gamma-tubulin at 37c, Rca1 - regulator of cyclin a1, Det - deterin, CycE - cyclin e, feo - fascetto, Kat60 - katanin 60, CG4203 - cg4203 gene product from transcript cg4203-ra, Chro - chromator, dpa - disc proliferation abnormal, Klp3A - kinesin-like protein at 3a, Psf1 - cg9187 gene product from transcri…
	GO:0051173	positive regulation of nitrogen compound metabolic process	0.000101	0.0178	1.56	8174	658	559	70	[MED16 - mediator complex subunit 16, MED17 - mediator complex subunit 17, Taf2 - tbp-associated factor 2, atms - antimeros, ase - asense, MRG15 - cg6363 gene product from transcript cg6363-ra, CG7379 - cg7379 gene product from transcript cg7379-ra, Nos - nitric oxide synthase, Dref - dna replication-related element factor, Lnk - cg17367 gene product from transcript cg17367-rc, AP-2 - cg7807 gene…
	GO:0031325	positive regulation of cellular metabolic process	0.000106	0.0184	1.54	8174	683	559	72	[MED16 - mediator complex subunit 16, MED17 - mediator complex subunit 17, Taf2 - tbp-associated factor 2, atms - antimeros, ase - asense, MRG15 - cg6363 gene product from transcript cg6363-ra, CG7379 - cg7379 gene product from transcript cg7379-ra, Nos - nitric oxide synthase, Dref - dna replication-related element factor, Lnk - cg17367 gene product from transcript cg17367-rc, AP-2 - cg7807 gene…
	GO:0000375	RNA splicing, via transesterification reactions	0.000112	0.0189	2.16	8174	183	559	27	[Moca-cyp - cg1866 gene product from transcript cg1866-rc, U4-U6-60K - u4-u6 small nuclear riboprotein factor 60k, CG3605 - cg3605 gene product from transcript cg3605-rb, lark - cg8597 gene product from transcript cg8597-rd, SmD3 - small ribonucleoprotein particle protein smd3, CG7971 - cg7971 gene product from transcript cg7971-rc, nito - spenito, crn - crooked neck, Prp19 - cg5519 gene product …
	GO:0050789	regulation of biological process	0.000124	0.0204	1.19	8174	3236	559	263	[scra - scraps, MED17 - mediator complex subunit 17, Arp5 - actin-related protein 5, ase - asense, SoYb - sister of yb, ind - intermediate neuroblasts defective, Dref - dna replication-related element factor, CG9650 - cg9650 gene product from transcript cg9650-rg, Ocho - cg3396 gene product from transcript cg3396-rb, CG1139 - cg1139 gene product from transcript cg1139-ra, Appl - beta amyloid prot…
	GO:0051253	negative regulation of RNA metabolic process	0.000131	0.0211	1.85	8174	309	559	39	[CG4400 - cg4400 gene product from transcript cg4400-ra, TBPH - tar dna-binding protein-43 homolog, Caf1 - chromatin assembly factor 1 subunit, Vsx1 - visual system homeobox 1 ortholog, fkh - fork head, Nelf-A - negative elongation factor a, nab - cg33545 gene product from transcript cg33545-rc, Sfmbt - scm-related gene containing four mbt domains, CG7137 - cg7137 gene product from transcript cg7…
	GO:0033044	regulation of chromosome organization	0.000154	0.0244	2.33	8174	138	559	22	[ash2 - absent, small, or homeotic discs 2, zwilch - cg18729 gene product from transcript cg18729-ra, HP1c - cg6990 gene product from transcript cg6990-ra, CG9915 - cg9915 gene product from transcript cg9915-rc, ebi - cg4063 gene product from transcript cg4063-ra, Bap60 - brahma associated protein 60kd, Mcm2 - minichromosome maintenance 2, APC4 - anaphase promoting complex 4, pr-set7 - cg3307 gen…
	GO:0090304	nucleic acid metabolic process	0.000161	0.0249	1.43	8174	950	559	93	[Ctf4 - cg13350 gene product from transcript cg13350-ra, Caf1 - chromatin assembly factor 1 subunit, CG3605 - cg3605 gene product from transcript cg3605-rb, MED16 - mediator complex subunit 16, MED17 - mediator complex subunit 17, CG9346 - cg9346 gene product from transcript cg9346-ra, CG5660 - cg5660 gene product from transcript cg5660-ra, Mcm3 - minichromosome maintenance 3, Ercc1 - cg10215 gen…
	GO:0016570	histone modification	0.000163	0.0247	2.27	8174	148	559	23	[ash2 - absent, small, or homeotic discs 2, Atu - another transcription unit, CG4400 - cg4400 gene product from transcript cg4400-ra, Bre1 - cg10542 gene product from transcript cg10542-ra, Caf1 - chromatin assembly factor 1 subunit, l(1)G0148 - lethal (1) g0148, ebi - cg4063 gene product from transcript cg4063-ra, HDAC6 - cg6170 gene product from transcript cg6170-ra, hyx - hyrax, atms - antimer…
	GO:0016569	covalent chromatin modification	0.000163	0.0242	2.27	8174	148	559	23	[ash2 - absent, small, or homeotic discs 2, Atu - another transcription unit, CG4400 - cg4400 gene product from transcript cg4400-ra, Bre1 - cg10542 gene product from transcript cg10542-ra, Caf1 - chromatin assembly factor 1 subunit, l(1)G0148 - lethal (1) g0148, ebi - cg4063 gene product from transcript cg4063-ra, HDAC6 - cg6170 gene product from transcript cg6170-ra, hyx - hyrax, atms - antimer…
	GO:0007423	sensory organ development	0.000176	0.0255	2.04	8174	208	559	29	[E(spl)m6-BFM - enhancer of split m6, bearded family member, E(spl)m5-HLH - enhancer of split m5, helix-loop-helix, scra - scraps, MED17 - mediator complex subunit 17, nito - spenito, ase - asense, Dref - dna replication-related element factor, phyl - phyllopod, Optix - cg18455 gene product from transcript cg18455-rc, tap - target of poxn, Ocho - cg3396 gene product from transcript cg3396-rb, fl(…
	GO:0008380	RNA splicing	0.000195	0.0278	2.09	8174	189	559	27	[Moca-cyp - cg1866 gene product from transcript cg1866-rc, U4-U6-60K - u4-u6 small nuclear riboprotein factor 60k, CG3605 - cg3605 gene product from transcript cg3605-rb, lark - cg8597 gene product from transcript cg8597-rd, SmD3 - small ribonucleoprotein particle protein smd3, CG7971 - cg7971 gene product from transcript cg7971-rc, nito - spenito, crn - crooked neck, Prp19 - cg5519 gene product …
	GO:0048513	animal organ development	0.000202	0.0282	1.58	8174	554	559	60	[E(spl)m6-BFM - enhancer of split m6, bearded family member, E(spl)m5-HLH - enhancer of split m5, helix-loop-helix, scra - scraps, MED17 - mediator complex subunit 17, ase - asense, Nup107 - nucleoporin 107, Nos - nitric oxide synthase, Dref - dna replication-related element factor, ind - intermediate neuroblasts defective, AP-2 - cg7807 gene product from transcript cg7807-rf, Ocho - cg3396 gene …
	GO:1901360	organic cyclic compound metabolic process	0.000207	0.0284	1.34	8174	1327	559	122	[sad - shadow, CG5660 - cg5660 gene product from transcript cg5660-ra, CG9346 - cg9346 gene product from transcript cg9346-ra, MED17 - mediator complex subunit 17, Ercc1 - cg10215 gene product from transcript cg10215-ra, Arp5 - actin-related protein 5, atms - antimeros, Dref - dna replication-related element factor, CG18600 - cg18600 gene product from transcript cg18600-ra, CG1677 - cg1677 gene p…
	GO:0010558	negative regulation of macromolecule biosynthetic process	0.000211	0.0285	1.76	8174	349	559	42	[CG4400 - cg4400 gene product from transcript cg4400-ra, Caf1 - chromatin assembly factor 1 subunit, Vsx1 - visual system homeobox 1 ortholog, fkh - fork head, Nelf-A - negative elongation factor a, nab - cg33545 gene product from transcript cg33545-rc, Sfmbt - scm-related gene containing four mbt domains, CG7137 - cg7137 gene product from transcript cg7137-ra, CG13287 - cg13287 gene product from…
	GO:2000113	negative regulation of cellular macromolecule biosynthetic process	0.000211	0.028	1.76	8174	349	559	42	[CG4400 - cg4400 gene product from transcript cg4400-ra, Caf1 - chromatin assembly factor 1 subunit, Vsx1 - visual system homeobox 1 ortholog, fkh - fork head, Nelf-A - negative elongation factor a, nab - cg33545 gene product from transcript cg33545-rc, Sfmbt - scm-related gene containing four mbt domains, CG7137 - cg7137 gene product from transcript cg7137-ra, CG13287 - cg13287 gene product from…
	GO:0065007	biological regulation	0.000219	0.0285	1.17	8174	3576	559	285	[bou - boudin, scra - scraps, CtsB1 - cathepsin b1, MED17 - mediator complex subunit 17, Arp5 - actin-related protein 5, ase - asense, SoYb - sister of yb, ind - intermediate neuroblasts defective, Dref - dna replication-related element factor, dib - disembodied, CG9650 - cg9650 gene product from transcript cg9650-rg, Ocho - cg3396 gene product from transcript cg3396-rb, CG1139 - cg1139 gene prod…
	GO:0010948	negative regulation of cell cycle process	0.000226	0.0289	2.92	8174	70	559	14	[zwilch - cg18729 gene product from transcript cg18729-ra, Rca1 - regulator of cyclin a1, ase - asense, Chro - chromator, Sos - son of sevenless, Hus1-like - cg2525 gene product from transcript cg2525-ra, Mi-2 - cg8103 gene product from transcript cg8103-ra, Rbf2 - retinoblastoma-family protein 2, brm - brahma, mor - moira, esg - escargot, Dsor1 - downstream of raf1, mus101 - mutagen-sensitive 10…
	GO:0000377	RNA splicing, via transesterification reactions with bulged adenosine as nucleophile	0.000233	0.0293	2.1	8174	181	559	26	[Moca-cyp - cg1866 gene product from transcript cg1866-rc, U4-U6-60K - u4-u6 small nuclear riboprotein factor 60k, CG3605 - cg3605 gene product from transcript cg3605-rb, lark - cg8597 gene product from transcript cg8597-rd, SmD3 - small ribonucleoprotein particle protein smd3, CG7971 - cg7971 gene product from transcript cg7971-rc, nito - spenito, crn - crooked neck, Prp19 - cg5519 gene product …
	GO:0000398	mRNA splicing, via spliceosome	0.000233	0.0288	2.1	8174	181	559	26	[Moca-cyp - cg1866 gene product from transcript cg1866-rc, U4-U6-60K - u4-u6 small nuclear riboprotein factor 60k, CG3605 - cg3605 gene product from transcript cg3605-rb, lark - cg8597 gene product from transcript cg8597-rd, SmD3 - small ribonucleoprotein particle protein smd3, CG7971 - cg7971 gene product from transcript cg7971-rc, nito - spenito, crn - crooked neck, Prp19 - cg5519 gene product …
	GO:0045934	negative regulation of nucleobase-containing compound metabolic process	0.000241	0.0293	1.78	8174	329	559	40	[CG4400 - cg4400 gene product from transcript cg4400-ra, TBPH - tar dna-binding protein-43 homolog, Caf1 - chromatin assembly factor 1 subunit, Vsx1 - visual system homeobox 1 ortholog, fkh - fork head, Nelf-A - negative elongation factor a, nab - cg33545 gene product from transcript cg33545-rc, Sfmbt - scm-related gene containing four mbt domains, CG7137 - cg7137 gene product from transcript cg7…
	GO:0007417	central nervous system development	0.000264	0.0316	2.88	8174	71	559	14	[sad - shadow, TBPH - tar dna-binding protein-43 homolog, mas - masquerade, SmD3 - small ribonucleoprotein particle protein smd3, ase - asense, Nrt - neurotactin, D - dichaete, ind - intermediate neuroblasts defective, dib - disembodied, esg - escargot, wor - worniu, sna - snail, SoxN - soxneuro, loqs - loquacious]
	GO:1901990	regulation of mitotic cell cycle phase transition	0.000271	0.0319	2.56	8174	97	559	17	[Mfap1 - microfibril-associated protein 1, zwilch - cg18729 gene product from transcript cg18729-ra, cdc2c - cg10498 gene product from transcript cg10498-rc, APC4 - anaphase promoting complex 4, CycE - cyclin e, Chro - chromator, Sos - son of sevenless, rux - roughex, Hus1-like - cg2525 gene product from transcript cg2525-ra, Rbf2 - retinoblastoma-family protein 2, Dsor1 - downstream of raf1, mor…
	GO:0046483	heterocycle metabolic process	0.000283	0.0327	1.35	8174	1233	559	114	[CG5660 - cg5660 gene product from transcript cg5660-ra, CG9346 - cg9346 gene product from transcript cg9346-ra, MED17 - mediator complex subunit 17, Ercc1 - cg10215 gene product from transcript cg10215-ra, Arp5 - actin-related protein 5, atms - antimeros, Dref - dna replication-related element factor, CG18600 - cg18600 gene product from transcript cg18600-ra, CG1677 - cg1677 gene product from tr…
	GO:0042127	regulation of cell proliferation	0.000327	0.0373	1.94	8174	226	559	30	[Caf1 - chromatin assembly factor 1 subunit, Vsx1 - visual system homeobox 1 ortholog, Bap60 - brahma associated protein 60kd, CycE - cyclin e, dlt - discs lost, ase - asense, l(2)06496 - lethal (2) 06496, Nos - nitric oxide synthase, Dref - dna replication-related element factor, Bgb - big brother, Lnk - cg17367 gene product from transcript cg17367-rc, esg - escargot, wor - worniu, btd - buttonh…
	GO:0009890	negative regulation of biosynthetic process	0.000412	0.0463	1.71	8174	360	559	42	[CG4400 - cg4400 gene product from transcript cg4400-ra, Caf1 - chromatin assembly factor 1 subunit, Vsx1 - visual system homeobox 1 ortholog, fkh - fork head, Nelf-A - negative elongation factor a, nab - cg33545 gene product from transcript cg33545-rc, Sfmbt - scm-related gene containing four mbt domains, CG7137 - cg7137 gene product from transcript cg7137-ra, CG13287 - cg13287 gene product from…
	GO:0031327	negative regulation of cellular biosynthetic process	0.000412	0.0456	1.71	8174	360	559	42	[CG4400 - cg4400 gene product from transcript cg4400-ra, Caf1 - chromatin assembly factor 1 subunit, Vsx1 - visual system homeobox 1 ortholog, fkh - fork head, Nelf-A - negative elongation factor a, nab - cg33545 gene product from transcript cg33545-rc, Sfmbt - scm-related gene containing four mbt domains, CG7137 - cg7137 gene product from transcript cg7137-ra, CG13287 - cg13287 gene product from…
	GO:1901987	regulation of cell cycle phase transition	0.000444	0.0485	2.46	8174	101	559	17	[Mfap1 - microfibril-associated protein 1, zwilch - cg18729 gene product from transcript cg18729-ra, cdc2c - cg10498 gene product from transcript cg10498-rc, APC4 - anaphase promoting complex 4, CycE - cyclin e, Chro - chromator, Sos - son of sevenless, rux - roughex, Hus1-like - cg2525 gene product from transcript cg2525-ra, Rbf2 - retinoblastoma-family protein 2, Dsor1 - downstream of raf1, mor…
	GO:0007219	Notch signaling pathway	0.000446	0.048	3.22	8174	50	559	11	[E(spl)m6-BFM - enhancer of split m6, bearded family member, E(spl)m5-HLH - enhancer of split m5, helix-loop-helix, Hey - hairy/e(spl)-related with yrpw motif, Side - similar to deadpan, spdo - sanpodo, rumi - cg31152 gene product from transcript cg31152-rb, Ocho - cg3396 gene product from transcript cg3396-rb, E(spl)m8-HLH - enhancer of split m8, helix-loop-helix, dpn - deadpan, Psn - presenilin…
	GO:0006259	DNA metabolic process	0.000566	0.06	1.86	8174	244	559	31	[Ctf4 - cg13350 gene product from transcript cg13350-ra, woc - without children, Caf1 - chromatin assembly factor 1 subunit, fkh - fork head, CG7686 - cg7686 gene product from transcript cg7686-ra, CycE - cyclin e, Ercc1 - cg10215 gene product from transcript cg10215-ra, Mcm3 - minichromosome maintenance 3, Pole2 - cg10489 gene product from transcript cg10489-ra, Nup107 - nucleoporin 107, Dref - …
	GO:1905269	positive regulation of chromatin organization	0.000614	0.0641	3.32	8174	44	559	10	[ash2 - absent, small, or homeotic discs 2, MRG15 - cg6363 gene product from transcript cg6363-ra, HP1c - cg6990 gene product from transcript cg6990-ra, ebi - cg4063 gene product from transcript cg4063-ra, Lpt - lost phds of trr, Bap60 - brahma associated protein 60kd, z - zeste, CG9866 - cg9866 gene product from transcript cg9866-ra, sna - snail, Cp190 - centrosomal protein 190kd]
	GO:0006270	DNA replication initiation	0.000642	0.0662	5.16	8174	17	559	6	[Mcm6 - minichromosome maintenance 6, Mcm7 - minichromosome maintenance 7, dpa - disc proliferation abnormal, Mcm2 - minichromosome maintenance 2, Mcm3 - minichromosome maintenance 3, Orc1 - origin recognition complex subunit 1]
	GO:0035601	protein deacylation	0.000642	0.0653	5.16	8174	17	559	6	[MRG15 - cg6363 gene product from transcript cg6363-ra, CG4400 - cg4400 gene product from transcript cg4400-ra, ebi - cg4063 gene product from transcript cg4063-ra, HDAC6 - cg6170 gene product from transcript cg6170-ra, Rpd3 - cg7471 gene product from transcript cg7471-ra, CG18815 - cg18815 gene product from transcript cg18815-rd]
	GO:0048523	negative regulation of cellular process	0.000644	0.0646	1.36	8174	1078	559	100	[Nelf-A - negative elongation factor a, Rca1 - regulator of cyclin a1, nkd - naked cuticle, SoYb - sister of yb, ase - asense, ind - intermediate neuroblasts defective, CG9650 - cg9650 gene product from transcript cg9650-rg, Appl - beta amyloid protein precursor-like, CG15537 - cg15537 gene product from transcript cg15537-rb, CG6520 - cg6520 gene product from transcript cg6520-ra, Orc1 - origin r…
	GO:0097485	neuron projection guidance	0.000735	0.0727	1.85	8174	237	559	30	[sad - shadow, dsh - dishevelled, Oli - olig family, gogo - golden goal, CG4203 - cg4203 gene product from transcript cg4203-ra, run - runt, Nrt - neurotactin, tap - target of poxn, nerfin-1 - nervous fingers 1, Unc-115a - cg31352 gene product from transcript cg31352-ra, Rpd3 - cg7471 gene product from transcript cg7471-ra, comm - commissureless, Toll-7 - cg8595 gene product from transcript cg859…
	GO:0031290	retinal ganglion cell axon guidance	0.000777	0.0758	6.09	8174	12	559	5	[dsh - dishevelled, Med - medea, gogo - golden goal, gcm - glial cells missing, otk - off-track]
	GO:0045786	negative regulation of cell cycle	0.000788	0.0759	2.35	8174	106	559	17	[zwilch - cg18729 gene product from transcript cg18729-ra, Rca1 - regulator of cyclin a1, CG9578 - cg9578 gene product from transcript cg9578-ra, ase - asense, Chro - chromator, pr-set7 - cg3307 gene product from transcript cg3307-rc, Sos - son of sevenless, Hus1-like - cg2525 gene product from transcript cg2525-ra, Mi-2 - cg8103 gene product from transcript cg8103-ra, Rbf2 - retinoblastoma-famil…
	GO:0006139	nucleobase-containing compound metabolic process	0.000818	0.0778	1.33	8174	1163	559	106	[CG5660 - cg5660 gene product from transcript cg5660-ra, CG9346 - cg9346 gene product from transcript cg9346-ra, MED17 - mediator complex subunit 17, Ercc1 - cg10215 gene product from transcript cg10215-ra, Arp5 - actin-related protein 5, atms - antimeros, Dref - dna replication-related element factor, CG18600 - cg18600 gene product from transcript cg18600-ra, CG1677 - cg1677 gene product from tr…
	GO:0000381	regulation of alternative mRNA splicing, via spliceosome	0.000823	0.0773	2.59	8174	79	559	14	[SRm160 - cg11274 gene product from transcript cg11274-ra, Srp54 - cg4602 gene product from transcript cg4602-ra, lark - cg8597 gene product from transcript cg8597-rd, l(1)G0007 - lethal (1) g0007, nito - spenito, CG6227 - cg6227 gene product from transcript cg6227-ra, CG6197 - cg6197 gene product from transcript cg6197-ra, crn - crooked neck, CG6841 - cg6841 gene product from transcript cg6841-r…
	GO:2001252	positive regulation of chromosome organization	0.000892	0.0827	2.98	8174	54	559	11	[ash2 - absent, small, or homeotic discs 2, MRG15 - cg6363 gene product from transcript cg6363-ra, HP1c - cg6990 gene product from transcript cg6990-ra, ebi - cg4063 gene product from transcript cg4063-ra, Bap60 - brahma associated protein 60kd, Lpt - lost phds of trr, APC4 - anaphase promoting complex 4, z - zeste, sna - snail, CG9866 - cg9866 gene product from transcript cg9866-ra, Cp190 - cent…
	GO:0098732	macromolecule deacylation	0.000908	0.0832	4.87	8174	18	559	6	[MRG15 - cg6363 gene product from transcript cg6363-ra, CG4400 - cg4400 gene product from transcript cg4400-ra, ebi - cg4063 gene product from transcript cg4063-ra, HDAC6 - cg6170 gene product from transcript cg6170-ra, Rpd3 - cg7471 gene product from transcript cg7471-ra, CG18815 - cg18815 gene product from transcript cg18815-rd]
	GO:0006725	cellular aromatic compound metabolic process	0.000913	0.0826	1.31	8174	1284	559	115	[CG5660 - cg5660 gene product from transcript cg5660-ra, CG9346 - cg9346 gene product from transcript cg9346-ra, MED17 - mediator complex subunit 17, Ercc1 - cg10215 gene product from transcript cg10215-ra, Arp5 - actin-related protein 5, atms - antimeros, Dref - dna replication-related element factor, CG18600 - cg18600 gene product from transcript cg18600-ra, CG1677 - cg1677 gene product from tr…
BRGC, all DEGs: no signficantly enriched processes
Body, upregulated DEGs: no significantly enriched processes
Body, down-regulated DEGs	GO Term	Description	P-value	FDR q-value	Enrichment	N	B	n	b	Genes
	GO:1990834	response to odorant	5.36e-06	0.0398	72.67	9932	5	82	3	[DAT - dopamine transporter, Obp57e - odorant-binding protein 57e, npf - neuropeptide f]
	GO:0006959	humoral immune response	2.66e-05	0.0988	10.09	9932	72	82	6	[PGRP-SB1 - cg9681 gene product from transcript cg9681-ra, AttA - attacin-a, IM3 - immune induced molecule 3, Eig71Ee - ecdysone-induced gene 71ee, DptB - diptericin b, edin - elevated during infection]
Body, all DEGs	GO Term	Description	P-value	FDR q-value	Enrichment	N	B	n	b	Genes
	GO:0050830	defense response to Gram-positive bacterium	4.42e-07	0.00328	7.75	9932	48	267	10	[PGRP-SB1 - cg9681 gene product from transcript cg9681-ra, psh - persephone, PGRP-SC2 - cg14745 gene product from transcript cg14745-ra, AttA - attacin-a, proPO45 - prophenoloxidase 45, DptB - diptericin b, eater - cg6124 gene product from transcript cg6124-rc, PGRP-LA - peptidoglycan recognition protein la, proPO-A1 - prophenol oxidase a1, edin - elevated during infection]
	GO:0042742	defense response to bacterium	2.49e-05	0.0925	3.33	9932	179	267	16	[AttA - attacin-a, LysX - lysozyme x, eater - cg6124 gene product from transcript cg6124-rc, PGRP-LA - peptidoglycan recognition protein la, LysB - lysozyme b, edin - elevated during infection, LysD - lysozyme d, PGRP-SB1 - cg9681 gene product from transcript cg9681-ra, psh - persephone, PGRP-SC2 - cg14745 gene product from transcript cg14745-ra, IM3 - immune induced molecule 3, LysE - lysozyme e…

## Sheet: GOrilla-Molecular function
BRGC, upregulated DEGs	GO Term	Description	P-value	FDR q-value	Enrichment	N	B	n	b	Genes
	GO:0030414	peptidase inhibitor activity	1.77e-06	0.00485	3.57	8207	50	782	17	[Timp - tissue inhibitor of metalloproteases, Tep2 - thioester-containing protein 2, CG4091 - cg4091 gene product from transcript cg4091-ra, fat-spondin - cg6953 gene product from transcript cg6953-rb, Spn88Eb - serpin 88eb, Spn47C - serpin 47c, Tep4 - thioester-containing protein 4, Tep1 - thioester-containing protein 1, cer - crammer, Spn77Ba - serpin 77ba, CG30046 - cg30046 gene product from t…
	GO:0004866	endopeptidase inhibitor activity	3.51e-06	0.00479	3.57	8207	47	782	16	[Timp - tissue inhibitor of metalloproteases, Tep2 - thioester-containing protein 2, CG4091 - cg4091 gene product from transcript cg4091-ra, Spn88Eb - serpin 88eb, fat-spondin - cg6953 gene product from transcript cg6953-rb, Spn47C - serpin 47c, Tep4 - thioester-containing protein 4, Tep1 - thioester-containing protein 1, cer - crammer, Spn77Ba - serpin 77ba, CG30046 - cg30046 gene product from t…
	GO:0061135	endopeptidase regulator activity	6.51e-06	0.00593	3.43	8207	49	782	16	[Timp - tissue inhibitor of metalloproteases, Tep2 - thioester-containing protein 2, CG4091 - cg4091 gene product from transcript cg4091-ra, Spn88Eb - serpin 88eb, fat-spondin - cg6953 gene product from transcript cg6953-rb, Spn47C - serpin 47c, Tep4 - thioester-containing protein 4, Tep1 - thioester-containing protein 1, cer - crammer, Spn77Ba - serpin 77ba, CG30046 - cg30046 gene product from t…
	GO:0008236	serine-type peptidase activity	9.24e-06	0.00631	2.39	8207	123	782	28	[CG33460 - cg33460 gene product from transcript cg33460-ra, CG30187 - cg30187 gene product from transcript cg30187-rc, Sp212 - serine-peptidase 212, CG18557 - cg18557 gene product from transcript cg18557-ra, CG31219 - cg31219 gene product from transcript cg31219-ra, CG10764 - cg10764 gene product from transcript cg10764-ra, ea - easter, CG30098 - cg30098 gene product from transcript cg30098-ra, C…
	GO:0017171	serine hydrolase activity	1.09e-05	0.00594	2.37	8207	124	782	28	[CG33460 - cg33460 gene product from transcript cg33460-ra, CG30187 - cg30187 gene product from transcript cg30187-rc, Sp212 - serine-peptidase 212, CG18557 - cg18557 gene product from transcript cg18557-ra, CG31219 - cg31219 gene product from transcript cg31219-ra, CG10764 - cg10764 gene product from transcript cg10764-ra, ea - easter, CG30098 - cg30098 gene product from transcript cg30098-ra, C…
	GO:0061134	peptidase regulator activity	1.33e-05	0.00604	3.13	8207	57	782	17	[Timp - tissue inhibitor of metalloproteases, Tep2 - thioester-containing protein 2, CG4091 - cg4091 gene product from transcript cg4091-ra, fat-spondin - cg6953 gene product from transcript cg6953-rb, Spn88Eb - serpin 88eb, Spn47C - serpin 47c, Tep4 - thioester-containing protein 4, Tep1 - thioester-containing protein 1, cer - crammer, Spn77Ba - serpin 77ba, CG30046 - cg30046 gene product from t…
	GO:0004252	serine-type endopeptidase activity	2.04e-05	0.00795	2.43	8207	108	782	25	[CG33460 - cg33460 gene product from transcript cg33460-ra, CG30187 - cg30187 gene product from transcript cg30187-rc, Sp212 - serine-peptidase 212, CG18557 - cg18557 gene product from transcript cg18557-ra, CG31219 - cg31219 gene product from transcript cg31219-ra, CG10764 - cg10764 gene product from transcript cg10764-ra, ea - easter, CG30098 - cg30098 gene product from transcript cg30098-ra, C…
	GO:0004857	enzyme inhibitor activity	7.9e-05	0.027	2.59	8207	77	782	19	[CycG - cyclin g, Timp - tissue inhibitor of metalloproteases, Tep2 - thioester-containing protein 2, CG4091 - cg4091 gene product from transcript cg4091-ra, fat-spondin - cg6953 gene product from transcript cg6953-rb, Spn88Eb - serpin 88eb, Spn47C - serpin 47c, Tep4 - thioester-containing protein 4, Tep1 - thioester-containing protein 1, cer - crammer, Spn77Ba - serpin 77ba, CG30046 - cg30046 ge…
BRGC, upregulated DEGs	GO Term	Description	P-value	FDR q-value	Enrichment	N	B	n	b	Genes
	GO:0003677	DNA binding	2.34e-12	6.39e-09	1.98	8207	767	563	104	[E(spl)m5-HLH - enhancer of split m5, helix-loop-helix, Ercc1 - cg10215 gene product from transcript cg10215-ra, ase - asense, CG18600 - cg18600 gene product from transcript cg18600-ra, ind - intermediate neuroblasts defective, Dref - dna replication-related element factor, dpa - disc proliferation abnormal, CG9650 - cg9650 gene product from transcript cg9650-rg, Orc1 - origin recognition complex…
	GO:0140110	transcription regulator activity	5.81e-10	7.94e-07	2.08	8207	519	563	74	[E(spl)m5-HLH - enhancer of split m5, helix-loop-helix, CG11294 - cg11294 gene product from transcript cg11294-rb, Vsx1 - visual system homeobox 1 ortholog, MED16 - mediator complex subunit 16, MED17 - mediator complex subunit 17, CG33213 - cg33213 gene product from transcript cg33213-ra, Taf2 - tbp-associated factor 2, l(3)73Ah - lethal (3) 73ah, ase - asense, dmrt99B - doublesex-mab related 99b…
	GO:0003676	nucleic acid binding	1.76e-09	1.6e-06	1.55	8207	1458	563	155	[E(spl)m5-HLH - enhancer of split m5, helix-loop-helix, Nelf-A - negative elongation factor a, CG9346 - cg9346 gene product from transcript cg9346-ra, Pof - painting of fourth, Ercc1 - cg10215 gene product from transcript cg10215-ra, eIF2B-delta - cg10315 gene product from transcript cg10315-ra, ase - asense, CG18600 - cg18600 gene product from transcript cg18600-ra, ind - intermediate neuroblast…
	GO:0043565	sequence-specific DNA binding	2.71e-09	1.85e-06	2.13	8207	445	563	65	[E(spl)m5-HLH - enhancer of split m5, helix-loop-helix, CG11294 - cg11294 gene product from transcript cg11294-rb, Vsx1 - visual system homeobox 1 ortholog, CG33213 - cg33213 gene product from transcript cg33213-ra, Taf2 - tbp-associated factor 2, l(3)73Ah - lethal (3) 73ah, ase - asense, dmrt99B - doublesex-mab related 99b, Dref - dna replication-related element factor, ind - intermediate neurob…
	GO:1901363	heterocyclic compound binding	7.19e-08	3.93e-05	1.36	8207	2262	563	211	[CG5660 - cg5660 gene product from transcript cg5660-ra, Pros26.4 - proteasome 26s subunit subunit 4 atpase, eIF2B-delta - cg10315 gene product from transcript cg10315-ra, ase - asense, ind - intermediate neuroblasts defective, CG18600 - cg18600 gene product from transcript cg18600-ra, Dref - dna replication-related element factor, mRpL39 - mitochondrial ribosomal protein l39, dpa - disc prolifer…
	GO:0097159	organic cyclic compound binding	1.09e-07	4.95e-05	1.35	8207	2273	563	211	[CG5660 - cg5660 gene product from transcript cg5660-ra, Pros26.4 - proteasome 26s subunit subunit 4 atpase, eIF2B-delta - cg10315 gene product from transcript cg10315-ra, ase - asense, ind - intermediate neuroblasts defective, CG18600 - cg18600 gene product from transcript cg18600-ra, Dref - dna replication-related element factor, mRpL39 - mitochondrial ribosomal protein l39, dpa - disc prolifer…
	GO:0003700	DNA-binding transcription factor activity	2.52e-07	9.82e-05	2.02	8207	405	563	56	[E(spl)m5-HLH - enhancer of split m5, helix-loop-helix, CG11294 - cg11294 gene product from transcript cg11294-rb, Vsx1 - visual system homeobox 1 ortholog, CG33213 - cg33213 gene product from transcript cg33213-ra, l(3)73Ah - lethal (3) 73ah, ase - asense, dmrt99B - doublesex-mab related 99b, ind - intermediate neuroblasts defective, Dref - dna replication-related element factor, CG9650 - cg9650…
	GO:0001067	regulatory region nucleic acid binding	4.32e-06	0.00147	2.03	8207	316	563	44	[E(spl)m5-HLH - enhancer of split m5, helix-loop-helix, CG12942 - cg12942 gene product from transcript cg12942-ra, CG11294 - cg11294 gene product from transcript cg11294-rb, Taf7 - tbp-associated factor 7, Hey - hairy/e(spl)-related with yrpw motif, fkh - fork head, CG12391 - cg12391 gene product from transcript cg12391-ra, disco - disconnected, CG33213 - cg33213 gene product from transcript cg33…
	GO:0044212	transcription regulatory region DNA binding	4.32e-06	0.00131	2.03	8207	316	563	44	[E(spl)m5-HLH - enhancer of split m5, helix-loop-helix, CG12942 - cg12942 gene product from transcript cg12942-ra, CG11294 - cg11294 gene product from transcript cg11294-rb, Taf7 - tbp-associated factor 7, fkh - fork head, Hey - hairy/e(spl)-related with yrpw motif, CG12391 - cg12391 gene product from transcript cg12391-ra, disco - disconnected, CG33213 - cg33213 gene product from transcript cg33…
	GO:0003712	transcription coregulator activity	6.11e-06	0.00167	2.64	8207	138	563	25	[E(spl)m5-HLH - enhancer of split m5, helix-loop-helix, Taf7 - tbp-associated factor 7, Hey - hairy/e(spl)-related with yrpw motif, MED16 - mediator complex subunit 16, Bap60 - brahma associated protein 60kd, nab - cg33545 gene product from transcript cg33545-rc, MED17 - mediator complex subunit 17, CG13287 - cg13287 gene product from transcript cg13287-ra, Lpin - lipin, Bgb - big brother, sna - …
	GO:1990837	sequence-specific double-stranded DNA binding	9.49e-06	0.00236	2.01	8207	305	563	42	[E(spl)m5-HLH - enhancer of split m5, helix-loop-helix, CG12942 - cg12942 gene product from transcript cg12942-ra, CG11294 - cg11294 gene product from transcript cg11294-rb, D1 - d1 chromosomal protein, fkh - fork head, Hey - hairy/e(spl)-related with yrpw motif, CG12391 - cg12391 gene product from transcript cg12391-ra, disco - disconnected, CG33213 - cg33213 gene product from transcript cg33213…
	GO:0003690	double-stranded DNA binding	1.69e-05	0.00384	1.93	8207	333	563	44	[E(spl)m5-HLH - enhancer of split m5, helix-loop-helix, CG12942 - cg12942 gene product from transcript cg12942-ra, TBPH - tar dna-binding protein-43 homolog, CG11294 - cg11294 gene product from transcript cg11294-rb, D1 - d1 chromosomal protein, Hey - hairy/e(spl)-related with yrpw motif, fkh - fork head, CG12391 - cg12391 gene product from transcript cg12391-ra, disco - disconnected, CG33213 - c…
	GO:0000976	transcription regulatory region sequence-specific DNA binding	1.8e-05	0.00378	2.02	8207	282	563	39	[E(spl)m5-HLH - enhancer of split m5, helix-loop-helix, CG12942 - cg12942 gene product from transcript cg12942-ra, CG11294 - cg11294 gene product from transcript cg11294-rb, Hey - hairy/e(spl)-related with yrpw motif, fkh - fork head, CG12391 - cg12391 gene product from transcript cg12391-ra, disco - disconnected, CG33213 - cg33213 gene product from transcript cg33213-ra, pzg - putzig, l(3)73Ah -…
	GO:0003682	chromatin binding	2.99e-05	0.00584	2.37	8207	160	563	26	[Ctf4 - cg13350 gene product from transcript cg13350-ra, Caf1 - chromatin assembly factor 1 subunit, woc - without children, Sfmbt - scm-related gene containing four mbt domains, Pof - painting of fourth, CG13287 - cg13287 gene product from transcript cg13287-ra, pzg - putzig, Taf2 - tbp-associated factor 2, atms - antimeros, MRG15 - cg6363 gene product from transcript cg6363-ra, Mi-2 - cg8103 ge…
	GO:0001012	RNA polymerase II regulatory region DNA binding	5.39e-05	0.00982	2.11	8207	214	563	31	[E(spl)m5-HLH - enhancer of split m5, helix-loop-helix, CG11294 - cg11294 gene product from transcript cg11294-rb, fkh - fork head, Hey - hairy/e(spl)-related with yrpw motif, CG33213 - cg33213 gene product from transcript cg33213-ra, pzg - putzig, Taf2 - tbp-associated factor 2, l(3)73Ah - lethal (3) 73ah, dmrt99B - doublesex-mab related 99b, ase - asense, esg - escargot, ap - apterous, AP-2 - c…
	GO:0005488	binding	5.84e-05	0.00997	1.15	8207	4265	563	337	[Sas-4 - cg10061 gene product from transcript cg10061-ra, scra - scraps, CG5660 - cg5660 gene product from transcript cg5660-ra, MED17 - mediator complex subunit 17, eIF2B-delta - cg10315 gene product from transcript cg10315-ra, Pros26.4 - proteasome 26s subunit subunit 4 atpase, ase - asense, ind - intermediate neuroblasts defective, CG18600 - cg18600 gene product from transcript cg18600-ra, Dre…
	GO:0000981	DNA-binding transcription factor activity, RNA polymerase II-specific	6.44e-05	0.0104	2.06	8207	226	563	32	[fd59A - forkhead domain 59a, E(spl)m5-HLH - enhancer of split m5, helix-loop-helix, CG12942 - cg12942 gene product from transcript cg12942-ra, woc - without children, CG11294 - cg11294 gene product from transcript cg11294-rb, fkh - fork head, Bap60 - brahma associated protein 60kd, CG33213 - cg33213 gene product from transcript cg33213-ra, dmrt99B - doublesex-mab related 99b, Optix - cg18455 gen…
	GO:0003714	transcription corepressor activity	6.84e-05	0.0104	3.64	8207	48	563	12	[E(spl)m5-HLH - enhancer of split m5, helix-loop-helix, MBD-like - cg8208 gene product from transcript cg8208-rc, insv - insensitive, Hey - hairy/e(spl)-related with yrpw motif, Side - similar to deadpan, ebi - cg4063 gene product from transcript cg4063-ra, E(spl)m8-HLH - enhancer of split m8, helix-loop-helix, CG13287 - cg13287 gene product from transcript cg13287-ra, sna - snail, rept - reptin,…
	GO:0000977	RNA polymerase II regulatory region sequence-specific DNA binding	8.43e-05	0.0121	2.09	8207	209	563	30	[E(spl)m5-HLH - enhancer of split m5, helix-loop-helix, CG11294 - cg11294 gene product from transcript cg11294-rb, fkh - fork head, Hey - hairy/e(spl)-related with yrpw motif, CG33213 - cg33213 gene product from transcript cg33213-ra, pzg - putzig, Taf2 - tbp-associated factor 2, l(3)73Ah - lethal (3) 73ah, dmrt99B - doublesex-mab related 99b, ase - asense, esg - escargot, ap - apterous, AP-2 - c…
BRGC, all DEGs: no signficantly enriched functions
Body, downregulated DEGs	GO Term	Description	P-value	FDR q-value	Enrichment	N	B	n	b	Genes
	GO:0004252	serine-type endopeptidase activity	1.74e-08	4.76e-05	5.34	9932	171	185	17	[Corin - cg2105 gene product from transcript cg2105-rc, CG30083 - cg30083 gene product from transcript cg30083-rb, CG10232 - cg10232 gene product from transcript cg10232-rc, CG33226 - cg33226 gene product from transcript cg33226-rc, CG33460 - cg33460 gene product from transcript cg33460-ra, CG11912 - cg11912 gene product from transcript cg11912-ra, CG30286 - cg30286 gene product from transcript c…
	GO:0008236	serine-type peptidase activity	8.32e-08	0.000114	4.8	9932	190	185	17	[Corin - cg2105 gene product from transcript cg2105-rc, CG30083 - cg30083 gene product from transcript cg30083-rb, CG10232 - cg10232 gene product from transcript cg10232-rc, CG33226 - cg33226 gene product from transcript cg33226-rc, CG33460 - cg33460 gene product from transcript cg33460-ra, CG11912 - cg11912 gene product from transcript cg11912-ra, CG30286 - cg30286 gene product from transcript c…
	GO:0017171	serine hydrolase activity	8.99e-08	8.22e-05	4.78	9932	191	185	17	[Corin - cg2105 gene product from transcript cg2105-rc, CG30083 - cg30083 gene product from transcript cg30083-rb, CG10232 - cg10232 gene product from transcript cg10232-rc, CG33226 - cg33226 gene product from transcript cg33226-rc, CG33460 - cg33460 gene product from transcript cg33460-ra, CG11912 - cg11912 gene product from transcript cg11912-ra, CG30286 - cg30286 gene product from transcript c…
	GO:0008970	phospholipase A1 activity	1.7e-06	0.00116	35.79	9932	6	185	4	[CG17191 - cg17191 gene product from transcript cg17191-ra, CG6277 - cg6277 gene product from transcript cg6277-ra, CG6283 - cg6283 gene product from transcript cg6283-ra, CG6295 - cg6295 gene product from transcript cg6295-ra]
	GO:0016787	hydrolase activity	2.04e-06	0.00112	1.85	9932	1599	185	55	[Corin - cg2105 gene product from transcript cg2105-rc, LysB - lysozyme b, LysD - lysozyme d, PGRP-SC2 - cg14745 gene product from transcript cg14745-ra, CG10764 - cg10764 gene product from transcript cg10764-ra, LysE - lysozyme e, RabX2 - cg2885 gene product from transcript cg2885-ra, CG8586 - cg8586 gene product from transcript cg8586-ra, Jon44E - jonah 44e, Amy-p - amylase proximal, CG2017 - c…
	GO:0004175	endopeptidase activity	5.38e-06	0.00246	3.27	9932	312	185	19	[Corin - cg2105 gene product from transcript cg2105-rc, CG30083 - cg30083 gene product from transcript cg30083-rb, CG10232 - cg10232 gene product from transcript cg10232-rc, CG33226 - cg33226 gene product from transcript cg33226-rc, CG33460 - cg33460 gene product from transcript cg33460-ra, CG11912 - cg11912 gene product from transcript cg11912-ra, CG30286 - cg30286 gene product from transcript c…
	GO:0004097	catechol oxidase activity	6.36e-06	0.00249	53.69	9932	3	185	3	[proPO59 - prophenoloxidase 59, proPO45 - prophenoloxidase 45, proPO-A1 - prophenol oxidase a1]
	GO:0016682	oxidoreductase activity, acting on diphenols and related substances as donors, oxygen as acceptor	6.36e-06	0.00218	53.69	9932	3	185	3	[proPO59 - prophenoloxidase 59, proPO45 - prophenoloxidase 45, proPO-A1 - prophenol oxidase a1]
	GO:0036264	dopamine monooxygenase activity	6.36e-06	0.00194	53.69	9932	3	185	3	[proPO59 - prophenoloxidase 59, proPO45 - prophenoloxidase 45, proPO-A1 - prophenol oxidase a1]
	GO:0036263	L-DOPA monooxygenase activity	6.36e-06	0.00174	53.69	9932	3	185	3	[proPO59 - prophenoloxidase 59, proPO45 - prophenoloxidase 45, proPO-A1 - prophenol oxidase a1]
	GO:0004553	hydrolase activity, hydrolyzing O-glycosyl compounds	1.34e-05	0.00334	6.19	9932	78	185	9	[Mal-A1 - maltase a1, LM408 - lysosomal alpha-mannosidase, LysD - lysozyme d, CG5322 - cg5322 gene product from transcript cg5322-rb, LysE - lysozyme e, Amyrel - cg8221 gene product from transcript cg8221-ra, CG9463 - cg9463 gene product from transcript cg9463-ra, Amy-p - amylase proximal, LysB - lysozyme b]
	GO:0016798	hydrolase activity, acting on glycosyl bonds	2.46e-05	0.00562	5.75	9932	84	185	9	[Mal-A1 - maltase a1, LM408 - lysosomal alpha-mannosidase, LysD - lysozyme d, CG5322 - cg5322 gene product from transcript cg5322-rb, LysE - lysozyme e, Amyrel - cg8221 gene product from transcript cg8221-ra, CG9463 - cg9463 gene product from transcript cg9463-ra, Amy-p - amylase proximal, LysB - lysozyme b]
	GO:0061783	peptidoglycan muralytic activity	3.39e-05	0.00715	12.78	9932	21	185	5	[LysD - lysozyme d, PGRP-SC2 - cg14745 gene product from transcript cg14745-ra, LysE - lysozyme e, PGRP-LA - peptidoglycan recognition protein la, LysB - lysozyme b]
	GO:0003824	catalytic activity	4.84e-05	0.00948	1.39	9932	3637	185	94	[CG33093 - cg33093 gene product from transcript cg33093-ra, Corin - cg2105 gene product from transcript cg2105-rc, CG12262 - cg12262 gene product from transcript cg12262-ra, CG34057 - cg34057 gene product from transcript cg34057-ra, St4 - sulfotransferase 4, LysB - lysozyme b, LysD - lysozyme d, CG10764 - cg10764 gene product from transcript cg10764-ra, PGRP-SC2 - cg14745 gene product from transc…
Body, downregulated DEGs: no significantly enriched functions
Body, all DEGs	GO Term	Description	P-value	FDR q-value	Enrichment	N	B	n	b	Genes
	GO:0004252	serine-type endopeptidase activity	2.98e-08	8.16e-05	4.35	9932	171	267	20	[Corin - cg2105 gene product from transcript cg2105-rc, CG30083 - cg30083 gene product from transcript cg30083-rb, CG10232 - cg10232 gene product from transcript cg10232-rc, CG33226 - cg33226 gene product from transcript cg33226-rc, CG33460 - cg33460 gene product from transcript cg33460-ra, CG31205 - cg31205 gene product from transcript cg31205-rb, CG5255 - cg5255 gene product from transcript cg5…
	GO:0008970	phospholipase A1 activity	7.94e-08	0.000109	31	9932	6	267	5	[CG17191 - cg17191 gene product from transcript cg17191-ra, CG6277 - cg6277 gene product from transcript cg6277-ra, CG6283 - cg6283 gene product from transcript cg6283-ra, CG6295 - cg6295 gene product from transcript cg6295-ra, CG6296 - cg6296 gene product from transcript cg6296-ra]
	GO:0008236	serine-type peptidase activity	1.74e-07	0.000159	3.92	9932	190	267	20	[Corin - cg2105 gene product from transcript cg2105-rc, CG30083 - cg30083 gene product from transcript cg30083-rb, CG10232 - cg10232 gene product from transcript cg10232-rc, CG33226 - cg33226 gene product from transcript cg33226-rc, CG33460 - cg33460 gene product from transcript cg33460-ra, CG31205 - cg31205 gene product from transcript cg31205-rb, CG5255 - cg5255 gene product from transcript cg5…
	GO:0017171	serine hydrolase activity	1.9e-07	0.00013	3.9	9932	191	267	20	[Corin - cg2105 gene product from transcript cg2105-rc, CG30083 - cg30083 gene product from transcript cg30083-rb, CG10232 - cg10232 gene product from transcript cg10232-rc, CG33226 - cg33226 gene product from transcript cg33226-rc, CG33460 - cg33460 gene product from transcript cg33460-ra, CG31205 - cg31205 gene product from transcript cg31205-rb, CG5255 - cg5255 gene product from transcript cg5…
	GO:0061783	peptidoglycan muralytic activity	7.9e-07	0.000433	12.4	9932	21	267	7	[LysD - lysozyme d, PGRP-SB1 - cg9681 gene product from transcript cg9681-ra, PGRP-SC2 - cg14745 gene product from transcript cg14745-ra, LysE - lysozyme e, LysX - lysozyme x, PGRP-LA - peptidoglycan recognition protein la, LysB - lysozyme b]
	GO:0004553	hydrolase activity, hydrolyzing O-glycosyl compounds	6.8e-06	0.00311	5.25	9932	78	267	11	[Mal-A1 - maltase a1, LM408 - lysosomal alpha-mannosidase, LysD - lysozyme d, CG5322 - cg5322 gene product from transcript cg5322-rb, LysE - lysozyme e, Amyrel - cg8221 gene product from transcript cg8221-ra, CG9463 - cg9463 gene product from transcript cg9463-ra, CG31202 - cg31202 gene product from transcript cg31202-ra, Amy-p - amylase proximal, LysX - lysozyme x, LysB - lysozyme b]
	GO:0016798	hydrolase activity, acting on glycosyl bonds	1.41e-05	0.00551	4.87	9932	84	267	11	[Mal-A1 - maltase a1, LM408 - lysosomal alpha-mannosidase, LysD - lysozyme d, CG5322 - cg5322 gene product from transcript cg5322-rb, LysE - lysozyme e, Amyrel - cg8221 gene product from transcript cg8221-ra, CG9463 - cg9463 gene product from transcript cg9463-ra, CG31202 - cg31202 gene product from transcript cg31202-ra, Amy-p - amylase proximal, LysX - lysozyme x, LysB - lysozyme b]
	GO:0004097	catechol oxidase activity	1.92e-05	0.00659	37.2	9932	3	267	3	[proPO59 - prophenoloxidase 59, proPO45 - prophenoloxidase 45, proPO-A1 - prophenol oxidase a1]
	GO:0016682	oxidoreductase activity, acting on diphenols and related substances as donors, oxygen as acceptor	1.92e-05	0.00585	37.2	9932	3	267	3	[proPO59 - prophenoloxidase 59, proPO45 - prophenoloxidase 45, proPO-A1 - prophenol oxidase a1]
	GO:0036264	dopamine monooxygenase activity	1.92e-05	0.00527	37.2	9932	3	267	3	[proPO59 - prophenoloxidase 59, proPO45 - prophenoloxidase 45, proPO-A1 - prophenol oxidase a1]
	GO:0036263	L-DOPA monooxygenase activity	1.92e-05	0.00479	37.2	9932	3	267	3	[proPO59 - prophenoloxidase 59, proPO45 - prophenoloxidase 45, proPO-A1 - prophenol oxidase a1]
	GO:0016787	hydrolase activity	2.48e-05	0.00568	1.61	9932	1599	267	69	[Corin - cg2105 gene product from transcript cg2105-rc, Lip1 - lipase 1, LysX - lysozyme x, LysB - lysozyme b, LysD - lysozyme d, PGRP-SB1 - cg9681 gene product from transcript cg9681-ra, Hsp68 - heat shock protein 68, PGRP-SC2 - cg14745 gene product from transcript cg14745-ra, CG10764 - cg10764 gene product from transcript cg10764-ra, LysE - lysozyme e, RabX2 - cg2885 gene product from transcrip…
	GO:0004175	endopeptidase activity	3.41e-05	0.00719	2.62	9932	312	267	22	[Corin - cg2105 gene product from transcript cg2105-rc, CG30083 - cg30083 gene product from transcript cg30083-rb, CG10232 - cg10232 gene product from transcript cg10232-rc, CG33226 - cg33226 gene product from transcript cg33226-rc, CG33460 - cg33460 gene product from transcript cg33460-ra, CG31205 - cg31205 gene product from transcript cg31205-rb, CG5255 - cg5255 gene product from transcript cg5…
	GO:0016298	lipase activity	3.65e-05	0.00714	6.2	9932	48	267	8	[Lip1 - lipase 1, CG17191 - cg17191 gene product from transcript cg17191-ra, CG6277 - cg6277 gene product from transcript cg6277-ra, CG6283 - cg6283 gene product from transcript cg6283-ra, CG6295 - cg6295 gene product from transcript cg6295-ra, CG8093 - cg8093 gene product from transcript cg8093-ra, Lip3 - cg8823 gene product from transcript cg8823-ra, CG6296 - cg6296 gene product from transcript…
	GO:0004364	glutathione transferase activity	4.01e-05	0.00734	7.23	9932	36	267	7	[Mgstl - microsomal glutathione s-transferase-like, GstT3 - glutathione s transferase t3, GstE8 - glutathione s transferase e8, GstD5 - glutathione s transferase d5, GstE5 - glutathione s transferase e5, GstE2 - glutathione s transferase e2, GstD9 - glutathione s transferase d9]

## Sheet: Explanation from GOrilla
P-value' is the enrichment p-value computed according to the mHG or HG model. This p-value is not corrected for multiple testing
'FDR q-value' is the correction of the above p-value for multiple testing using the Benjamini and Hochberg (1995) method.
Namely, for the ith term (ranked according to p-value) the FDR q-value is (p-value * number of GO terms) / i.
Enrichment (N, B, n, b) is defined as follows:
N - is the total number of genes
B - is the total number of genes associated with a specific GO term
n - is the number of genes in the top of the user's input list or in the target set when appropriate
b - is the number of genes in the intersection
Enrichment = (b/n) / (B/N)
Genes: For each GO term you can see the list of associated genes that appear in the optimal top of the list.
Each gene name is specified by gene symbol followed by a short description of the gene

## Sheet: REVIGO-Biological process
BGRC, upregulated DEGs	term_ID	description	frequency	plot_X	plot_Y	plot_size	log10 FDR	uniqueness	dispensability	representative	eliminated
	GO:0002376	immune system process	0.04166	3.617	4.334	2.677	-1.317	0.933	0	2376	0
	GO:0006026	aminoglycan catabolic process	0.00202	2.645	-4.19	1.38	-1.2534	0.8	0	6026	0
	GO:0031589	cell-substrate adhesion	0.00246	-1.808	-6.399	1.462	-1.0458	0.93	0	31589	0
	GO:0050830	defense response to Gram-positive bacterium	0.0036	-6.341	-1.894	1.623	-1.8508	0.619	0	50830	0
	GO:0050896	response to stimulus	0.27608	4.757	-0.106	3.497	-1.0575	0.949	0	50896	0
	GO:0055085	transmembrane transport	0.07032	-0.163	7.425	2.904	-1.0325	0.935	0	55085	0
	GO:0006955	immune response	0.02821	-6.029	2.311	2.508	-1.7328	0.39	0.203	6955	0
	GO:0006952	defense response	0.03533	-6.581	-0.844	2.605	-1.224	0.726	0.435	6952	0
	GO:0032823	regulation of natural killer cell differentiation	9e-05	-5.587	5.124	0.301	-1.1979	0.198	0.472	32823	0
	GO:0006022	aminoglycan metabolic process	0.01257	null	null	2.158	-1.0386	0.806	0.513	6026	1
	GO:0002808	regulation of antibacterial peptide biosynthetic process	0.00202	null	null	1.38	-1.0334	0.236	0.666	50830	1
	GO:0002683	negative regulation of immune system process	0.00571	null	null	1.82	-1.0545	0.386	0.698	6955	1
	GO:0050865	regulation of cell activation	9e-05	null	null	0.301	-1.295	0.415	0.725	32823	1
	GO:0051707	response to other organism	0.03147	null	null	2.555	-1.0482	0.624	0.738	50830	1
	GO:0006030	chitin metabolic process	0.00984	null	null	2.053	-1.1537	0.789	0.798	6026	1
	GO:0045087	innate immune response	0.02048	null	null	2.369	-1.3325	0.35	0.817	6955	1
	GO:0009617	response to bacterium	0.02057	null	null	2.371	-1.1487	0.634	0.912	50830	1
	GO:0002807	positive regulation of antimicrobial peptide biosynthetic process	0.00229	null	null	1.431	-1.02	0.247	0.921	50830	1
	GO:0002786	regulation of antibacterial peptide production	0.00202	null	null	1.38	-1.007	0.276	0.998	50830	1
	GO:0045619	regulation of lymphocyte differentiation	9e-05	null	null	0.301	-1.0353	0.198	1	32823	1
	GO:0045620	negative regulation of lymphocyte differentiation	9e-05	null	null	0.301	-1.0731	0.198	1	32823	1
	GO:0051249	regulation of lymphocyte activation	9e-05	null	null	0.301	-1.3161	0.198	1	32823	1
	GO:0050866	negative regulation of cell activation	0.00488	null	null	1.748	-1.2725	0.15	1.274	32823	1
	GO:0032814	regulation of natural killer cell activation	9e-05	null	null	0.301	-1.1403	0.198	1.274	32823	1
	GO:0032815	negative regulation of natural killer cell activation	9e-05	null	null	0.301	-1.1079	0.198	1.274	32823	1
	GO:0051250	negative regulation of lymphocyte activation	9e-05	null	null	0.301	-1.3363	0.198	1.274	32823	1
	GO:0032827	negative regulation of natural killer cell differentiation involved in immune response	0.00101	null	null	1.079	-1.2495	0.09	1.529	32823	1
	GO:0032824	negative regulation of natural killer cell differentiation	0.00168	null	null	1.301	-1.1701	0.106	1.595	32823	1
	GO:0032826	regulation of natural killer cell differentiation involved in immune response	0.00327	null	null	1.58	-1.224	0.055	1.691	32823	1
BGRC, downregulated DEGs	term_ID	description	frequency	plot_X	plot_Y	plot_size	log10 FDR	uniqueness	dispensability	representative	eliminated
	GO:0006325	chromatin organization	0.0341	-6.199	-0.646	2.59	-3.2396	0.827	0	6325	0
	GO:1905269	positive regulation of chromatin organization	0.00378	null	null	1.643	-1.1931	0.591	0.636	6325	1
	GO:0016570	histone modification	0.01732	null	null	2.297	-1.6073	0.65	0.747	6325	1
	GO:0016569	covalent chromatin modification	0.02004	null	null	2.36	-1.6162	0.678	0.819	6325	1
	GO:0006338	chromatin remodeling	0.00932	null	null	2.029	-2.0114	0.828	0.634	6325	1
	GO:0043044	ATP-dependent chromatin remodeling	0.0036	null	null	1.623	-2.5157	0.841	0.52	6325	1
	GO:0007423	sensory organ development	0.04254	-3.203	4.486	2.686	-1.5935	0.925	0	7423	0
	GO:0010628	positive regulation of gene expression	0.0378	1.894	-3.173	2.634	-4.2823	0.388	0	10628	0
	GO:1903508	positive regulation of nucleic acid-templated transcription	0.03314	null	null	2.577	-3.3152	0.314	0.967	10628	1
	GO:1903507	negative regulation of nucleic acid-templated transcription	0.02971	null	null	2.53	-1.7696	0.328	0.967	10628	1
	GO:1903506	regulation of nucleic acid-templated transcription	0.09695	null	null	3.043	-9.3516	0.289	0.901	10628	1
	GO:0009893	positive regulation of metabolic process	0.06285	null	null	2.855	-2.6364	0.438	0.615	10628	1
	GO:0010604	positive regulation of macromolecule metabolic process	0.05854	null	null	2.824	-3.0625	0.377	0.86	10628	1
	GO:0048523	negative regulation of cellular process	0.10802	null	null	3.09	-1.1898	0.542	0.646	10628	1
	GO:0009891	positive regulation of biosynthetic process	0.04087	null	null	2.668	-2.7167	0.389	0.801	10628	1
	GO:0080090	regulation of primary metabolic process	0.1663	null	null	3.277	-8.2823	0.388	0.789	10628	1
	GO:0009890	negative regulation of biosynthetic process	0.03859	null	null	2.643	-1.3344	0.407	0.76	10628	1
	GO:0009889	regulation of biosynthetic process	0.11646	null	null	3.123	-8.3089	0.424	0.525	10628	1
	GO:0010468	regulation of gene expression	0.12314	null	null	3.147	-9.8761	0.377	0.698	10628	1
	GO:0031323	regulation of cellular metabolic process	0.16586	null	null	3.276	-8.2449	0.37	0.793	10628	1
	GO:1902680	positive regulation of RNA biosynthetic process	0.03314	null	null	2.577	-3.2692	0.314	0.958	10628	1
	GO:1902679	negative regulation of RNA biosynthetic process	0.0298	null	null	2.531	-1.7471	0.328	0.955	10628	1
	GO:0031328	positive regulation of cellular biosynthetic process	0.04087	null	null	2.668	-2.7328	0.357	0.944	10628	1
	GO:0031327	negative regulation of cellular biosynthetic process	0.03859	null	null	2.643	-1.341	0.371	0.957	10628	1
	GO:0031326	regulation of cellular biosynthetic process	0.1162	null	null	3.122	-8.1002	0.344	0.874	10628	1
	GO:0031325	positive regulation of cellular metabolic process	0.05995	null	null	2.834	-1.7352	0.37	0.918	10628	1
	GO:0051252	regulation of RNA metabolic process	0.10442	null	null	3.075	-11.0123	0.311	0.68	10628	1
	GO:0010556	regulation of macromolecule biosynthetic process	0.11128	null	null	3.103	-8.618	0.353	0.863	10628	1
	GO:0010557	positive regulation of macromolecule biosynthetic process	0.03692	null	null	2.624	-2.9281	0.368	0.915	10628	1
	GO:0010558	negative regulation of macromolecule biosynthetic process	0.03736	null	null	2.629	-1.5452	0.377	0.95	10628	1
	GO:2001141	regulation of RNA biosynthetic process	0.09695	null	null	3.043	-9.2725	0.291	0.877	10628	1
	GO:0019219	regulation of nucleobase-containing compound metabolic process	0.10961	null	null	3.096	-11.0809	0.332	0.821	10628	1
	GO:0051253	negative regulation of RNA metabolic process	0.03103	null	null	2.549	-1.6757	0.346	0.944	10628	1
	GO:0051254	positive regulation of RNA metabolic process	0.0341	null	null	2.59	-2.8153	0.332	0.937	10628	1
	GO:0006357	regulation of transcription from RNA polymerase II promoter	0.05555	null	null	2.801	-4.4377	0.334	0.765	10628	1
	GO:2000112	regulation of cellular macromolecule biosynthetic process	0.11005	null	null	3.098	-8.6861	0.329	0.858	10628	1
	GO:2000113	negative regulation of cellular macromolecule biosynthetic process	0.03683	null	null	2.623	-1.5528	0.358	0.926	10628	1
	GO:0045934	negative regulation of nucleobase-containing compound metabolic process	0.03279	null	null	2.573	-1.5331	0.359	0.892	10628	1
	GO:0045935	positive regulation of nucleobase-containing compound metabolic process	0.03683	null	null	2.623	-3.1101	0.343	0.912	10628	1
	GO:0051173	positive regulation of nitrogen compound metabolic process	0.04114	null	null	2.671	-1.7496	0.376	0.812	10628	1
	GO:0045892	negative regulation of transcription, DNA-templated	0.02918	null	null	2.522	-1.757	0.328	0.539	10628	1
	GO:0006355	regulation of transcription, DNA-templated	0.09607	null	null	3.039	-9.1752	0.288	0.856	10628	1
	GO:0045893	positive regulation of transcription, DNA-templated	0.03314	null	null	2.577	-3.2924	0.314	0.8	10628	1
	GO:0060255	regulation of macromolecule metabolic process	0.1627	null	null	3.268	-8.6478	0.379	0.728	10628	1
	GO:0051171	regulation of nitrogen compound metabolic process	0.12323	null	null	3.147	-8.3143	0.392	0.728	10628	1
	GO:0065007	biological regulation	0.38323	0.489	6.981	3.64	-1.5452	0.985	0	65007	0
	GO:0035601	protein deacylation	0.00202	4.288	3.996	1.38	-1.1851	0.782	0.128	35601	0
	GO:0006270	DNA replication initiation	0.00211	6.55	1.776	1.398	-1.1791	0.668	0.129	6270	0
	GO:2000177	regulation of neural precursor cell proliferation	0.00316	-0.259	-7.791	1.568	-2.8239	0.738	0.152	2000177	0
	GO:0042127	regulation of cell proliferation	0.01758	null	null	2.303	-1.4283	0.689	0.694	2000177	1
	GO:1901360	organic cyclic compound metabolic process	0.2237	5.591	-4.629	3.406	-1.5467	0.774	0.165	1901360	0
	GO:0007219	Notch signaling pathway	0.01468	-2.505	-4.982	2.225	-1.3188	0.7	0.183	7219	0
	GO:0051726	regulation of cell cycle	0.03243	-1.869	-6.202	2.568	-2.7959	0.597	0.204	51726	0
	GO:1901987	regulation of cell cycle phase transition	0.0131	null	null	2.176	-1.3143	0.608	0.949	51726	1
	GO:1901990	regulation of mitotic cell cycle phase transition	0.01301	null	null	2.173	-1.4962	0.607	0.887	51726	1
	GO:1903047	mitotic cell cycle process	0.0414	null	null	2.674	-1.7399	0.776	0.731	51726	1
	GO:0010948	negative regulation of cell cycle process	0.01107	null	null	2.104	-1.5391	0.557	0.781	51726	1
	GO:0022402	cell cycle process	0.06118	null	null	2.843	-2.2676	0.778	0.794	51726	1
	GO:0045786	negative regulation of cell cycle	0.0138	null	null	2.199	-1.1198	0.553	0.801	51726	1
	GO:0010564	regulation of cell cycle process	0.01837	null	null	2.322	-2.2604	0.6	0.639	51726	1
	GO:0007346	regulation of mitotic cell cycle	0.02022	null	null	2.364	-2.2464	0.594	0.84	51726	1
	GO:0046483	heterocycle metabolic process	0.21324	6.334	-2.524	3.385	-1.4855	0.713	0.206	46483	0
	GO:0019222	regulation of metabolic process	0.1772	1.442	-5.315	3.305	-8.3019	0.597	0.274	19222	0
	GO:0098732	macromolecule deacylation	0.00211	3.444	5.169	1.398	-1.0799	0.824	0.28	98732	0
	GO:0051276	chromosome organization	0.02945	-6.072	-1.562	2.526	-1.757	0.861	0.286	51276	0
	GO:0006725	cellular aromatic compound metabolic process	0.21895	5.683	-2.724	3.397	-1.083	0.712	0.33	6725	0
	GO:0007417	central nervous system development	0.02426	-4.026	3.896	2.442	-1.5003	0.923	0.361	7417	0
	GO:0033044	regulation of chromosome organization	0.00501	-4.113	-3.208	1.763	-1.6126	0.694	0.364	33044	0
	GO:2001252	positive regulation of chromosome organization	0.00149	null	null	1.255	-1.0825	0.654	0.602	33044	1
	GO:0000375	RNA splicing, via transesterification reactions	0.02153	5.001	0.371	2.391	-1.7235	0.578	0.383	375	0
	GO:0008380	RNA splicing	0.02364	null	null	2.431	-1.556	0.584	0.756	375	1
	GO:0000381	regulation of alternative mRNA splicing, via spliceosome	0.00677	null	null	1.892	-1.1118	0.462	0.828	375	1
	GO:0000377	RNA splicing, via transesterification reactions with bulged adenosine as nucleophile	0.02153	null	null	2.391	-1.5331	0.577	0.978	375	1
	GO:0000398	mRNA splicing, via spliceosome	0.02153	null	null	2.391	-1.5406	0.577	0.953	375	1
	GO:0006259	DNA metabolic process	0.0298	5.877	0.368	2.531	-1.2218	0.621	0.391	6259	0
	GO:0097485	neuron projection guidance	0.02312	-4.483	1.243	2.422	-1.1385	0.808	0.436	97485	0
	GO:0031290	retinal ganglion cell axon guidance	0.00105	null	null	1.114	-1.1203	0.851	0.684	97485	1
	GO:0048513	animal organ development	0.11972	-3.493	4.073	3.134	-1.5498	0.92	0.47	48513	0
	GO:0090304	nucleic acid metabolic process	0.17527	5.31	-0.704	3.3	-1.6038	0.542	0.476	90304	0
	GO:0006139	nucleobase-containing compound metabolic process	0.20673	null	null	3.372	-1.109	0.553	0.733	90304	1
	GO:0050794	regulation of cellular process	0.32557	-0.486	-5.868	3.569	-2.1952	0.565	0.481	50794	0
	GO:0050789	regulation of biological process	0.34895	null	null	3.599	-1.6904	0.634	0.544	50794	1
BRGC, all DEGs: no enriched processes
Body, upregulated DEGs: no enriched processes
Body, down-regulated DEGs	term_ID	description	frequency	plot_X	plot_Y	plot_size	log10 FDR	uniqueness	dispensability	representative	eliminated
	GO:1990834	response to odorant	0.00026	0.145	1	0.602	-1.4001	0.021	0	1990834	0
	GO:0006959	humoral immune response	0.0102	0.99	0.145	2.068	-1.0052	0.018	0.145	6959	0
Body, all DEGs	term_ID	description	frequency	plot_X	plot_Y	plot_size	log10 FDR	uniqueness	dispensability	representative	eliminated
	GO:0050830	defense response to Gram-positive bacterium	0.0036	0.996	0.924	1.623	-2.4841	0.618	0	50830	0
	GO:0042742	defense response to bacterium	0.0181	null	null	2.316	-1.0339	0.595	0.789	50830	1

## Sheet: REVIGO-Molecular function
BGRC, upregulated DEGs	term_ID	description	frequency	plot_X	plot_Y	plot_size	log10 FDR	uniqueness	dispensability	representative	eliminated
	GO:0004252	serine-type endopeptidase activity	0.02439	-4.882	1.25	2.435	-2.0996	0.443	0	4252	0
	GO:0008236	serine-type peptidase activity	0.02637	null	null	2.468	-2.2	0.443	0.962	4252	1
	GO:0004866	endopeptidase inhibitor activity	0.00891	5.039	-0.006	2	-2.3197	0.139	0	4866	0
	GO:0061134	peptidase regulator activity	0.00999	null	null	2.049	-2.219	0.195	0.723	4866	1
	GO:0061135	endopeptidase regulator activity	0.00918	null	null	2.013	-2.2269	0.138	0.972	4866	1
	GO:0030414	peptidase inhibitor activity	0.00918	null	null	2.013	-2.3143	0.138	0.969	4866	1
	GO:0004857	enzyme inhibitor activity	0.01215	null	null	2.134	-1.5686	0.189	0.748	4866	1
	GO:0017171	serine hydrolase activity	0.02646	-4.885	-1.238	2.47	-2.2262	0.556	0.402	17171	0
BGRC, downregulated DEGs	term_ID	description	frequency	plot_X	plot_Y	plot_size	log10 FDR	uniqueness	dispensability	representative	eliminated
	GO:0003700	transcription factor activity, sequence-specific DNA binding	0.03356	0.683	6.108	2.573	-4.0079	0.793	0	3700	0
	GO:0000981	RNA polymerase II transcription factor activity, sequence-specific DNA binding	0.01944	null	null	2.336	-1.983	0.792	0.894	3700	1
	GO:0003712	transcription cofactor activity	0.01224	4.144	1.597	2.137	-2.7773	0.799	0	3712	0
	GO:0003714	transcription corepressor activity	0.00279	null	null	1.505	-1.983	0.798	0.814	3712	1
	GO:0005488	binding	0.49132	3.939	-3.867	3.737	-2.0013	0.941	0	5488	0
	GO:0043565	sequence-specific DNA binding	0.03194	-6.604	1.849	2.551	-5.7328	0.396	0	43565	0
	GO:0003677	DNA binding	0.07694	null	null	2.932	-8.1945	0.452	0.524	43565	1
	GO:1990837	sequence-specific double-stranded DNA binding	0.01323	null	null	2.17	-2.6271	0.376	0.609	43565	1
	GO:0044212	transcription regulatory region DNA binding	0.01629	null	null	2.26	-2.8827	0.342	0.626	43565	1
	GO:0000977	RNA polymerase II regulatory region sequence-specific DNA binding	0.00855	null	null	1.982	-1.9172	0.339	0.911	43565	1
	GO:0001012	RNA polymerase II regulatory region DNA binding	0.009	null	null	2.004	-2.0079	0.367	0.916	43565	1
	GO:0003690	double-stranded DNA binding	0.01548	null	null	2.238	-2.4157	0.427	0.622	43565	1
	GO:0000976	transcription regulatory region sequence-specific DNA binding	0.01179	null	null	2.121	-2.4225	0.325	0.945	43565	1
	GO:0003682	chromatin binding	0.01512	-1.477	-7.137	2.228	-2.2336	0.762	0.095	3682	0
	GO:1901363	heterocyclic compound binding	0.25106	-4.557	-3.251	3.446	-4.4056	0.72	0.15	1901363	0
	GO:0097159	organic cyclic compound binding	0.25232	-6.489	-3.59	3.448	-4.3054	0.72	0.262	97159	0
	GO:0003676	nucleic acid binding	0.15531	-5.906	0.066	3.237	-5.7959	0.533	0.39	3676	0
	GO:0001067	regulatory region nucleic acid binding	0.01638	-5.829	2.929	2.262	-2.8327	0.517	0.416	1067	0
BRGC, all DEGs: no enriched functions
Body, upregulated DEGs	term_ID	description	frequency	plot_X	plot_Y	plot_size	log10 FDR	uniqueness	dispensability	representative	eliminated
	GO:0003824	catalytic activity	0.3774	2.386	-5.267	3.623	-2.0232	0.907	0	3824	0
	GO:0004252	serine-type endopeptidase activity	0.02439	-4.319	0.194	2.435	-4.3224	0.392	0	4252	0
	GO:0008236	serine-type peptidase activity	0.02637	null	null	2.468	-3.9431	0.389	0.962	4252	1
	GO:0004175	endopeptidase activity	0.03833	null	null	2.63	-2.6091	0.397	0.799	4252	1
	GO:0016682	oxidoreductase activity, acting on diphenols and related substances as donors, oxygen as acceptor	0.00045	4.58	1.995	0.778	-2.6615	0.442	0.106	16682	0
	GO:0036263	L-DOPA monooxygenase activity	0.00027	null	null	0.602	-2.7595	0.414	0.813	16682	1
	GO:0036264	dopamine monooxygenase activity	0.00027	null	null	0.602	-2.7122	0.414	1	16682	1
	GO:0004097	catechol oxidase activity	0.00027	null	null	0.602	-2.6038	0.42	0.937	16682	1
	GO:0061783	peptidoglycan muralytic activity	0.00261	-1.171	7.559	1.477	-2.1457	0.674	0.126	61783	0
	GO:0016787	hydrolase activity	0.16917	-1.958	3.317	3.274	-2.9508	0.604	0.221	16787	0
	GO:0008970	phosphatidylcholine 1-acylhydrolase activity	0.00072	-5.639	-2.56	0.954	-2.9355	0.577	0.27	8970	0
	GO:0004553	hydrolase activity, hydrolyzing O-glycosyl compounds	0.00765	-6.365	-0.174	1.934	-2.4763	0.521	0.344	4553	0
	GO:0016798	hydrolase activity, acting on glycosyl bonds	0.00927	-6.599	1.602	2.017	-2.2503	0.516	0.352	16798	0
	GO:0017171	serine hydrolase activity	0.02646	-4.924	1.435	2.47	-4.0851	0.485	0.402	17171	0
Body, downregulated DEGs: no enriched functions
Body, all DEGs	term_ID	description	frequency	plot_X	plot_Y	plot_size	log10 FDR	uniqueness	dispensability	representative	eliminated
	GO:0004252	serine-type endopeptidase activity	0.02439	3.735	-1.496	2.435	-4.0883	0.384	0	4252	0
	GO:0008236	serine-type peptidase activity	0.02637	null	null	2.468	-3.7986	0.381	0.962	4252	1
	GO:0004175	endopeptidase activity	0.03833	null	null	2.63	-2.1433	0.386	0.799	4252	1
	GO:0016682	oxidoreductase activity, acting on diphenols and related substances as donors, oxygen as acceptor	0.00045	-2.53	5.287	0.778	-2.2328	0.456	0.106	16682	0
	GO:0036263	L-DOPA monooxygenase activity	0.00027	null	null	0.602	-2.3197	0.431	0.813	16682	1
	GO:0036264	dopamine monooxygenase activity	0.00027	null	null	0.602	-2.2782	0.431	1	16682	1
	GO:0004097	catechol oxidase activity	0.00027	null	null	0.602	-2.1811	0.437	0.937	16682	1
	GO:0061783	peptidoglycan muralytic activity	0.00261	-4.364	-1.985	1.477	-3.3635	0.67	0.126	61783	0
	GO:0004364	glutathione transferase activity	0.00351	0.286	-7.52	1.602	-2.1343	0.665	0.13	4364	0
	GO:0016787	hydrolase activity	0.16917	0.132	-2.064	3.274	-2.2457	0.591	0.221	16787	0
	GO:0008970	phosphatidylcholine 1-acylhydrolase activity	0.00072	6.095	1.688	0.954	-3.9626	0.541	0.27	8970	0
	GO:0004553	hydrolase activity, hydrolyzing O-glycosyl compounds	0.00765	5.95	-1.385	1.934	-2.5072	0.508	0.344	4553	0
	GO:0016798	hydrolase activity, acting on glycosyl bonds	0.00927	5.092	-2.557	2.017	-2.2588	0.502	0.352	16798	0
	GO:0017171	serine hydrolase activity	0.02646	3.369	-0.343	2.47	-3.8861	0.469	0.402	17171	0
	GO:0016298	lipase activity	0.00576	5.102	0.76	1.813	-2.1463	0.491	0.482	16298	0
